# Supplementary material for: Phosphorylated and sumoylation-deficient progesterone receptors drive proliferative gene signatures during breast cancer progression
Source: Breast Cancer Res. 2012 Jun 14;14(3):R95. doi: 10.1186/bcr3211 (PMC3446358; doi:10.1186/bcr3211)
Supplement: Additional file 1 — Genes differentially regulated by wild-type and SUMO-deficient PR. Gene names and their normalized expression values from each Venn diagram category (Figure 1D-E) were organized into different Excel worksheets. Multiple biological sample comparisons were performed (for example, genes upregulated by both ligand-dependent WT and KR, green category in Venn diagram); genes with absolute value log2 fold change > 0.6 (that is, > 1.5 fold up- or down-regulated) and BH adjusted P < 0.01 are presented in the corresponding Excel worksheets. In each worksheet, multiple sample comparisons (log2 fold change and BH adjusted P value) and the log2 normalized intensities are displayed for each gene. Data were sorted based on the highest expression (log2 fold change) in the specific sample comparison being presented in each corresponding Excel worksheet (columns highlighted with grey cell background color). If multiple probe sets represented a single gene, the probe set with the highest expression value was used in downstream analyses and other probe sets were removed. [file bcr3211-S1.XLS]

## Sheet: Instructions
Additional file 1 - Genes differentially regulated by wild-type and SUMO-deficient PR.
Knutson et al.
This file lists the ligand-dependent (LD) and ligand-independent (LI) genes described in the article's Venn diagrams (Fig. 1D-E).
Use the following links to access the gene lists for each respective Venn diagram color sections (links to other sheets in this Excel workbook):
Related to FIG 1D
Ligand-dependent up-regulated genes
LD Blue - WT
LD Yellow - KR
LD Green - WT, KR
Ligand-dependent down-regulated genes
LD Violet - WT
LD Orange - KR
LD Red - WT, KR
Related to FIG 1E
Ligand-independent up-regulated genes
LI Blue - WT
LI Yellow - KR
LI Green - WT, KR
Ligand-independent down-regulated genes
LI Violet - WT
LI Orange - KR
LI Red - WT, KR

## Sheet: LD Blue - WT
Probe ID	Gene Name	(null +ligand) vs (null –ligand) Expression	B-H p-value	(WT +ligand) vs (WT –ligand) Expression	B-H p-value	(KR +ligand) vs (KR –ligand) Expression	B-H p-value	(WT –ligand) vs (null –ligand) Expression	B-H p-value	(KR –ligand) vs (null –ligand) Expression	B-H p-value	(KR –ligand) vs (WT –ligand) Expression	B-H p-value	(WT +ligand) vs (null +ligand) Expression	B-H p-value	(KR +ligand) vs (null +ligand) Expression	B-H p-value	(KR +ligand) vs (WT +ligand) Expression	B-H p-value	[(WT +ligand) vs (WT –ligand)] vs [(null +ligand) vs (null –ligand)]	B-H p-value	[(KR +ligand) vs (KR –ligand)] vs [(null +ligand) vs (null –ligand)]	B-H p-value	[(KR +ligand) vs (KR –ligand)] vs [(WT +ligand) vs (WT –ligand)]	B-H p-value	null –ligand replicate1	null –ligand replicate2	null +ligand replicate1	null +ligand replicate2	WT –ligand replicate1	WT –ligand replicate2	WT +ligand replicate1	WT +ligand replicate2	KR –ligand replicate1	KR –ligand replicate2	KR +ligand replicate1	KR +ligand replicate2
ILMN_1706015	FAM43A	0.000967328	0.999481	1.67839	5.56063e-14	0.558876	0.000929257	-0.749047	1.6469e-05	-0.0819788	0.779358	0.667068	0.000441086	0.928381	9.96827e-08	0.47593	0.00356045	-0.452451	0.0114388	1.67743	1.49665e-09	0.557909	0.0434184	-1.11952	4.67296e-05	8.64988	8.70939	8.76672	8.59449	7.88225	7.97893	9.4983	9.71966	8.52314	8.67217	8.97151	9.34155
ILMN_2166972	BBS12	0.204903	0.978564	1.84496	4.7454e-16	1.1728	1.45186e-10	0.0381196	0.895198	0.118681	0.619558	0.0805613	0.825373	1.67818	4.65428e-15	1.08658	6.32418e-10	-0.591596	0.000280667	1.64006	4.29585e-10	0.967901	3.159e-05	-0.672158	0.0133809	5.72451	5.62698	5.83221	5.92908	5.80173	5.626	7.55434	7.5633	5.70689	5.88196	6.89133	7.04312
ILMN_1701603	ALPL	-0.172027	0.986712	1.35882	3.9572e-12	0.32661	0.0611676	-0.160054	0.437713	-0.197648	0.339529	-0.0375936	0.93042	1.37079	2.18757e-12	0.300989	0.0659168	-1.06981	7.06649e-09	1.53085	3.27185e-09	0.498637	0.0609361	-1.03221	7.01091e-05	5.86988	5.89393	5.84251	5.57725	5.82968	5.61402	7.08187	7.07947	5.74324	5.62527	6.03352	5.98821
ILMN_1746706	LOC653103	0.0690325	0.997255	1.52236	1.0787e-13	0.590184	0.000166036	-0.288679	0.0919877	-0.290823	0.102643	-0.00214435	0.996945	1.16465	9.49695e-11	0.230328	0.178392	-0.934324	9.43222e-08	1.45333	7.1849e-09	0.521151	0.0417889	-0.93218	0.000248372	8.30385	8.37918	8.43068	8.39042	8.11454	7.99114	9.67804	9.47236	8.02121	8.08018	8.73069	8.55106
ILMN_2108709	ANKRD11	-0.0353595	0.997814	1.32791	7.00741e-12	0.588384	0.00021638	-0.162566	0.42767	-0.380916	0.0258316	-0.21835	0.381292	1.2007	6.503e-11	0.242828	0.158098	-0.957872	7.72759e-08	1.36327	4.32887e-08	0.623743	0.0112578	-0.739523	0.00598704	8.87204	8.95331	8.83597	8.91867	8.79869	8.70153	10.0611	10.0949	8.59573	8.4678	9.27034	8.96996
ILMN_1803856	DKFZP586I1420	-0.233796	0.978564	1.11393	6.36104e-09	0.0242341	0.953953	-0.224357	0.288387	0.140388	0.592468	0.364746	0.11149	1.12337	3.42286e-09	0.398419	0.0217317	-0.724947	7.17858e-05	1.34772	4.52432e-07	0.25803	0.551448	-1.08969	0.000127441	7.70361	7.94376	7.42067	7.75911	7.68733	7.51133	8.68782	8.73869	8.13955	7.7886	8.02799	7.94863
ILMN_1717934	SYT11	-0.0471552	0.997814	1.29166	1.16274e-11	0.0488958	0.883606	-0.266508	0.130474	-0.232987	0.228475	0.0335208	0.938573	1.07231	8.89958e-10	-0.136936	0.498305	-1.20924	3.18226e-10	1.33881	5.41887e-08	0.096051	0.860751	-1.24276	1.95077e-06	6.4688	6.33026	6.28283	6.42192	6.19844	6.0676	7.47941	7.36994	6.05915	6.27393	6.22688	6.20399
ILMN_1691641	CITED1	-0.143358	0.994666	1.18026	3.47628e-09	0.376086	0.0565448	-0.0157331	0.964008	0.224793	0.337923	0.240526	0.401279	1.30789	1.89291e-10	0.744237	2.7018e-05	-0.563649	0.0027977	1.32362	1.18247e-06	0.519444	0.09817	-0.804175	0.00956229	5.57373	5.32839	5.31546	5.29994	5.47394	5.39671	6.45461	6.77656	5.45404	5.89766	6.15793	5.94595
ILMN_1663575	MGC87042	0.148866	0.989821	1.46209	2.43187e-13	0.679494	1.5209e-05	1.00543	8.94873e-09	0.967431	2.45454e-08	-0.0379948	0.927545	2.31865	2.19464e-19	1.49806	9.59864e-14	-0.820588	1.00664e-06	1.31322	5.74644e-08	0.530628	0.0343982	-0.782593	0.00234612	6.25634	6.35843	6.51732	6.39518	7.2336	7.39203	8.82026	8.72954	7.21787	7.33177	7.90116	8.00746
ILMN_1655077	PRDM1	0.0860718	0.997255	1.39721	3.9572e-12	0.0791218	0.795817	0.0223615	0.942609	0.130437	0.59601	0.108075	0.755889	1.3335	9.51497e-12	0.123487	0.571246	-1.21001	7.97004e-10	1.31114	1.96766e-07	-0.00694991	0.992019	-1.31809	1.31644e-06	5.52158	5.83515	5.84939	5.67948	5.78743	5.61402	7.15677	7.0391	5.82692	5.79068	5.95189	5.82396
ILMN_1748303	MUC5AC	-0.101743	0.994666	1.14045	1.38567e-10	0.312436	0.0623198	-0.0644019	0.799172	-0.0623825	0.822432	0.00201942	0.997066	1.17779	3.91445e-11	0.351797	0.020113	-0.825991	6.68829e-07	1.24219	1.42063e-07	0.41418	0.130234	-0.82801	0.000939981	6.18098	6.03919	6.06616	5.95052	5.99643	6.09494	7.19534	7.17692	6.08576	6.00965	6.40465	6.31563
ILMN_2109197	EPB41L3	-0.0587511	0.997255	1.16432	1.9866e-10	0.194205	0.360978	-0.481292	0.00275373	-0.790227	2.50176e-06	-0.308934	0.148628	0.741783	2.40506e-06	-0.537271	0.000443099	-1.27905	8.54836e-11	1.22308	4.24483e-07	0.252956	0.497974	-0.97012	0.000165586	7.11163	7.18111	7.05781	7.11743	6.75592	6.57423	7.85383	7.80497	6.48821	6.22407	6.59676	6.50394
ILMN_1685582	MYT1L	0.186914	0.978564	1.38496	1.27594e-12	0.264603	0.147756	0.0730298	0.773843	0.217363	0.264057	0.144334	0.61936	1.27107	9.17191e-12	0.295052	0.0654605	-0.97602	3.4537e-08	1.19804	4.64472e-07	0.0776888	0.889556	-1.12035	1.20628e-05	5.61697	5.75665	5.7513	5.99614	5.77913	5.74055	7.11388	7.17571	5.89534	5.913	6.21164	6.12591
ILMN_1780831	SLC6A12	-0.00870196	0.999277	1.18425	1.04485e-10	0.285302	0.111814	-0.192725	0.315057	-0.25619	0.169142	-0.0634657	0.869023	1.00023	4.02654e-09	0.0378135	0.886498	-0.962413	5.32009e-08	1.19295	5.8715e-07	0.294004	0.389957	-0.898947	0.000428298	6.45188	6.47273	6.4753	6.4319	6.28691	6.25225	7.5405	7.36715	6.3194	6.09282	6.56373	6.4191
ILMN_1733094	STEAP1	-0.0776261	0.997255	1.10856	8.47688e-10	0.391787	0.0194452	0.520219	0.0013346	0.571463	0.000520154	0.0512437	0.900284	1.7064	5.18908e-15	1.04088	2.92952e-09	-0.665526	6.70818e-05	1.18618	9.71623e-07	0.469414	0.0882767	-0.716769	0.00896673	6.46179	6.2565	6.33078	6.23225	6.96825	6.79047	7.99373	7.98211	6.99633	6.86488	7.42435	7.22044
ILMN_1654398	RGL1	-0.07322	0.997255	1.09702	3.41531e-08	0.284882	0.21036	-0.434608	0.0249488	-0.282618	0.211116	0.151989	0.677998	0.735628	4.1492e-05	0.075484	0.794146	-0.660144	0.000638006	1.17024	1.96928e-05	0.358102	0.370766	-0.812133	0.0113888	7.60846	7.21698	7.48177	7.19723	6.79162	7.16461	8.09344	8.05682	7.18857	7.07164	7.25793	7.57204
ILMN_1718646	MMP15	-0.0852693	0.997255	1.07702	8.37487e-10	0.499128	0.00136281	0.283485	0.0961995	0.26745	0.138712	-0.0160357	0.973792	1.44577	2.6443e-13	0.851847	1.32427e-07	-0.593927	0.000232657	1.16229	8.06988e-07	0.584397	0.0162738	-0.577891	0.0441512	6.38096	6.45119	6.27431	6.3873	6.69234	6.70678	7.86971	7.68345	6.73086	6.63618	7.10392	7.26139
ILMN_1663113	TTLL12	0.0537196	0.997255	1.21153	1.12425e-10	0.618309	0.000127797	0.118286	0.606297	0.130589	0.586945	0.0123031	0.981788	1.2761	1.89714e-11	0.695179	1.24924e-05	-0.58092	0.000514261	1.15781	1.69595e-06	0.56459	0.0286789	-0.593223	0.0465311	8.9092	8.66894	8.85069	8.83489	8.93221	8.8825	10.0493	10.1885	9.05411	8.78521	9.56776	9.50818
ILMN_1736939	UGCG	0.113125	0.994666	1.26827	3.03364e-11	0.452134	0.00564686	-0.341963	0.0447968	-0.29388	0.109466	0.0480826	0.906542	0.813182	5.48542e-07	0.0451296	0.865602	-0.768052	6.8173e-06	1.15514	1.67333e-06	0.33901	0.301534	-0.816134	0.0021466	8.69616	8.82974	8.79815	8.95399	8.48397	8.358	9.81618	9.56233	8.4333	8.50484	8.84735	8.99505
ILMN_2390853	CTSH	-0.134407	0.994666	1.01648	2.32779e-09	0.299771	0.0778901	0.166455	0.389515	0.257839	0.149526	0.0913847	0.787983	1.31734	2.14559e-12	0.692017	5.40439e-06	-0.625322	8.59193e-05	1.15088	7.17766e-07	0.434178	0.104625	-0.716706	0.00548537	9.96547	10.1268	9.94985	9.87364	10.2476	10.1776	11.2256	11.2325	10.2468	10.3612	10.6472	10.5603
ILMN_1721316	TNFRSF10A	-0.108887	0.994666	1.03523	6.07239e-09	0.429288	0.0101791	-0.489115	0.00299533	-0.400751	0.0208563	0.0883641	0.81136	0.655002	3.00525e-05	0.137424	0.511311	-0.517577	0.00222675	1.14412	2.45991e-06	0.538175	0.0430154	-0.605942	0.0432177	8.01792	8.291	8.02457	8.06659	7.70938	7.62132	8.74316	8.65799	7.63938	7.86804	8.26531	8.10069
ILMN_1787256	HCN3	-0.175485	0.981105	0.963798	1.0123e-08	0.356673	0.0299005	-0.169013	0.387345	-0.0733894	0.785009	0.0956239	0.776953	0.97027	5.68638e-09	0.458769	0.00213158	-0.511502	0.00148909	1.13928	1.08614e-06	0.532158	0.0330089	-0.607126	0.0298664	7.01201	7.09288	6.86715	6.88678	6.84342	6.92345	7.72676	7.9677	6.94787	7.01025	7.36102	7.31044
ILMN_1815086	NINJ1	-0.190148	0.978564	0.947305	2.66952e-08	0.254102	0.182099	-0.240663	0.189205	-0.354053	0.0411196	-0.11339	0.729305	0.89679	5.81113e-08	0.0901965	0.693026	-0.806593	2.22307e-06	1.13745	1.81333e-06	0.44425	0.112659	-0.693203	0.0114013	10.2955	10.1976	10.1174	9.99534	9.89825	10.1135	11.0225	10.8838	9.80528	9.9797	10.1904	10.1028
ILMN_1659766	BAG3	-0.117599	0.994666	1.01158	1.22544e-08	0.399764	0.0198398	-0.978385	5.51718e-08	-0.546454	0.0012174	0.431932	0.0287609	0.150797	0.43505	-0.0290908	0.917092	-0.179888	0.430423	1.12918	3.76922e-06	0.517363	0.0578238	-0.611819	0.0430399	9.58476	9.52937	9.57648	9.30246	8.6303	8.52706	9.72199	9.45853	8.93049	9.09073	9.44534	9.37541
ILMN_1702501	RPS6KA2	0.104409	0.997255	1.23257	1.38086e-10	0.651702	8.45542e-05	0.236357	0.222037	-0.133129	0.59015	-0.369486	0.0807656	1.36451	6.5452e-12	0.414164	0.0104164	-0.95035	1.96762e-07	1.12816	4.55605e-06	0.547293	0.0431858	-0.580864	0.0629286	5.85439	6.17717	6.13073	6.10964	6.11381	6.39046	7.50745	7.46195	5.89049	5.8748	6.61121	6.45749
ILMN_2359627	BCL2L11	-0.159733	0.986712	0.962599	7.08584e-09	0.442616	0.00408765	-0.163067	0.398777	-0.14603	0.4988	0.0170366	0.970662	0.959266	5.02956e-09	0.45632	0.00189035	-0.502946	0.00148909	1.12233	1.05249e-06	0.60235	0.010273	-0.519983	0.0769879	6.75559	6.83569	6.65894	6.61287	6.54286	6.72228	7.56863	7.62172	6.61832	6.6809	7.08732	7.09713
ILMN_1700380	ATP6V0A2	-0.0146533	0.999008	1.10547	3.6443e-10	0.420389	0.00758249	-0.221946	0.217364	-0.0367207	0.906139	0.185225	0.470009	0.898179	2.88518e-08	0.398322	0.00796203	-0.499857	0.00182625	1.12012	1.3485e-06	0.435043	0.107086	-0.685082	0.00956229	7.98107	8.01758	7.94539	8.02394	7.79655	7.7582	8.83536	8.93033	8.02936	7.89584	8.47451	8.29146
ILMN_1720373	SLC7A5	-0.0512547	0.997255	1.06349	6.50265e-10	0.504337	0.000894528	-0.205487	0.253816	-0.193432	0.32181	0.0120551	0.980581	0.90926	1.59342e-08	0.36216	0.0153897	-0.5471	0.000514176	1.11475	1.13111e-06	0.555592	0.020332	-0.559156	0.0461852	10.5586	10.4988	10.5612	10.3936	10.332	10.3144	11.3643	11.4091	10.3759	10.2946	10.8139	10.8653
ILMN_1790211	C7orf57	0.028043	0.997814	1.14004	1.12626e-09	0.666102	6.76067e-05	-0.147577	0.511053	-0.118279	0.647796	0.0292987	0.951724	0.964419	3.34794e-08	0.51978	0.00120549	-0.444638	0.0118217	1.112	6.88144e-06	0.638059	0.0138431	-0.473937	0.193427	5.90622	5.96012	6.00086	5.92156	5.99643	5.57475	6.95871	6.89255	5.72699	5.90278	6.4925	6.46948
ILMN_2374865	ATF3	-0.0340439	0.997814	1.07718	7.52722e-10	0.222694	0.250933	-0.738537	4.68122e-06	-0.375859	0.0233698	0.362678	0.0629019	0.372684	0.0118202	-0.119121	0.560866	-0.491806	0.00229157	1.11122	1.70019e-06	0.256738	0.470452	-0.854484	0.000732041	8.64524	8.7053	8.69195	8.5905	7.84295	8.03052	9.06069	8.96713	8.34493	8.25389	8.57608	8.46813
ILMN_1795778	P4HA2	0.171389	0.986712	1.2783	7.75414e-12	0.435194	0.00536011	-0.274694	0.105502	-0.324882	0.0556377	-0.0501879	0.89793	0.832212	1.42417e-07	-0.0610771	0.799119	-0.893289	1.6374e-07	1.10691	1.64978e-06	0.263805	0.449732	-0.843101	0.000804477	8.14897	8.33244	8.47198	8.35221	8.01751	7.91452	9.24923	9.23939	7.87108	7.96056	8.33926	8.36278
ILMN_1680018	RIPK4	-0.0247852	0.997814	1.05744	1.68798e-09	0.468399	0.00314118	-0.375335	0.0214107	-0.335932	0.0516907	0.0394032	0.925242	0.706889	4.84367e-06	0.157253	0.41708	-0.549636	0.000759763	1.08222	3.76922e-06	0.493185	0.0596443	-0.589039	0.0414868	8.53981	8.62238	8.54382	8.5688	8.10842	8.30309	9.26208	9.26431	8.18695	8.30337	8.60571	8.82141
ILMN_1731206	NKD2	0.000218689	0.999758	1.07298	6.07454e-09	0.510251	0.00263816	0.040467	0.896415	-0.0676062	0.825153	-0.108073	0.764914	1.11323	1.69202e-09	0.442426	0.00691356	-0.670806	0.000127004	1.07277	1.58474e-05	0.510033	0.0735582	-0.562732	0.0877377	6.12815	5.91142	6.00796	6.03204	6.21609	5.90441	6.97991	7.28656	5.94048	5.96388	6.50394	6.42092
ILMN_1793934	PISD	0.0250835	0.997814	1.08578	9.12123e-10	0.596204	0.000153003	-0.431159	0.00730166	-0.227204	0.241839	0.203955	0.420156	0.629542	3.39886e-05	0.343916	0.028426	-0.285626	0.119461	1.0607	5.73973e-06	0.571121	0.0216617	-0.489581	0.128602	8.20819	8.21977	8.2045	8.27363	7.84512	7.72052	8.81282	8.9244	7.86514	8.10842	8.64679	8.51917
ILMN_3201937	LOC645381	0.0805376	0.997255	1.13849	1.71427e-10	0.58143	0.00016144	-0.633004	5.85121e-05	-0.16327	0.437893	0.469734	0.00883703	0.424952	0.00362346	0.337622	0.0279858	-0.0873301	0.746109	1.05796	4.01883e-06	0.500892	0.0482836	-0.557064	0.0521205	7.36955	7.52094	7.61864	7.43293	6.77174	6.85275	7.96686	7.93461	7.25246	7.31149	7.87803	7.84878
ILMN_1671731	AVPI1	-0.25807	0.966119	0.7942	5.73642e-07	0.317811	0.0592969	0.0445534	0.870957	-0.24813	0.176422	-0.292683	0.164474	1.09682	2.8503e-10	0.327751	0.0340277	-0.769073	3.00468e-06	1.05227	4.51867e-06	0.57588	0.0171046	-0.47639	0.133218	10.479	10.2616	10.0717	10.1528	10.4439	10.3858	11.2563	11.1619	10.1512	10.0932	10.4548	10.4252
ILMN_1685909	TEX15	-0.0911924	0.997255	0.960272	3.33282e-08	0.531731	0.00110723	-0.106161	0.660213	-0.0374064	0.909567	0.0687544	0.864105	0.945304	3.14094e-08	0.585517	0.000203179	-0.359787	0.0448114	1.05146	1.25036e-05	0.622923	0.0139556	-0.428542	0.255688	6.46035	6.60011	6.30473	6.57334	6.52438	6.32376	7.3311	7.43758	6.58164	6.40401	7.01643	7.03268
ILMN_1701643	GDPD5	0.0386356	0.997814	1.07098	3.26778e-09	0.635055	0.000106196	0.118824	0.610529	-0.229129	0.260806	-0.347953	0.101161	1.15117	3.74882e-10	0.367291	0.0237379	-0.783882	6.4605e-06	1.03235	1.84082e-05	0.59642	0.0209943	-0.435929	0.244612	7.17284	7.40442	7.40683	7.24771	7.42739	7.38753	8.34408	8.6128	7.01828	7.10073	7.7741	7.61502
ILMN_1694084	PSCD1	-0.1013	0.997154	0.91743	5.92098e-08	0.479839	0.00289331	-0.158469	0.444802	-0.0520584	0.862605	0.10641	0.752272	0.860261	1.54812e-07	0.52908	0.000593782	-0.331181	0.0638466	1.01873	1.55181e-05	0.581139	0.0212389	-0.437591	0.224618	8.85411	8.94525	8.73128	8.86548	8.70116	8.78125	9.56939	9.74789	8.95115	8.74409	9.24118	9.41374
ILMN_1672596	BCAR1	0.109249	0.994666	1.1269	3.6997e-10	0.214386	0.286445	-0.0118456	0.96893	-0.103738	0.676571	-0.0918924	0.793636	1.0058	3.58156e-09	0.00139902	0.996542	-1.00441	2.20854e-08	1.01765	1.19488e-05	0.105137	0.841514	-0.912513	0.000351257	7.22346	7.34692	7.34055	7.44833	7.23232	7.31436	8.33157	8.46891	7.08294	7.27996	7.45707	7.3346
ILMN_1744614	PLEKHG6	0.0151776	0.999277	1.02449	5.06564e-08	0.225713	0.332819	0.390819	0.0362868	0.181729	0.45845	-0.20909	0.482966	1.40013	1.95028e-11	0.392264	0.0261187	-1.00786	2.40166e-07	1.00931	9.21348e-05	0.210535	0.659555	-0.798774	0.00830906	6.90439	6.87022	6.81471	6.99026	7.45618	7.10007	8.13246	8.47276	6.95523	7.18284	7.38731	7.20218
ILMN_1669502	E2F3	0.0309092	0.997814	1.04009	7.46678e-09	0.607056	0.000226903	-0.366977	0.0343045	-0.232822	0.255878	0.134156	0.679569	0.642203	5.14281e-05	0.343325	0.0387146	-0.298878	0.120116	1.00918	3.05149e-05	0.576147	0.029095	-0.433033	0.257829	9.00087	8.85212	8.95279	8.96203	8.42878	8.69026	9.57168	9.62753	8.70804	8.67931	9.46366	9.1378
ILMN_1791280	HSPB8	-0.0977957	0.997255	0.907236	9.72138e-08	0.48287	0.00306079	-1.78072	7.44264e-15	-1.3553	1.78688e-11	0.425423	0.0289235	-0.775688	1.4919e-06	-0.774631	1.84145e-06	0.00105675	0.998236	1.00503	2.34156e-05	0.580666	0.0235047	-0.424366	0.257829	8.33656	8.3692	8.29154	8.21862	6.53557	6.60875	7.44983	7.50896	7.13173	6.86343	7.61502	7.34588
ILMN_3307935	ATP10A	0.0560091	0.997255	1.05859	1.63331e-09	0.646482	4.22801e-05	0.080124	0.747938	-0.134807	0.557575	-0.214931	0.382414	1.08271	6.19438e-10	0.455666	0.00266236	-0.62704	0.000122176	1.00258	1.52988e-05	0.590473	0.0162181	-0.412109	0.258613	6.97103	6.85275	6.97285	6.96295	6.91508	7.06894	8.05835	8.04285	6.7355	6.81866	7.30141	7.54572
ILMN_2383484	C19orf48	0.0702079	0.997255	1.068	1.32796e-09	0.578241	0.000228462	-0.0285708	0.923876	-0.145542	0.518416	-0.116972	0.713224	0.969221	8.16612e-09	0.362491	0.0196258	-0.60673	0.000198667	0.997792	1.67106e-05	0.508033	0.0498328	-0.489758	0.127913	8.42775	8.56769	8.50684	8.62901	8.42023	8.51807	9.50919	9.56511	8.4541	8.25025	8.86535	8.99549
ILMN_1775590	SCAND2	-0.0978662	0.997255	0.897674	7.52331e-08	0.263469	0.156822	0.173247	0.384601	0.100204	0.692439	-0.0730426	0.846162	1.16879	1.06785e-10	0.461539	0.00248035	-0.707248	1.99903e-05	0.99554	1.88059e-05	0.361335	0.242616	-0.634205	0.024318	6.08045	6.37054	6.06849	6.18677	6.42556	6.37193	7.30904	7.28379	6.26886	6.38254	6.60752	6.57081
ILMN_1708041	PLEKHF1	-0.147557	0.994666	0.845783	9.18724e-07	-0.722733	2.06476e-05	0.00540149	0.987703	-0.170336	0.466839	-0.175737	0.555259	0.998742	1.90227e-08	-0.745512	7.66909e-06	-1.74425	1.41827e-13	0.99334	5.34826e-05	-0.575176	0.0342372	-1.56852	6.8577e-08	9.10383	9.40355	9.06402	9.14825	9.2039	9.31429	10.1759	10.0338	9.07679	9.08992	8.19247	8.52878
ILMN_3308225	MIR1282	-0.682739	0.617021	0.308835	0.212839	-0.339341	0.206775	-0.428006	0.0722684	-0.415985	0.0962937	0.0120207	0.987695	0.563568	0.00728716	-0.0725869	0.839969	-0.636155	0.00596743	0.991574	0.00211794	0.343399	0.514512	-0.648176	0.169233	7.03039	6.2292	5.94126	5.95286	6.29221	6.11137	6.74414	6.27711	6.20757	6.22005	5.69628	6.05266
ILMN_2283245	C9orf84	0.0109184	0.999277	1.00235	4.09491e-09	0.446788	0.00436815	-0.00426465	0.989449	0.149883	0.493475	0.154148	0.578617	0.987171	3.80032e-09	0.585752	9.82359e-05	-0.401418	0.0148561	0.991435	1.42007e-05	0.435869	0.107843	-0.555566	0.054243	5.84293	5.74862	5.82968	5.78371	5.84731	5.73571	6.70126	6.88647	5.94537	5.94595	6.32413	6.46076
ILMN_1801584	CXCR4	0.0674808	0.997255	1.05808	7.30725e-09	-0.760581	8.03628e-06	-1.46714	4.57604e-12	0.337848	0.0706813	1.80499	9.05252e-14	-0.476542	0.00266729	-0.490214	0.00244032	-0.0136722	0.974249	0.990598	5.27504e-05	-0.828062	0.000867031	-1.81866	2.66201e-09	8.99305	9.1378	9.16963	9.09618	7.55456	7.64201	8.47266	8.84007	9.41471	9.39183	8.51513	8.77025
ILMN_1670817	GRPEL1	0.0776859	0.997255	1.06555	5.84762e-10	0.364959	0.0217987	-0.25668	0.128911	0.0181823	0.955892	0.274862	0.191715	0.73118	1.34878e-06	0.305456	0.0466906	-0.425724	0.00762799	0.98786	1.04711e-05	0.287274	0.380296	-0.700586	0.00624214	8.93837	9.07483	9.08992	9.07866	8.71349	8.78635	9.86447	9.76646	9.00887	9.0407	9.42326	9.35623
ILMN_2285817	FAM89A	0.237108	0.978564	1.2241	1.49291e-11	0.699641	5.59731e-06	0.132598	0.515442	-0.0557877	0.841439	-0.188385	0.445746	1.11959	1.0178e-10	0.406746	0.00552299	-0.712844	8.37233e-06	0.986992	1.01596e-05	0.462533	0.0690755	-0.524459	0.0684938	6.4688	6.48109	6.65286	6.77124	6.5864	6.62868	7.81715	7.84614	6.47191	6.3664	7.07913	7.15846
ILMN_1721138	GRPEL2	-0.0427997	0.997814	0.942268	3.55739e-08	0.302748	0.0930311	-0.311314	0.0720137	0.186704	0.37922	0.498018	0.00716774	0.673754	1.52351e-05	0.532252	0.000574355	-0.141502	0.556015	0.985068	2.87047e-05	0.345548	0.284516	-0.63952	0.0253796	9.4536	9.47702	9.46834	9.37668	9.17548	9.13251	9.93221	10.2603	9.68052	9.62352	10.0286	9.8809
ILMN_1730539	NPHP3	0.0745584	0.997255	1.0579	2.22324e-09	0.442079	0.00632449	0.177638	0.373158	-0.0063912	0.985464	-0.18403	0.494478	1.16098	1.48995e-10	0.361129	0.0218645	-0.799855	2.56562e-06	0.983346	2.58414e-05	0.36752	0.234901	-0.615826	0.032815	7.14666	7.0981	7.10243	7.29144	7.21955	7.38048	8.23546	8.48038	7.12434	7.10764	7.52833	7.5878
ILMN_1764854	ZNF761	-0.0300683	0.997814	0.948538	1.68062e-08	0.514795	0.0009646	-0.373587	0.0209458	-0.297678	0.0914104	0.0759097	0.835562	0.605019	5.45632e-05	0.247185	0.138234	-0.357834	0.0354019	0.978606	2.01681e-05	0.544863	0.029136	-0.433743	0.211664	7.00697	7.14331	7.01253	7.07762	6.62321	6.77991	7.57625	7.72394	6.71356	6.84137	7.25384	7.33069
ILMN_1784602	CDKN1A	-0.0774569	0.997255	0.900548	2.92223e-07	0.380417	0.034832	-1.10697	6.99115e-09	-0.819558	4.17349e-06	0.287416	0.234414	-0.128969	0.534747	-0.361684	0.0326467	-0.232715	0.282689	0.978005	7.25729e-05	0.457874	0.129717	-0.520131	0.135246	11.309	11.4195	11.0746	11.499	10.1648	10.3497	11.0796	11.236	10.569	10.5203	10.9188	10.9313
ILMN_1735798	OSBPL3	-0.193891	0.978564	0.784042	4.4438e-07	0.307941	0.0608898	-0.0217169	0.939627	-0.043013	0.882972	-0.0212961	0.963202	0.956216	3.99582e-09	0.458819	0.00152845	-0.497397	0.0014564	0.977933	1.06956e-05	0.501832	0.0404114	-0.476101	0.116034	6.51528	6.47557	6.33078	6.27229	6.47645	6.47097	7.241	7.2745	6.40188	6.50295	6.7171	6.8036
ILMN_2413899	MCM10	0.0600543	0.997255	1.03558	4.43075e-09	0.649009	5.54511e-05	-0.302125	0.0827824	-0.155641	0.492693	0.146484	0.625823	0.6734	1.54963e-05	0.433314	0.00534313	-0.240086	0.228885	0.975526	3.36416e-05	0.588955	0.0197894	-0.38657	0.325719	7.65608	7.52296	7.51832	7.78083	7.28591	7.28887	8.25933	8.38662	7.52817	7.33958	8.04388	8.12189
ILMN_2159859	LYSMD4	0.0767045	0.997255	1.04902	2.95297e-09	0.649327	5.07905e-05	0.184906	0.350719	0.0165868	0.962636	-0.168319	0.549422	1.15722	1.75612e-10	0.589209	0.000140449	-0.56801	0.000604062	0.972313	3.28033e-05	0.572622	0.0237453	-0.399691	0.293288	7.67537	7.78353	7.7431	7.86922	7.82069	8.00802	8.96525	8.9615	7.75567	7.7364	8.26161	8.52912
ILMN_1728498	PCBP4	0.0632072	0.997255	1.03544	6.07454e-09	0.620348	0.000137155	-0.310764	0.0773052	-0.250975	0.200843	0.0597891	0.883707	0.661469	2.57248e-05	0.306166	0.0665598	-0.355303	0.047571	0.972233	4.3757e-05	0.55714	0.0336804	-0.415092	0.280587	7.39713	7.76019	7.65989	7.62384	7.29241	7.24339	8.35162	8.25505	7.24814	7.40722	7.92954	7.96653
ILMN_1779252	TRIM22	0.172794	0.986712	1.14411	3.13042e-09	0.812302	5.10398e-06	-0.111029	0.669674	0.0887439	0.767445	0.199773	0.500903	0.860291	9.01028e-07	0.728252	2.12697e-05	-0.132039	0.632085	0.97132	0.000130834	0.639508	0.0200135	-0.331812	0.511299	5.34653	5.46946	5.53898	5.62259	5.16616	5.42776	6.54661	6.33555	5.3824	5.61107	6.12384	6.49424
ILMN_2214910	EPHB4	-0.105904	0.997255	0.864905	1.02327e-06	0.333302	0.0844182	0.0310158	0.924749	-0.189475	0.417104	-0.220491	0.430013	1.00182	3.29565e-08	0.249731	0.188361	-0.752094	3.20299e-05	0.970809	0.000116255	0.439206	0.170197	-0.531603	0.13563	7.65769	7.61431	7.54887	7.51133	7.69869	7.63535	8.49006	8.57379	7.27116	7.6219	7.57512	7.98454
ILMN_1761733	HLA-DMB	0.175294	0.986712	1.14538	3.83829e-10	0.201117	0.343491	-0.402943	0.0145544	-0.241961	0.21319	0.160982	0.574979	0.567141	0.000200351	-0.216137	0.228831	-0.783278	4.33438e-06	0.970084	3.53109e-05	0.0258236	0.972323	-0.94426	0.000282802	6.50949	6.56746	6.70736	6.72018	6.01504	6.25602	7.36951	7.19231	6.30504	6.28799	6.38874	6.60653
ILMN_3239378	TADA2B	-0.04355	0.997814	0.926264	3.24184e-08	0.331609	0.0515998	-0.036637	0.899028	0.0184933	0.956654	0.0551303	0.889251	0.933177	1.83752e-08	0.393652	0.0102392	-0.539525	0.000942519	0.969814	2.59618e-05	0.375159	0.210345	-0.594655	0.0380218	7.64982	7.59122	7.72589	7.42805	7.60026	7.56752	8.54143	8.47887	7.60572	7.67231	7.98359	7.95766
ILMN_1686664	MT2A	-0.0862892	0.997255	0.881615	2.76372e-07	0.130023	0.617664	-1.14181	1.88279e-09	-1.17794	1.03702e-09	-0.0361321	0.936388	-0.173902	0.353543	-0.961626	3.50654e-08	-0.787724	6.87912e-06	0.967904	5.85177e-05	0.216312	0.614864	-0.751592	0.00750802	9.88942	10.2162	9.95893	9.97411	8.92599	8.89601	9.66209	9.92314	8.95296	8.79679	8.98375	9.02603
ILMN_1678095	SMPDL3B	-0.128822	0.994666	0.83829	9.72935e-07	0.363769	0.043112	-0.206126	0.311606	-0.510597	0.00322468	-0.304471	0.188765	0.760986	3.9521e-06	-0.0180066	0.951412	-0.778992	1.03028e-05	0.967112	7.27969e-05	0.49259	0.0857345	-0.474522	0.19383	8.13686	8.27729	8.12329	8.03322	7.83814	8.16375	8.80598	8.8725	7.81533	7.57763	7.96653	8.15397
ILMN_2415267	RREB1	0.107438	0.994666	1.07362	3.75675e-10	0.466266	0.00196142	0.162987	0.389498	0.149607	0.475418	-0.0133798	0.977427	1.12917	6.65872e-11	0.508435	0.000437644	-0.620732	7.04031e-05	0.96618	1.28574e-05	0.358828	0.209358	-0.607352	0.0224676	7.2752	7.36606	7.47109	7.38504	7.47455	7.49267	8.57534	8.53913	7.49294	7.44753	7.92135	7.95165
ILMN_3236367	IFFO2	-0.016986	0.997814	0.941479	1.54646e-08	0.584095	0.000153273	-0.336086	0.0390854	-0.374581	0.0233109	-0.0384949	0.925527	0.622379	2.94722e-05	0.226499	0.178684	-0.395879	0.0160354	0.958465	2.36747e-05	0.601081	0.0117547	-0.357384	0.359368	6.70541	6.6348	6.7329	6.57334	6.28852	6.37952	7.26613	7.28487	6.22647	6.36457	6.93547	6.82376
ILMN_1767135	SOS1	-0.0758281	0.997255	0.881942	1.8347e-07	0.437067	0.00832964	-0.0035428	0.991998	0.014331	0.969069	0.0178738	0.970999	0.954228	2.2358e-08	0.527226	0.000721964	-0.427002	0.0129823	0.95777	5.18347e-05	0.512895	0.0562351	-0.444875	0.221688	6.53407	6.78825	6.72167	6.449	6.66297	6.65226	7.58811	7.49101	6.64702	6.70396	7.06042	7.1647
ILMN_1731070	ORC6L	-0.0548228	0.997255	0.901331	4.98296e-08	0.339702	0.0424657	-0.561308	0.000374684	-0.225568	0.24003	0.335741	0.0946553	0.394845	0.00775248	0.168957	0.366587	-0.225889	0.247911	0.956154	2.90143e-05	0.394525	0.172003	-0.561629	0.0527261	8.2689	8.3397	8.19806	8.30089	7.86922	7.61677	8.68294	8.60571	8.08818	8.06928	8.39209	8.44478
ILMN_1786065	UHRF1	-0.105774	0.994666	0.850045	2.71708e-07	0.41746	0.010717	-0.279247	0.112171	-0.118353	0.6265	0.160894	0.571279	0.676572	1.24135e-05	0.404881	0.00899352	-0.271691	0.149756	0.955819	3.99188e-05	0.523234	0.0445883	-0.432585	0.229916	10.4111	10.6686	10.3858	10.4823	10.2555	10.2658	11.1405	11.0809	10.4906	10.3524	10.9237	10.7542
ILMN_1686152	GGA2	0.038459	0.997814	0.990122	2.95297e-09	0.416543	0.00664896	-0.285664	0.0801254	-0.151151	0.472061	0.134513	0.637194	0.666	6.46115e-06	0.226933	0.164616	-0.439067	0.0054192	0.951663	1.79742e-05	0.378084	0.177826	-0.57358	0.0369076	7.90531	8.06093	8.02996	8.01319	7.67993	7.71498	8.71002	8.66513	7.82423	7.8397	8.23592	8.2611
ILMN_2362902	RASSF5	-0.0397467	0.997814	0.906888	3.17517e-06	0.628924	0.0010956	0.0103475	0.978102	-0.202295	0.443237	-0.212642	0.522319	0.956982	7.67383e-07	0.466376	0.0136023	-0.490606	0.0168897	0.946634	0.000705793	0.668671	0.0302559	-0.277963	0.673203	7.50402	7.40605	7.3564	7.47418	7.80156	7.1292	8.25933	8.48522	7.34744	7.15805	7.82176	7.94157
ILMN_2327795	RERE	0.00915708	0.999277	0.949146	1.44466e-08	0.560208	0.000289887	-0.0896819	0.704617	0.00597954	0.985841	0.0956614	0.777011	0.850307	1.0465e-07	0.55703	0.000203719	-0.293277	0.0996767	0.939989	3.49902e-05	0.551051	0.0254792	-0.388938	0.291886	7.09262	7.11915	7.00521	7.22487	7.05822	6.97418	7.93751	7.99319	7.04089	7.18284	7.66736	7.67678
ILMN_1761722	ZNF579	-0.192774	0.981105	0.746858	7.2856e-06	0.125274	0.637402	-0.00112841	0.997807	-0.156115	0.509392	-0.154987	0.613773	0.938504	5.51137e-08	0.161933	0.431171	-0.776571	9.67905e-06	0.939632	0.00010154	0.318049	0.373006	-0.621584	0.0417573	6.42192	6.68825	6.27982	6.4448	6.43961	6.6683	7.22527	7.37635	6.38024	6.4177	6.42485	6.62363
ILMN_1711092	KCNB1	-0.010955	0.999277	0.92865	3.19189e-08	0.587646	0.000183529	0.246535	0.168398	0.0471145	0.876193	-0.19942	0.433619	1.18614	6.36999e-11	0.645715	2.76999e-05	-0.540425	0.000942974	0.939605	4.40056e-05	0.598601	0.0145371	-0.341005	0.414514	5.87951	5.95062	5.90381	5.90441	6.25776	6.06544	7.10663	7.07387	5.95577	5.96859	6.42485	6.6748
ILMN_2382127	PPFIA1	-0.189654	0.978564	0.748948	3.38538e-06	0.175492	0.430434	-0.492441	0.00230353	-0.403024	0.0173551	0.0894165	0.804302	0.446162	0.00314378	-0.0378785	0.888239	-0.48404	0.00365773	0.938602	5.57743e-05	0.365146	0.241555	-0.573457	0.0536524	8.68112	8.6147	8.48642	8.43009	8.19335	8.11758	8.77286	9.03597	8.34245	8.14732	8.47702	8.36373
ILMN_1718769	ITSN1	0.0204122	0.997814	0.956982	1.86413e-08	0.460697	0.0039929	0.155326	0.449576	0.0644323	0.822432	-0.0908935	0.797889	1.0919	5.89852e-10	0.504717	0.000918253	-0.587179	0.000340706	0.93657	5.09307e-05	0.440285	0.114782	-0.496285	0.123029	8.27678	8.41197	8.37637	8.35321	8.40234	8.59706	9.52371	9.38965	8.35409	8.46353	8.9563	8.78271
ILMN_1674985	TMEM51	0.134629	0.994666	1.06648	1.96991e-09	0.503899	0.00164006	-0.0114737	0.970478	-0.273261	0.140722	-0.261787	0.257681	0.920381	3.56119e-08	0.0960095	0.671943	-0.824371	1.54509e-06	0.931854	6.21904e-05	0.36927	0.233666	-0.562584	0.0609529	7.91464	7.98259	8.12882	8.03767	7.87777	7.99651	8.94478	9.06247	7.55783	7.79288	8.27631	8.08219
ILMN_1685483	FETUB	0.0195622	0.997814	0.943292	9.02569e-08	0.411651	0.01861	0.134483	0.561784	-0.0107166	0.977473	-0.1452	0.650951	1.05821	4.68735e-09	0.381372	0.0214417	-0.676841	0.000100199	0.92373	0.000149959	0.392089	0.225638	-0.531641	0.114787	6.01244	5.7513	5.99879	5.80408	5.85439	6.17833	6.8879	7.0314	5.88481	5.85751	6.2754	6.29022
ILMN_1760305	KIAA1545	0.161291	0.986712	1.08119	1.32348e-09	0.479123	0.0028001	0.0375322	0.898116	0.356477	0.0394178	0.318945	0.13118	0.957436	1.4133e-08	0.674309	1.65803e-05	-0.283127	0.129027	0.919903	7.28788e-05	0.317832	0.343016	-0.602072	0.0383783	7.22293	7.40442	7.52559	7.42435	7.30312	7.3993	8.48229	8.38252	7.68674	7.65357	8.02158	8.27698
ILMN_1732831	CHST7	-0.141684	0.991453	0.778088	1.04366e-06	0.370846	0.0238007	-0.0778222	0.753877	-0.296629	0.0923286	-0.218807	0.363682	0.84195	1.42915e-07	0.215901	0.212272	-0.626049	0.000110204	0.919772	5.35088e-05	0.512529	0.0446005	-0.407242	0.261278	7.52332	7.75809	7.51506	7.48298	7.63123	7.49453	8.37543	8.30651	7.37375	7.3144	7.67678	7.75306
ILMN_1734542	OVGP1	0.230945	0.978564	1.15054	2.46047e-09	0.675105	0.000104491	-0.225204	0.2811	-0.329103	0.0945715	-0.103899	0.787479	0.694395	3.43019e-05	0.115057	0.630482	-0.579339	0.00133616	0.919599	0.000269523	0.44416	0.164966	-0.475439	0.225213	7.87027	7.83522	8.19946	7.96792	7.70897	7.54611	8.74547	8.8107	7.75664	7.29063	8.14405	8.25343
ILMN_2195703	PPARGC1B	0.061693	0.997255	0.979108	6.4404e-09	0.381689	0.0176169	0.0122992	0.967209	0.184198	0.363291	0.171899	0.516434	0.929714	1.35484e-08	0.504194	0.000688131	-0.42552	0.00890049	0.917415	4.73468e-05	0.319996	0.314622	-0.597419	0.032815	6.16649	6.33495	6.26011	6.36472	6.24561	6.28044	7.23204	7.25222	6.37069	6.49916	6.76085	6.87237
ILMN_1807372	ADORA2A	-0.157441	0.989821	0.754355	4.78806e-06	0.289631	0.124171	-0.18494	0.366003	-0.459273	0.00730476	-0.274333	0.243615	0.726856	5.99677e-06	-0.0122011	0.966682	-0.739057	1.73623e-05	0.911796	0.000129723	0.447072	0.124926	-0.464724	0.193825	6.36239	6.59246	6.24164	6.39833	6.23049	6.35448	7.01044	7.08325	6.07243	5.96388	6.44473	6.17084
ILMN_1693630	C16orf7	-0.0748287	0.997255	0.836618	4.64433e-07	0.418535	0.0115361	0.337386	0.0481272	0.194504	0.355157	-0.142882	0.639162	1.24883	3.02888e-11	0.687868	1.39621e-05	-0.560965	0.000774642	0.911446	9.8762e-05	0.493364	0.0679802	-0.418083	0.264246	7.95766	7.81788	7.76864	7.85724	8.18001	8.2703	9.04806	9.07549	8.23999	7.92456	8.44542	8.5562
ILMN_3233179	LOC728969	0.15988	0.986712	1.07132	7.95915e-10	0.352157	0.0319387	0.487875	0.00180329	0.253373	0.164587	-0.234503	0.30928	1.39931	5.2365e-13	0.445649	0.0028015	-0.953666	4.47315e-08	0.91144	5.35384e-05	0.192277	0.64206	-0.719163	0.00575791	7.67684	7.76226	7.91573	7.84313	8.17228	8.24258	9.17394	9.38355	7.9696	7.97625	8.37742	8.27274
ILMN_1714349	GLCE	-0.202476	0.978564	0.706361	7.56819e-06	0.0658817	0.829827	0.27193	0.119659	-0.0472875	0.875753	-0.319217	0.123934	1.18077	7.32311e-11	0.22107	0.204173	-0.959697	5.76153e-08	0.908837	7.39872e-05	0.268358	0.452759	-0.64048	0.0216004	8.44909	8.51369	8.26223	8.29559	8.77968	8.72695	9.44266	9.4767	8.27741	8.59079	8.49461	8.50535
ILMN_1724504	SETD3	0.0638226	0.997255	0.968565	1.46716e-08	0.398737	0.0152807	-0.100728	0.669661	0.160438	0.46628	0.261166	0.253782	0.804014	5.02169e-07	0.495351	0.00115915	-0.308663	0.0866914	0.904742	8.72986e-05	0.334914	0.299188	-0.569828	0.0532938	11.2747	11.3262	11.4504	11.2782	11.1607	11.2387	12.1881	12.1485	11.5141	11.4077	11.9895	11.7298
ILMN_1698231	RRM2B	-0.218383	0.978564	0.686049	1.16747e-05	0.26928	0.139114	-0.18002	0.35493	-0.314234	0.0722416	-0.134214	0.656413	0.724412	2.91898e-06	0.173429	0.353409	-0.550983	0.000696576	0.904432	7.34571e-05	0.487664	0.0623594	-0.416768	0.244683	8.54427	8.62342	8.36386	8.36706	8.36706	8.44059	8.99529	9.18445	8.37908	8.16014	8.51601	8.56177
ILMN_1808713	HSD17B2	0.0492523	0.997814	0.951687	2.65421e-07	0.372649	0.0540238	0.0761852	0.79557	0.0304432	0.935435	-0.045742	0.92278	0.97862	9.73858e-08	0.35384	0.049906	-0.62478	0.00071113	0.902435	0.000474738	0.323397	0.408751	-0.579038	0.100743	5.52912	5.78678	5.46388	5.95052	5.69858	5.76969	6.77217	6.59948	5.75152	5.62527	6.00066	6.12143
ILMN_2134176	CXorf15	0.0659326	0.997255	0.968365	1.88366e-08	0.319146	0.0707513	-0.199973	0.303952	-0.0796484	0.772972	0.120325	0.710563	0.702459	7.38368e-06	0.173565	0.366889	-0.528893	0.00148909	0.902432	0.000108348	0.253214	0.502959	-0.649218	0.0223496	6.85525	7.07248	7.0589	7.00071	6.62868	6.89911	7.78074	7.68378	6.89386	6.87458	7.24632	7.16041
ILMN_2393994	CSPP1	-0.0715084	0.997255	0.83034	4.6491e-07	0.426954	0.00902437	0.0518718	0.852239	-0.176342	0.411406	-0.228214	0.352078	0.95372	1.63412e-08	0.32212	0.0462101	-0.6316	0.000136248	0.901848	0.000103092	0.498463	0.0611062	-0.403386	0.285574	8.37492	8.44672	8.45254	8.22608	8.42023	8.50515	9.33997	9.24609	8.33339	8.13556	8.58739	8.73547
ILMN_1654385	ASB13	-0.0633362	0.997255	0.836281	2.11047e-07	0.489752	0.00156778	0.119477	0.580302	-0.21919	0.252664	-0.338667	0.0886174	1.01909	1.74066e-09	0.333898	0.0305296	-0.685196	2.29933e-05	0.899617	6.5241e-05	0.553088	0.024101	-0.346529	0.390275	7.91011	7.75714	7.80561	7.73496	7.91217	7.99403	8.70276	8.876	7.62306	7.60581	8.14851	8.05987
ILMN_1681340	C1orf41	0.11161	0.994666	1.00483	1.48808e-08	0.730096	1.17187e-05	-0.239548	0.21025	-0.423763	0.0148694	-0.184215	0.513456	0.653672	3.69521e-05	0.194723	0.310851	-0.458949	0.00801147	0.89322	0.000184964	0.618486	0.0159969	-0.274734	0.593623	8.8971	8.8442	9.00545	8.95907	8.46813	8.79407	9.72019	9.55168	8.34986	8.54391	9.11422	9.23975
ILMN_1814808	BFAR	0.151211	0.994666	1.04087	1.65239e-08	0.533843	0.00188557	-0.13496	0.570784	0.0354591	0.920533	0.17042	0.578534	0.754695	6.69657e-06	0.418092	0.0126679	-0.336604	0.0829268	0.889656	0.000340884	0.382633	0.258319	-0.507023	0.162998	8.81457	8.54168	8.98463	8.67403	8.66242	8.42391	9.51523	9.65283	8.78717	8.63999	9.29936	9.19549
ILMN_1688184	CSPG5	-0.0684828	0.997255	0.819127	2.9022e-07	0.0265337	0.940269	-0.562224	0.00031066	-0.45777	0.00411307	0.104454	0.746917	0.325386	0.0292359	-0.362754	0.0166416	-0.68814	1.98843e-05	0.88761	7.42155e-05	0.0950164	0.85808	-0.792594	0.00173291	7.00013	7.02544	6.89073	6.99788	6.51067	6.39046	7.36675	7.17263	6.56087	6.54917	6.58252	6.58058
ILMN_1675268	LRP4	-0.0319022	0.997814	0.85378	1.11961e-07	0.375576	0.0189505	0.311537	0.0571009	0.0591561	0.832857	-0.252381	0.254279	1.19722	2.56858e-11	0.466635	0.00156183	-0.730584	6.87912e-06	0.885682	7.24949e-05	0.407479	0.139908	-0.478203	0.126727	6.24466	6.23688	6.12384	6.29389	6.56936	6.53525	7.37809	7.43408	6.25074	6.34911	6.73476	6.61624
ILMN_2389114	FIGNL1	-0.161274	0.986712	0.72326	6.78982e-06	0.444695	0.0063777	0.176328	0.381678	0.323384	0.0700524	0.147055	0.622839	1.06086	1.59132e-09	0.929353	3.79987e-08	-0.131509	0.592611	0.884534	0.000147362	0.605969	0.0153143	-0.278565	0.569129	7.97103	8.12157	7.89907	7.87098	8.16633	8.27892	8.92652	8.96525	8.40917	8.33019	8.9701	8.65865
ILMN_2352090	GPRC5C	-0.208965	0.978564	0.675152	1.314e-05	-0.289384	0.0986152	0.0845651	0.724551	0.0205628	0.951778	-0.0640023	0.865722	0.968682	6.15302e-09	-0.059856	0.805703	-1.02854	9.0934e-09	0.884117	9.16754e-05	-0.0804189	0.884689	-0.964536	0.000127441	10.1391	10.0662	9.79675	9.99062	10.2663	10.1081	10.8464	10.8783	10.1703	10.0761	9.86293	9.80473
ILMN_1717313	NFKBIE	0.0375799	0.997814	0.919601	1.30257e-07	0.558325	0.000763778	-0.145279	0.516954	-0.105926	0.690032	0.0393532	0.930268	0.736743	6.0681e-06	0.414819	0.0105822	-0.321924	0.0892164	0.882022	0.000255871	0.520745	0.0597009	-0.361277	0.41258	6.60962	6.77013	6.59986	6.85505	6.46391	6.62528	7.3495	7.57889	6.67727	6.49063	7.09178	7.19276
ILMN_1672295	ZC3H12A	0.178823	0.978564	1.06018	5.7726e-10	0.125383	0.590745	0.272119	0.100123	0.280824	0.100811	0.00870464	0.987013	1.15348	4.40592e-11	0.227383	0.163411	-0.926093	4.9365e-08	0.881357	6.07554e-05	-0.0534408	0.930471	-0.934797	0.000129633	6.19155	6.3148	6.46567	6.39833	6.50142	6.54917	7.55651	7.61444	6.51883	6.54917	6.68463	6.63413
ILMN_1754234	ZMYND11	-0.0411917	0.997814	0.839946	6.4176e-07	0.479136	0.00390071	0.0255864	0.934579	0.168162	0.459008	0.142576	0.649912	0.906724	8.98445e-08	0.688489	1.95103e-05	-0.218235	0.30494	0.881138	0.000219549	0.520327	0.0559842	-0.36081	0.40454	11.3037	11.1963	11.2473	11.1703	11.1275	11.4237	12.0296	12.2014	11.4003	11.436	12.0136	11.781
ILMN_1787691	CITED4	-0.143176	0.994666	0.73694	1.25207e-05	0.0897698	0.768586	0.542436	0.00150281	0.427511	0.0171485	-0.114925	0.74612	1.42255	3.71756e-12	0.660457	5.94822e-05	-0.762096	1.73623e-05	0.880116	0.000331749	0.232946	0.587712	-0.64717	0.0353565	7.34381	7.53635	7.3461	7.24771	7.85991	8.10513	8.54359	8.89533	7.81159	7.9236	7.91452	8.00021
ILMN_1718610	ARHGAP17	0.0835283	0.997255	0.95395	3.90668e-08	0.261154	0.180443	0.237242	0.210914	0.305063	0.0990566	0.0678218	0.865268	1.10766	8.72925e-10	0.482689	0.00213857	-0.624974	0.00021871	0.870421	0.000238218	0.177626	0.694695	-0.692795	0.0144878	8.93281	9.25319	9.21063	9.14243	9.25526	9.40523	10.3716	10.1967	9.42173	9.3744	9.71783	9.6006
ILMN_3251440	PIK3C2A	-0.022903	0.997814	0.846694	2.66562e-07	0.595308	0.000166757	-0.18182	0.355316	0.147263	0.515478	0.329083	0.111543	0.687777	8.61236e-06	0.765474	1.54452e-06	0.0776976	0.786763	0.869597	0.00015786	0.618211	0.0114818	-0.251385	0.620074	8.43672	8.29035	8.30089	8.38038	8.15536	8.20807	8.91024	9.14658	8.53363	8.48797	9.02053	9.19168
ILMN_1673113	F2RL1	0.167374	0.986712	1.03696	7.50419e-09	0.304527	0.102265	-0.769256	6.51337e-06	-0.811769	2.96584e-06	-0.0425133	0.922431	0.100332	0.63583	-0.674617	2.82564e-05	-0.774949	8.54335e-06	0.869588	0.00027355	0.137153	0.787676	-0.732435	0.00938837	8.12174	8.49107	8.44525	8.50231	7.57817	7.49613	8.52314	8.62507	7.55342	7.43585	7.72098	7.87734
ILMN_1663787	KLK3	0.000749885	0.999502	0.870134	5.72559e-07	0.215681	0.331357	-0.423119	0.0151022	-0.540982	0.00192939	-0.117863	0.737155	0.446265	0.00541168	-0.326051	0.0588721	-0.772316	1.41333e-05	0.869384	0.000394945	0.214931	0.630904	-0.654453	0.032815	6.54487	6.48835	6.53317	6.50155	6.17733	6.00965	7.16092	6.76633	5.85439	6.09687	6.22688	6.15574
ILMN_3234828	TMEM229B	-0.132238	0.994666	0.736819	1.94175e-05	-0.0509508	0.890142	-0.0831232	0.766428	0.264919	0.207471	0.348042	0.130848	0.785933	4.25359e-06	0.346206	0.0492526	-0.439727	0.017561	0.869057	0.000563483	0.0812869	0.8979	-0.78777	0.00775025	6.35294	6.2498	6.34447	5.99379	6.10108	6.33541	6.93307	6.97705	6.39968	6.7329	6.46567	6.565
ILMN_1653793	PDPK1	-0.114344	0.994666	0.753312	3.71212e-06	0.340386	0.05189	-0.152394	0.472843	-0.18165	0.400313	-0.0292555	0.949725	0.715261	6.08359e-06	0.27308	0.107609	-0.442181	0.00940507	0.867656	0.000212719	0.45473	0.107269	-0.412925	0.277805	8.11149	8.21093	7.98049	8.11323	8.07272	7.94491	8.90336	8.62089	7.96902	7.9901	8.40726	8.23263
ILMN_1667417	RAB23	-0.0786466	0.997255	0.783301	1.05935e-06	0.187539	0.377828	-0.116002	0.603458	-0.220992	0.257643	-0.10499	0.750762	0.745946	1.79946e-06	0.045194	0.862673	-0.700752	2.07845e-05	0.861948	0.000160149	0.266186	0.456774	-0.595762	0.037569	7.95339	8.00376	7.95618	7.84368	7.82261	7.90254	8.66834	8.62342	7.85445	7.66072	8.04756	7.84269
ILMN_1763634	PEX14	-0.0119003	0.999277	0.844449	5.74465e-07	0.429553	0.0109845	-0.256605	0.169762	-0.0465752	0.884096	0.21003	0.427287	0.599744	0.000128541	0.394878	0.0142537	-0.204866	0.345298	0.856349	0.000325676	0.441454	0.133369	-0.414895	0.285574	6.90585	6.79274	6.76455	6.91024	6.44989	6.7355	7.46585	7.40843	6.73086	6.87458	7.12089	7.34366
ILMN_1720083	EHD4	0.0864172	0.997255	0.942439	1.03649e-07	0.751196	1.09483e-05	0.511315	0.00274074	0.47232	0.00733229	-0.0389957	0.931755	1.36734	9.84939e-12	1.1371	1.13878e-09	-0.230239	0.286818	0.856022	0.000465801	0.664779	0.0104837	-0.191243	0.765611	8.82086	9.18844	9.07679	9.10534	9.39235	9.63958	10.5191	10.3977	9.48158	9.47236	10.1376	10.3188
ILMN_1700671	ETV7	0.0670432	0.997255	0.92179	2.95814e-08	0.262298	0.150621	-0.0442975	0.872966	0.0342348	0.914546	0.0785322	0.829262	0.810449	2.99848e-07	0.229489	0.175816	-0.58096	0.000311441	0.854746	0.00015786	0.195255	0.637194	-0.659492	0.0148066	6.00291	5.88868	6.08913	5.93655	5.89858	5.90441	6.82535	6.82122	6.09018	5.86988	6.23225	6.2524
ILMN_1726565	PIK3R2	0.00579668	0.999277	0.860328	6.19755e-07	0.632665	0.000161676	0.102396	0.685249	-0.0375545	0.912207	-0.13995	0.667616	0.956927	4.55702e-08	0.589313	0.000279086	-0.367614	0.0469699	0.854532	0.000454749	0.626868	0.0169952	-0.227664	0.702741	10.8951	11.309	11.1529	11.0628	11.2875	11.1213	12.089	12.0405	11.0256	11.1034	11.77	11.6243
ILMN_1671906	MND1	-0.0467821	0.997814	0.807285	3.42786e-05	0.678391	0.000551361	-0.109808	0.715991	-0.107743	0.74657	0.0020645	0.997629	0.74426	7.95658e-05	0.617429	0.00112862	-0.12683	0.70275	0.854068	0.0030599	0.725173	0.0192798	-0.128895	0.891271	8.32544	8.42124	8.2627	8.39042	8.01394	8.51313	8.93395	9.20769	8.4938	8.0374	8.79976	9.08822
ILMN_1706690	KHK	-0.030906	0.997814	0.822286	2.43113e-07	0.158893	0.467441	-0.0465388	0.863177	-0.126573	0.575537	-0.0800346	0.820479	0.806653	2.36247e-07	0.0632254	0.789736	-0.743428	4.87311e-06	0.853192	0.000127059	0.189799	0.643267	-0.663393	0.0118606	6.34874	6.38902	6.40507	6.27088	6.27088	6.37381	7.06698	7.22228	6.25854	6.22608	6.40465	6.39776
ILMN_1769934	GRHL1	-0.0820299	0.997255	0.770991	1.70086e-05	0.54203	0.00280617	-0.188452	0.412406	-0.134009	0.62658	0.0544435	0.905456	0.664569	0.000112459	0.490051	0.00498461	-0.174518	0.505677	0.853021	0.00112572	0.62406	0.0307529	-0.228961	0.72614	7.08719	6.91781	7.10815	6.73278	6.87206	6.75603	7.61468	7.55539	6.72394	7.01304	7.59044	7.2306
ILMN_1770479	LMO7	-0.141533	0.994666	0.711394	1.22972e-05	0.335775	0.0590714	-0.379114	0.0252428	-0.0808071	0.773378	0.298307	0.185462	0.473813	0.0021065	0.396501	0.0130533	-0.0773122	0.795479	0.852927	0.00031109	0.477308	0.0879634	-0.375619	0.363221	6.0412	6.13398	6.05066	5.84146	5.59427	5.82269	6.44093	6.39882	5.9146	6.09897	6.2505	6.43462
ILMN_1790309	PINX1	-0.15923	0.986712	0.689537	6.59504e-06	0.408229	0.00895811	-0.0145021	0.960167	-0.223025	0.233315	-0.208523	0.382323	0.834265	1.09275e-07	0.344435	0.0225993	-0.489831	0.00200736	0.848768	0.000129786	0.56746	0.0175329	-0.281308	0.531653	7.44663	7.53109	7.36686	7.29241	7.44305	7.50567	8.13383	8.19397	7.31425	7.21743	7.60495	7.74318
ILMN_1721339	ZNF276	-0.00312348	0.999277	0.845526	5.22188e-07	0.139189	0.577986	-0.200762	0.313582	0.0973298	0.716616	0.298092	0.187636	0.647887	3.90439e-05	0.239642	0.17928	-0.408245	0.0194825	0.848649	0.000348095	0.142312	0.774518	-0.706337	0.0120775	6.34461	6.35286	6.4609	6.23033	6.27423	6.02172	7.03159	6.95542	6.51883	6.37331	6.6823	6.48821
ILMN_2300186	DYNLL1	0.0791889	0.997255	0.926559	4.47991e-06	0.548465	0.00731325	-0.102795	0.745641	0.0746504	0.839457	0.177445	0.641143	0.744575	0.00010175	0.543926	0.00510185	-0.200649	0.487772	0.84737	0.00397772	0.469276	0.225364	-0.378094	0.515892	12.4717	12.3577	12.3751	12.6126	12.5009	12.1229	13.2109	13.266	12.5574	12.4213	13.377	12.6986
ILMN_3225534	RNF216L	-0.0910541	0.997255	0.754629	6.216e-06	0.517325	0.00194553	0.0439597	0.884234	0.108409	0.681056	0.0644493	0.876397	0.889643	1.73079e-07	0.716789	1.23119e-05	-0.172854	0.463226	0.845683	0.000459876	0.60838	0.02021	-0.237304	0.679261	7.98378	8.31222	8.04498	8.06892	8.21809	8.16583	8.98711	8.90607	8.10628	8.40654	8.72735	8.82013
ILMN_1680111	AHDC1	0.0668023	0.997255	0.912217	2.73571e-07	0.541521	0.00155581	-0.276244	0.150804	-0.0885003	0.761872	0.187744	0.525294	0.56917	0.000439665	0.386218	0.022424	-0.182952	0.443852	0.845414	0.000642966	0.474718	0.11525	-0.370696	0.413981	6.24751	6.3599	6.34447	6.39655	6.2782	5.77672	6.89744	6.98192	6.21423	6.21618	6.74817	6.76528
ILMN_3235647	SIK1	-0.13166	0.994666	0.713196	7.09103e-06	0.40363	0.0137393	-0.169041	0.399843	-0.236916	0.219813	-0.0678751	0.861257	0.675816	1.17051e-05	0.298375	0.0662318	-0.377441	0.0272397	0.844856	0.00023927	0.535291	0.0370127	-0.309566	0.490689	6.08045	5.97586	5.9436	5.84939	5.94634	5.77189	6.63897	6.50566	5.903	5.67948	6.1833	6.20644
ILMN_1662618	SQSTM1	-0.0274761	0.997814	0.817367	4.66621e-07	0.217946	0.274268	0.06677	0.796945	-0.111026	0.649396	-0.177796	0.506973	0.911614	3.13032e-08	0.134397	0.504513	-0.777217	3.48805e-06	0.844844	0.000213846	0.245422	0.511247	-0.599421	0.0366061	10.8772	10.9515	10.9318	10.842	11.0839	10.8783	11.7493	11.8477	10.8828	10.7239	11.0784	10.9641
ILMN_1811972	MYCBP2	-0.0292515	0.997814	0.814267	6.68068e-07	0.472861	0.00329761	-0.287842	0.100144	0.255964	0.177247	0.543806	0.00282417	0.555677	0.000247843	0.758076	2.11946e-06	0.202399	0.334753	0.843519	0.000269523	0.502112	0.058297	-0.341407	0.424875	8.1955	8.04011	8.04219	8.13492	7.88225	7.77768	8.53421	8.75426	8.4736	8.27394	8.846	8.84726
ILMN_1705562	KIAA0802	-0.102692	0.997255	0.739138	3.25456e-05	0.280252	0.197236	-0.221148	0.312263	0.0215806	0.95587	0.242729	0.389667	0.620682	0.000279024	0.404525	0.0231432	-0.216157	0.36974	0.84183	0.00129454	0.382944	0.292775	-0.458886	0.280202	5.9436	6.00066	5.8197	5.91917	5.59054	5.91142	6.53083	6.44941	5.74594	6.24149	6.35359	6.19434
ILMN_1814443	WNT1	0.0931783	0.997255	0.934098	2.83457e-08	0.591646	0.000167368	-0.0154027	0.959	0.0536879	0.854911	0.0690906	0.857714	0.825517	2.60534e-07	0.552156	0.000281446	-0.273361	0.140832	0.840919	0.000234243	0.498468	0.0561831	-0.342452	0.41258	5.55877	5.59948	5.63954	5.70506	5.43419	5.69326	6.41833	6.57731	5.65798	5.60764	6.18677	6.26215
ILMN_2407824	ATP1B1	-0.0882054	0.997255	0.751525	2.15193e-06	0.45391	0.00411081	0.138634	0.509885	-0.151018	0.494532	-0.289652	0.178085	0.978364	5.75725e-09	0.391097	0.0104281	-0.587267	0.000290536	0.83973	0.000216955	0.542115	0.0305095	-0.297615	0.510458	11.2832	11.2573	11.2082	11.156	11.4555	11.3623	12.2458	12.0751	11.2073	11.0312	11.499	11.6474
ILMN_1716815	CEACAM1	-0.077104	0.997255	0.761291	1.84695e-06	0.505034	0.00131701	-0.380701	0.0192256	0.00247039	0.994287	0.383172	0.0479838	0.457693	0.00206646	0.584608	0.000123583	0.126915	0.600166	0.838395	0.000238218	0.582138	0.0182568	-0.256257	0.606332	6.13398	6.26917	6.03261	6.21633	5.85977	5.78197	6.57081	6.59351	6.30701	6.10108	6.73166	6.6865
ILMN_2143250	FAR1	0.140371	0.99197	0.978493	7.35144e-09	0.550123	0.00037457	-0.127827	0.54878	-0.111616	0.642335	0.0162108	0.97342	0.710296	3.49678e-06	0.298137	0.0600401	-0.412159	0.0121605	0.838123	0.000201102	0.409752	0.143924	-0.42837	0.217495	8.28213	8.43234	8.46601	8.5292	8.26395	8.19486	9.25215	9.16366	8.1896	8.30163	8.71169	8.87979
ILMN_1700042	TLN2	0.0406127	0.997814	0.878193	4.7646e-07	0.06333	0.852808	0.405943	0.020461	0.365935	0.0478047	-0.040008	0.930268	1.24352	1.20546e-10	0.388652	0.0199724	-0.854871	2.30431e-06	0.837581	0.000636256	0.0227173	0.976221	-0.814863	0.00384489	6.50949	6.65513	6.683	6.56284	6.94923	7.02728	8.05675	7.67614	6.83517	7.06132	7.07091	6.95223
ILMN_1778890	PPIL5	-0.0789003	0.997255	0.757594	1.06483e-06	0.147192	0.50842	-0.258268	0.126883	-0.13029	0.557709	0.127978	0.663414	0.578226	7.214e-05	0.0958024	0.652182	-0.482423	0.00228861	0.836494	0.000153493	0.226092	0.543511	-0.610402	0.023991	8.92846	8.8265	8.7408	8.85635	8.63106	8.60736	9.38922	9.36439	8.80474	8.68964	8.92873	8.86003
ILMN_1666494	CRK	0.0368665	0.997814	0.873286	1.8347e-07	0.335632	0.0543636	-0.243867	0.186133	-0.108706	0.666393	0.135161	0.663026	0.592553	0.000109986	0.19006	0.310533	-0.402493	0.018699	0.836419	0.000328378	0.298765	0.392411	-0.537654	0.0854821	7.88926	8.10034	7.98049	8.08284	7.75592	7.74595	8.49768	8.75076	7.91653	7.85567	8.15061	8.29285
ILMN_1809139	AHCTF1	-0.0998	0.997255	0.736583	8.57103e-06	0.529116	0.00139049	-0.0856412	0.742464	0.167877	0.464765	0.253519	0.30208	0.750742	4.04522e-06	0.796794	1.63525e-06	0.0460521	0.892274	0.836383	0.000490677	0.628916	0.0145473	-0.207467	0.730798	7.97423	8.06793	7.9773	7.86526	7.78643	8.08446	8.53015	8.8139	8.22764	8.15028	8.76141	8.67475
ILMN_1798620	PQLC1	-0.00282636	0.999277	0.829632	5.82134e-07	0.321147	0.0710821	-0.226796	0.231345	-0.0576554	0.84626	0.169141	0.553136	0.605662	8.76986e-05	0.266318	0.118512	-0.339343	0.0588755	0.832458	0.0003792	0.323974	0.338655	-0.508484	0.119686	10.3716	10.2483	10.3003	10.314	9.93433	10.232	10.8168	11.0088	10.2061	10.2985	10.6106	10.5363
ILMN_1679929	KLF13	-0.0925913	0.997255	0.739491	2.54092e-06	-0.0218799	0.952368	0.769615	2.27871e-06	0.217518	0.259772	-0.552097	0.00169281	1.6017	1.31051e-14	0.288229	0.0709472	-1.31347	2.61153e-11	0.832082	0.000223132	0.0707114	0.902478	-0.76137	0.00324215	6.41221	6.58252	6.37287	6.43669	7.26624	7.26773	8.05238	7.96056	6.68418	6.7456	6.78721	6.5988
ILMN_1785852	OBFC2A	0.0651128	0.997255	0.895032	4.44852e-08	-0.00406773	0.992484	-1.26565	2.41356e-11	-1.22919	6.24264e-11	0.0364553	0.930268	-0.435728	0.00278035	-1.29837	3.65789e-12	-0.862645	3.19032e-07	0.829919	0.000206138	-0.0691805	0.90411	-0.8991	0.000317541	9.31637	9.20647	9.40158	9.25149	8.08242	7.90913	8.8886	8.89301	8.01398	8.05048	8.02799	8.02833
ILMN_1714952	ZNF703	-0.204523	0.978564	0.618629	0.000126012	-0.379269	0.0294051	0.0648357	0.812927	0.450345	0.00891117	0.385509	0.0622101	0.887987	1.41238e-07	0.275598	0.111596	-0.612389	0.000320544	0.823152	0.000558841	-0.174746	0.706436	-0.997898	0.000179433	6.79945	6.49463	6.42932	6.45571	6.71973	6.70403	7.18869	7.47232	7.03159	7.16319	6.71178	6.72445
ILMN_1690733	EGF	-0.0294979	0.997814	0.793053	1.42366e-06	0.586288	0.000269814	0.0684872	0.79722	0.18914	0.375371	0.120653	0.712626	0.891038	9.10576e-08	0.804925	8.62931e-07	-0.0861127	0.762904	0.822551	0.000449584	0.615786	0.014227	-0.206765	0.72461	5.65561	5.74594	5.65441	5.68814	5.81949	5.71904	6.60122	6.52341	5.72427	6.05556	6.40387	6.54854
ILMN_2176502	UNC5B	0.122438	0.994666	0.940737	1.67405e-08	0.0310356	0.929108	0.104099	0.646726	0.190458	0.343947	0.0863589	0.805746	0.922399	1.73783e-08	0.0990562	0.645653	-0.823343	8.72036e-07	0.8183	0.000271369	-0.0914021	0.864699	-0.909702	0.00029313	5.66535	5.68089	5.75975	5.83137	5.74906	5.80538	6.78198	6.65393	5.87234	5.85481	6.00703	5.7822
ILMN_2099301	UNC84B	-0.0151558	0.999277	0.802716	2.24731e-06	0.615542	0.000227513	-0.352428	0.0472708	-0.295639	0.12482	0.0567885	0.892979	0.465444	0.00331312	0.335059	0.0483202	-0.130385	0.618215	0.817871	0.000758823	0.630698	0.0157784	-0.187173	0.771689	10.8717	10.8983	10.9334	10.8063	10.7582	10.307	11.3851	11.2855	10.5915	10.5872	11.2099	11.1999
ILMN_1706687	KLHL5	-0.114361	0.994666	0.703456	5.7626e-06	0.200862	0.318196	-0.425189	0.00691893	-0.0788848	0.766197	0.346304	0.078751	0.392628	0.00750042	0.236339	0.155405	-0.156289	0.480138	0.817817	0.000263292	0.315223	0.325976	-0.502594	0.100591	8.30271	8.22718	8.2141	8.08708	7.8397	7.83981	8.43365	8.65278	8.19975	8.17238	8.3875	8.38635
ILMN_1728645	LOC649095	-0.0333982	0.997814	0.784257	2.52891e-06	0.228547	0.273375	0.269701	0.144492	0.167927	0.461461	-0.101773	0.776241	1.08736	1.65753e-09	0.429873	0.00720174	-0.657482	0.000119085	0.817655	0.000615116	0.261945	0.498561	-0.555709	0.0814969	6.12815	6.1644	6.21423	6.01152	6.30816	6.52379	7.23559	7.16487	6.43975	6.18866	6.6398	6.44569
ILMN_1798053	SEPT14	0.0928855	0.997255	0.908245	6.62384e-08	0.593257	0.000188077	-0.0511927	0.85396	0.157341	0.480307	0.208533	0.410505	0.764167	1.45496e-06	0.657713	2.45897e-05	-0.106454	0.687948	0.81536	0.000413757	0.500372	0.0586677	-0.314988	0.480976	5.68498	5.84335	5.96012	5.75398	5.7163	5.70965	6.66186	6.58058	5.9682	5.8748	6.62028	6.40924
ILMN_3194508	ASAP2	0.211965	0.978564	1.02615	1.84408e-09	0.461207	0.00278563	0.196346	0.287135	0.366969	0.0253838	0.170623	0.516439	1.01053	1.71652e-09	0.61621	3.79461e-05	-0.394322	0.0155796	0.814187	0.000251584	0.249242	0.483612	-0.564945	0.0457814	8.66609	8.67024	8.94693	8.81332	8.94214	8.78688	9.85371	9.92762	9.04787	9.02239	9.44981	9.54287
ILMN_1798458	KIAA1026	-0.0605147	0.997255	0.753247	1.59413e-06	0.488168	0.00158614	0.0794155	0.744371	-0.20941	0.28033	-0.288825	0.171551	0.893177	3.23869e-08	0.339273	0.0271956	-0.553904	0.000529793	0.813761	0.00027933	0.548682	0.025218	-0.265079	0.57728	6.40216	6.42807	6.39718	6.31202	6.60752	6.38154	7.21177	7.28379	6.20367	6.20774	6.72928	6.65847
ILMN_1685574	TSC22D2	0.100811	0.997255	0.911918	1.36947e-07	0.108144	0.697444	-0.613337	0.000251347	-0.25771	0.194288	0.355627	0.0946553	0.197769	0.273984	-0.250377	0.160593	-0.448146	0.0102408	0.811106	0.000710666	0.00733275	0.991506	-0.803774	0.00348626	8.41106	8.6909	8.68912	8.61446	7.9592	7.91608	8.76794	8.93118	8.23079	8.35574	8.53736	8.26546
ILMN_1655163	STK24	-0.0359192	0.997814	0.77318	1.7268e-06	0.203363	0.329265	-0.196074	0.311012	-0.0457874	0.881838	0.150286	0.607005	0.613025	5.925e-05	0.193495	0.294092	-0.419531	0.012872	0.809099	0.000456375	0.239282	0.535723	-0.569817	0.054753	11.7119	11.5492	11.6349	11.5543	11.4774	11.3915	12.334	12.0813	11.6033	11.5662	11.8596	11.7166
ILMN_1656335	RIT1	-0.0301353	0.997814	0.778088	1.70857e-06	0.0902769	0.74962	-0.131063	0.551225	-0.067572	0.814138	0.0634907	0.871984	0.67716	1.33392e-05	0.0528402	0.839077	-0.62432	0.000166585	0.808223	0.000496856	0.120412	0.816258	-0.687811	0.01272	8.42708	8.3551	8.34649	8.37543	8.30693	8.21313	9.16623	8.91	8.20493	8.44211	8.42499	8.40261
ILMN_1752810	LARP6	-0.159971	0.986712	0.648237	2.09186e-05	0.151182	0.498432	0.0374046	0.894934	-0.563658	0.000348231	-0.601062	0.000484096	0.845612	9.3391e-08	-0.252504	0.119803	-1.09812	1.56523e-09	0.808207	0.000285464	0.311153	0.331286	-0.497054	0.103482	7.13328	7.26929	7.02594	7.05668	7.33583	7.14154	7.88154	7.8923	6.61428	6.66096	6.79361	6.784
ILMN_1734290	MAPRE3	-0.0550858	0.997255	0.752975	1.65466e-06	0.238886	0.202823	-0.11851	0.584387	-0.106566	0.658736	0.011944	0.981195	0.689551	5.45042e-06	0.187406	0.296239	-0.502145	0.00177125	0.808061	0.00031409	0.293972	0.378012	-0.514089	0.089216	6.49063	6.55102	6.40351	6.52797	6.44224	6.36239	7.16092	7.14966	6.31035	6.51817	6.62516	6.68113
ILMN_1782754	PAGE4	-0.101777	0.994666	0.706164	6.22518e-06	0.314471	0.0655168	-1.45503	7.05206e-13	-1.21191	1.13322e-10	0.243125	0.290396	-0.647092	1.79503e-05	-0.795661	5.25822e-07	-0.148569	0.513043	0.807942	0.000346976	0.416248	0.136582	-0.391694	0.289321	7.29446	7.21988	7.23782	7.07297	5.77672	5.82756	6.40613	6.61048	6.0258	6.06473	6.31759	6.40188
ILMN_3240901	ZBTB7C	0.306102	0.960939	1.11158	2.84263e-10	0.322471	0.0533907	1.03982	3.13089e-09	0.841485	3.77974e-07	-0.19834	0.422021	1.84531	1.44421e-16	0.857854	8.64603e-08	-0.987452	1.87351e-08	0.805481	0.000303296	0.0163687	0.981207	-0.789112	0.00178401	5.56156	5.74324	5.95062	5.96638	6.73791	6.64654	7.76836	7.83926	6.48264	6.50513	6.87663	6.75609
ILMN_1763365	FAM103A1	-0.119619	0.994666	0.685685	8.96647e-06	0.464596	0.00278563	0.189087	0.314919	0.0614914	0.826591	-0.127596	0.67132	0.994391	2.97347e-09	0.645707	2.0144e-05	-0.348684	0.0386936	0.805303	0.000324377	0.584215	0.0152041	-0.221088	0.676287	9.03646	9.13735	8.99423	8.94035	9.27778	9.27421	10.0784	9.84495	9.12623	9.17056	9.6049	9.62109
ILMN_2412024	JMJD6	0.00586479	0.999277	0.811107	7.11792e-06	0.461945	0.0131337	-0.178873	0.443706	-0.103676	0.728787	0.0751978	0.865105	0.626369	0.000254605	0.352405	0.054747	-0.273964	0.218413	0.805243	0.00222241	0.45608	0.172003	-0.349162	0.497733	6.68709	6.96825	6.96575	6.70132	6.88962	6.40797	7.46238	7.45742	6.66469	6.78329	7.2206	7.15128
ILMN_3219806	LOC643384	-0.0085527	0.999277	0.79627	7.61796e-07	0.403503	0.0129048	0.0809075	0.744139	-0.268629	0.140895	-0.349536	0.0819717	0.885731	5.65306e-08	0.143427	0.468405	-0.742303	7.96184e-06	0.804823	0.000413077	0.412056	0.147529	-0.392767	0.293674	8.91363	9.06967	8.91961	9.04658	9.02514	9.11998	9.77756	9.9601	8.67962	8.76642	9.07231	9.18074
ILMN_1731181	TEX2	0.0962616	0.997255	0.900672	8.45596e-08	0.297669	0.0981672	0.000277363	0.999398	0.047356	0.877434	0.0470787	0.90827	0.804688	5.68896e-07	0.248764	0.145895	-0.555924	0.00078519	0.804411	0.000511142	0.201408	0.634552	-0.603003	0.0383783	8.74421	8.58298	8.79721	8.7225	8.56177	8.76598	9.52122	9.60787	8.79455	8.62735	8.93182	9.08542
ILMN_1690223	CNTNAP2	-0.122393	0.994666	0.681574	3.98172e-05	0.436449	0.011633	0.502642	0.00312099	-0.00569169	0.987875	-0.508334	0.00918021	1.30661	2.84011e-11	0.553151	0.000621482	-0.753459	1.87873e-05	0.803967	0.000976117	0.558842	0.0411562	-0.245125	0.668749	8.57179	8.61804	8.57534	8.36971	9.08959	9.10552	9.87759	9.68067	8.42612	8.75233	8.9181	9.13324
ILMN_1796210	PPRC1	0.0311074	0.997814	0.834799	4.77313e-07	0.622438	0.00010768	-0.214515	0.262186	-0.297794	0.102852	-0.0832793	0.822918	0.589177	0.000122881	0.293537	0.0768523	-0.29564	0.112469	0.803691	0.000570691	0.591331	0.0193686	-0.21236	0.713404	8.71028	8.83103	8.77671	8.82682	8.60238	8.50991	9.34138	9.4405	8.55227	8.39345	8.94831	9.2423
ILMN_1672503	DPYSL2	-0.0401382	0.997814	0.763128	2.56554e-06	0.413034	0.0125965	-0.128433	0.56294	-0.242474	0.212259	-0.11404	0.729641	0.674833	1.45849e-05	0.210699	0.244982	-0.464135	0.00569755	0.803267	0.000554685	0.453172	0.1056	-0.350094	0.409271	11.3335	11.6522	11.4923	11.4132	11.3067	11.4222	12.1205	12.1346	11.187	11.3138	11.6313	11.6956
ILMN_1679177	MARS2	0.0605914	0.997255	0.862864	5.5518e-07	0.717073	2.13886e-05	-0.475643	0.00523064	-0.298643	0.12003	0.177	0.547752	0.32663	0.0468978	0.357838	0.0326467	0.0312086	0.932702	0.802272	0.000970697	0.656481	0.0110494	-0.145791	0.839664	8.05682	8.11445	8.13703	8.15543	7.67234	7.54765	8.39427	8.55144	7.72541	7.84858	8.29705	8.71109
ILMN_2400326	DYRK3	-0.184604	0.981105	0.617604	0.000109508	0.126431	0.623442	-0.14148	0.519495	-0.0397568	0.903602	0.101723	0.772806	0.660728	2.56819e-05	0.271278	0.113495	-0.38945	0.0262733	0.802208	0.000662261	0.311035	0.373169	-0.491173	0.148212	6.55109	6.44852	6.2288	6.40159	6.40705	6.3096	6.97868	6.97318	6.47191	6.44818	6.75863	6.41433
ILMN_1680856	MAMLD1	-0.0858731	0.997255	0.715301	1.45074e-05	0.221733	0.298653	-0.0853829	0.743508	-0.154166	0.514315	-0.0687831	0.865268	0.715791	9.29595e-06	0.15344	0.459466	-0.562352	0.00107674	0.801174	0.000849383	0.307606	0.393833	-0.493569	0.15849	6.01244	6.23049	6.02598	6.04521	6.10108	5.97109	6.75863	6.74414	5.94771	5.98689	6.37591	6.00216
ILMN_1746696	PDS5B	0.0199725	0.997814	0.819751	7.05416e-07	0.629137	9.42198e-05	-0.0552099	0.841866	0.0078311	0.981979	0.063041	0.875043	0.744569	2.91898e-06	0.616996	8.05588e-05	-0.127573	0.610239	0.799779	0.000615854	0.609164	0.0152765	-0.190614	0.751739	7.89377	7.67399	7.83501	7.7727	7.78963	7.66771	8.65799	8.43885	7.88531	7.69811	8.41399	8.42771
ILMN_3307113	FLJ42289	0.10067	0.997255	0.899785	3.22319e-07	0.0612641	0.859368	0.226235	0.263411	0.197634	0.379293	-0.028601	0.954082	1.02535	1.30238e-08	0.158228	0.45673	-0.867122	1.94297e-06	0.799115	0.00122295	-0.0394061	0.958267	-0.838521	0.00303045	5.9578	6.21164	6.09476	6.27602	6.3725	6.24941	7.3369	7.08457	6.14252	6.42219	6.3873	6.29993
ILMN_1727005	LOC339240	-0.0234367	0.997814	0.774611	1.09464e-06	0.0812083	0.773446	-0.0476293	0.861686	0.148051	0.502548	0.19568	0.43997	0.750419	1.34493e-06	0.252696	0.126164	-0.497723	0.00210253	0.798048	0.000410217	0.104645	0.839795	-0.693403	0.00924901	5.72178	5.85397	5.84939	5.67948	5.77913	5.70136	6.47286	6.55685	6.01207	5.85977	5.99105	6.04321
ILMN_1676563	HTRA1	0.0668544	0.997255	0.864744	9.31607e-07	0.416209	0.0211703	0.0777744	0.782786	-0.190738	0.410141	-0.268512	0.291595	0.875664	4.90394e-07	0.158617	0.463687	-0.717047	6.4038e-05	0.79789	0.0014767	0.349354	0.331307	-0.448535	0.26294	6.90725	6.69628	6.87468	6.86255	6.7364	7.02268	7.75281	7.73575	6.40959	6.81246	6.99441	7.06006
ILMN_1701514	TRAF3IP2	-0.0069755	0.999277	0.789445	1.81896e-06	0.251972	0.202213	-0.164492	0.433006	-0.236172	0.238319	-0.0716798	0.856998	0.631929	5.30787e-05	0.0227754	0.93617	-0.609153	0.000304542	0.796421	0.000745075	0.258947	0.498719	-0.537474	0.0931509	9.53211	9.31386	9.40429	9.42773	9.40732	9.10966	10.0883	10.0076	9.22509	9.14854	9.51489	9.36268
ILMN_2072622	FLJ12684	-0.127499	0.994666	0.668543	2.50351e-05	0.159736	0.491643	0.465995	0.00410861	-0.128063	0.592468	-0.594058	0.000971318	1.26204	1.99137e-11	0.159171	0.419609	-1.10287	3.73677e-09	0.796042	0.000606652	0.287235	0.416344	-0.508807	0.113678	7.06698	7.00857	7.03671	6.78384	7.57817	7.42937	8.23303	8.1116	6.94484	6.87458	7.15432	6.98457
ILMN_1663351	SLC2A10	0.0979798	0.9947	0.890727	2.98971e-08	0.507748	0.00072274	0.248659	0.140113	0.450747	0.00386194	0.202087	0.394237	1.04141	5.48743e-10	0.860515	5.19731e-08	-0.180892	0.369952	0.792747	0.00028507	0.409768	0.126014	-0.382979	0.281946	8.1372	8.19466	8.31231	8.21551	8.41122	8.41796	9.34855	9.26208	8.58225	8.6511	9.11505	9.1338
ILMN_1684158	GPT2	0.0363173	0.997814	0.828048	2.73922e-07	0.422741	0.0075537	0.0156706	0.957727	-0.051919	0.858082	-0.0675896	0.858472	0.807401	3.01033e-07	0.334505	0.0307641	-0.472897	0.00344931	0.791731	0.000435623	0.386424	0.182334	-0.405307	0.26093	9.19949	9.31637	9.21145	9.37705	9.23658	9.31063	10.1695	10.0338	9.26378	9.14825	9.63958	9.61793
ILMN_1790136	C20orf20	-0.0614377	0.997255	0.730275	2.23106e-06	0.460651	0.00263816	-0.150043	0.447644	-0.118906	0.603625	0.0311362	0.941307	0.64167	1.43739e-05	0.403182	0.00636042	-0.238488	0.199743	0.791713	0.000337857	0.522089	0.0333161	-0.269624	0.559228	10.0401	10.0975	10.0699	9.94476	9.95273	9.88476	10.5905	10.7075	9.92048	9.97929	10.4459	10.3752
ILMN_1753370	ABTB2	0.167091	0.986712	0.957068	7.50931e-08	0.78032	5.56562e-06	-0.589822	0.000550218	-0.336425	0.074024	0.253398	0.316586	0.200155	0.279304	0.276805	0.120978	0.0766499	0.805721	0.789977	0.00128967	0.61323	0.0211497	-0.176748	0.791386	7.31655	7.75108	7.70361	7.6982	7.03304	6.85494	7.85383	7.94829	7.20075	7.19403	8.04178	7.91364
ILMN_1773427	KANK1	0.0800638	0.997255	0.869783	2.32091e-07	0.681937	2.73204e-05	-0.0326845	0.914875	-0.487528	0.00359618	-0.454844	0.0171955	0.757035	2.30611e-06	0.114344	0.598971	-0.64269	0.000126987	0.789719	0.000753412	0.601873	0.0173378	-0.187846	0.759592	7.41586	7.28565	7.31674	7.54489	7.21505	7.42109	8.15821	8.21749	6.89386	6.83259	7.643	7.44732
ILMN_1710078	TMEM181	-0.0279224	0.997814	0.761143	7.60225e-06	0.226836	0.300495	-0.324338	0.0771853	-0.218342	0.315943	0.105996	0.773863	0.464728	0.00384502	0.0364169	0.899895	-0.428311	0.0180439	0.789066	0.00141782	0.254759	0.53782	-0.534307	0.120403	10.0147	9.97862	9.892	10.0455	9.63774	9.70692	10.2707	10.5963	9.91439	9.64228	10.1179	9.89246
ILMN_1691119	RNF122	0.0331047	0.997814	0.821696	2.35022e-05	0.534256	0.00750899	-0.0534097	0.879417	-0.149623	0.613659	-0.0962131	0.834083	0.735181	8.72832e-05	0.351528	0.0832576	-0.383653	0.0845884	0.788591	0.00648689	0.501151	0.163968	-0.28744	0.664934	6.64893	6.77398	7.03341	6.45571	6.73144	6.58466	7.35743	7.60205	6.53089	6.59277	6.87857	7.31361
ILMN_2062381	LCOR	-0.14911	0.994666	0.639459	0.000173085	0.395256	0.0321914	-0.338674	0.0704894	-0.0908083	0.760122	0.247866	0.353772	0.449895	0.00640463	0.453558	0.00721652	0.00366256	0.993921	0.788569	0.00187493	0.544366	0.0597009	-0.244203	0.688023	8.43885	8.17963	8.10996	8.2103	7.8406	8.10054	8.51837	8.70169	8.17868	8.25819	8.43513	8.79225
ILMN_1802831	MTMR12	0.093052	0.997255	0.880024	4.1887e-08	0.273086	0.112965	0.179726	0.332699	0.147818	0.486653	-0.0319077	0.938841	0.966697	3.42286e-09	0.327852	0.029421	-0.638845	4.86884e-05	0.786972	0.000328425	0.180034	0.658611	-0.606938	0.0237849	8.28767	8.33681	8.3753	8.43528	8.5203	8.46363	9.38505	9.35893	8.42113	8.49898	8.79422	8.67207
ILMN_1773367	LOC400713	-0.222667	0.978564	0.563676	0.000737538	-0.0174836	0.967493	-0.336393	0.0679936	0.0658971	0.83339	0.40229	0.0615827	0.449951	0.00562864	0.271081	0.138234	-0.17887	0.459953	0.786344	0.00163765	0.205184	0.65637	-0.58116	0.0795319	6.14371	5.86185	5.71605	5.84417	5.51264	5.82014	6.1618	6.29833	6.18907	5.94828	6.10737	5.99502
ILMN_3272378	EZR	0.0138849	0.999277	0.798023	8.1982e-07	0.548094	0.000498734	-0.849949	4.64275e-07	-0.431924	0.00904466	0.418025	0.0277611	-0.0658113	0.765153	0.102285	0.640467	0.168096	0.447771	0.784138	0.000620551	0.534209	0.0367893	-0.249929	0.622068	13.2695	13.2089	13.1527	13.3534	12.262	12.5165	13.2178	13.1567	12.8001	12.8145	13.3443	13.3664
ILMN_1810836	PDE5A	0.206949	0.978564	0.99101	8.40326e-09	0.723044	6.87685e-06	0.139299	0.512937	0.13278	0.567964	-0.00651956	0.990922	0.92336	2.68636e-08	0.648875	2.75755e-05	-0.274485	0.140842	0.784061	0.000626109	0.516095	0.0466006	-0.267966	0.58596	5.93439	6.00516	6.13502	6.21843	6.15271	6.06544	7.05799	7.14217	6.05699	6.14812	6.96656	6.68463
ILMN_1778587	PPP2R2D	-0.0998332	0.997255	0.682688	1.47775e-05	0.169604	0.445921	-0.209723	0.265901	-0.0940634	0.716623	0.115659	0.720293	0.572798	0.000144351	0.175374	0.352244	-0.397424	0.0185089	0.782521	0.00064331	0.269437	0.452759	-0.513084	0.102291	8.56649	8.64392	8.53692	8.47382	8.23698	8.55399	9.10355	9.0528	8.50484	8.51745	8.65799	8.7035
ILMN_1673252	AIMP2	-0.222936	0.978564	0.553228	0.000234393	0.0522023	0.870877	-0.028958	0.921361	0.0203196	0.95184	0.0492776	0.900006	0.747207	1.165e-06	0.295458	0.0600134	-0.451749	0.00500027	0.776165	0.000503784	0.275139	0.418773	-0.501026	0.100457	11.6779	11.6415	11.3971	11.4764	11.6868	11.5746	12.098	12.2699	11.6255	11.7345	11.7526	11.7119
ILMN_1688772	C8orf51	-0.00524868	0.999277	0.76939	1.91087e-06	0.391721	0.0182462	0.383229	0.0199773	0.239579	0.215021	-0.14365	0.631047	1.15787	1.56182e-10	0.636549	4.11938e-05	-0.521319	0.00161786	0.774639	0.000788392	0.39697	0.181554	-0.377669	0.337637	7.87027	7.57634	7.74576	7.69035	8.11332	8.09975	8.8361	8.91575	7.91608	8.00969	8.28052	8.42869
ILMN_2219767	MYCN	-0.015499	0.99843	0.758531	1.14587e-06	0.200998	0.311252	-0.00874471	0.976834	0.117	0.612587	0.125744	0.672941	0.765285	6.50138e-07	0.333497	0.028426	-0.431789	0.00718811	0.77403	0.000480849	0.216497	0.57181	-0.557533	0.0487114	6.62065	6.56309	6.55723	6.59551	6.61894	6.54731	7.43066	7.25265	6.66215	6.75559	6.92977	6.88997
ILMN_2381064	TPD52	-0.118651	0.994666	0.655044	1.56568e-05	0.431033	0.00526984	-0.1297	0.530586	-0.245194	0.175743	-0.115495	0.707132	0.643995	1.36565e-05	0.30449	0.0486678	-0.339506	0.0422821	0.773695	0.000466059	0.549684	0.0224569	-0.224011	0.664091	8.11289	7.99319	7.99599	7.87278	7.92855	7.91812	8.5643	8.59247	7.86449	7.75119	8.20924	8.26851
ILMN_1803652	C9orf91	0.000787571	0.999502	0.773872	9.59862e-07	0.479943	0.0019579	0.265859	0.120857	0.05783	0.83861	-0.208029	0.391424	1.03894	1.07997e-09	0.536986	0.000314135	-0.501958	0.00176999	0.773085	0.000560715	0.479156	0.0635959	-0.293929	0.51036	7.92855	7.91665	7.9309	7.91588	8.21531	8.16161	8.99758	8.92708	7.90411	8.05675	8.55961	8.36114
ILMN_1665877	RNF149	-0.132324	0.994666	0.638623	5.53917e-05	0.313618	0.0787313	-0.44846	0.00616999	-0.392393	0.0223069	0.0560664	0.889457	0.322487	0.0399741	0.0535482	0.837253	-0.268939	0.160738	0.770947	0.000953133	0.445941	0.115764	-0.325005	0.464674	10.4067	10.1951	10.1092	10.2279	9.75338	9.95144	10.3966	10.5855	9.95866	9.85829	10.1992	10.2449
ILMN_1668185	ZNF282	-0.0832399	0.997255	0.687579	1.4824e-05	0.266986	0.153767	-0.0568547	0.833846	0.0287739	0.931706	0.0856287	0.813804	0.713964	5.06837e-06	0.379	0.0155368	-0.334964	0.0588755	0.770819	0.000853914	0.350226	0.269575	-0.420593	0.251467	8.01472	7.8134	7.77866	7.88298	7.86365	7.85076	8.44686	8.64271	7.84452	8.04114	8.19486	8.22477
ILMN_1780460	C9orf41	0.071444	0.997255	0.842231	1.13641e-06	0.456208	0.00855796	-0.315153	0.0876164	0.000422581	0.999178	0.315575	0.175152	0.455635	0.0045866	0.385187	0.0217157	-0.070448	0.826034	0.770787	0.00184568	0.384764	0.247518	-0.386023	0.374889	7.62524	7.6811	7.79908	7.65015	7.35141	7.32462	8.10478	8.25572	7.83522	7.47197	8.24882	7.97079
ILMN_1715718	ZNF784	-0.0288977	0.997814	0.741108	2.13315e-06	0.44619	0.00421625	-0.0141268	0.962087	-0.0916382	0.716623	-0.0775114	0.829673	0.755879	9.83299e-07	0.38345	0.0108997	-0.372429	0.0248062	0.770006	0.000575696	0.475088	0.0661112	-0.294918	0.506888	6.8538	6.73887	6.74527	6.78961	6.75764	6.80678	7.41381	7.63282	6.69744	6.71195	7.12856	7.17322
ILMN_3262376	LOC100130967	0.0702646	0.997255	0.8398	1.16086e-07	0.416391	0.00675785	-0.255329	0.129145	-0.0666843	0.803444	0.188644	0.443814	0.514206	0.000332483	0.279442	0.071962	-0.234764	0.203901	0.769535	0.000445787	0.346127	0.239954	-0.423408	0.202452	6.40966	6.40231	6.48949	6.46301	6.16733	6.13398	7.07467	6.90624	6.33414	6.34447	6.76814	6.74324
ILMN_1667561	IFRD1	0.0795558	0.997255	0.848932	3.74622e-07	0.336211	0.05567	-0.0319462	0.916465	0.327585	0.068033	0.359531	0.0817574	0.73743	3.62973e-06	0.58424	0.00018343	-0.15319	0.516626	0.769376	0.00103726	0.256655	0.499016	-0.512721	0.11424	7.46113	7.52716	7.51976	7.62765	7.41023	7.51417	8.16273	8.45953	7.91941	7.72405	8.18306	8.13283
ILMN_1777499	LOC731007	0.14899	0.990485	0.916968	3.57031e-08	0.692606	1.1932e-05	-0.250904	0.154316	0.0441044	0.884781	0.295008	0.167061	0.517074	0.000477406	0.587721	0.000105705	0.0706466	0.806872	0.767978	0.000698737	0.543617	0.0296016	-0.224362	0.67568	8.13612	8.15044	8.35846	8.22608	7.97471	7.81004	8.74777	8.87092	8.25288	8.12189	8.94081	8.81917
ILMN_1806030	PPL	0.125461	0.994666	0.891467	4.64163e-08	-0.0453964	0.889528	0.0440985	0.871893	0.132023	0.556807	0.0879244	0.799224	0.810104	2.35687e-07	-0.0388348	0.880292	-0.848939	4.18103e-07	0.766006	0.000594467	-0.170858	0.686981	-0.936864	0.000171341	8.41028	8.38222	8.598	8.44542	8.49635	8.38435	9.30282	9.36081	8.47418	8.58236	8.4304	8.53535
ILMN_1770733	RIC8A	-0.110886	0.994666	0.654912	1.56315e-05	0.347081	0.0319329	-0.163188	0.397766	-0.0430558	0.884698	0.120133	0.690805	0.60261	3.96541e-05	0.414911	0.00490099	-0.187699	0.353189	0.765798	0.000530721	0.457967	0.0759108	-0.307832	0.464674	10.1286	10.2039	10.0528	10.058	10.0777	9.92853	10.693	10.623	10.0955	10.151	10.4197	10.5209
ILMN_1745991	GNRH1	-0.0508881	0.997814	0.714754	8.08264e-06	0.474929	0.00324077	-0.0471314	0.867733	-0.0450487	0.885264	0.00208265	0.997066	0.718511	4.86841e-06	0.480768	0.00180987	-0.237742	0.2325	0.765642	0.000982566	0.525817	0.0446005	-0.239825	0.652963	6.84745	6.83359	6.75264	6.82662	6.69918	6.88759	7.41944	7.59684	6.71356	6.87738	7.36758	7.17322
ILMN_1691884	STC2	-0.0269476	0.997814	0.738337	7.11792e-06	0.466122	0.00504182	-0.368263	0.0322541	-0.0916807	0.739127	0.276582	0.239422	0.397022	0.0112254	0.401389	0.0124742	0.00436675	0.991804	0.765285	0.00135429	0.493069	0.0760779	-0.272215	0.598327	8.64277	8.88383	8.60792	8.86479	8.41197	8.3781	9.04235	9.22439	8.71076	8.63248	9.21403	9.06145
ILMN_1690909	LOC440498	-0.225983	0.979903	0.539282	0.00451033	0.39423	0.0625325	-0.0260455	0.943418	-0.14672	0.617779	-0.120675	0.774327	0.739219	6.81031e-05	0.473492	0.0124703	-0.265727	0.283678	0.765264	0.0076774	0.620212	0.0523157	-0.145052	0.871214	7.91184	7.80302	7.77707	7.48583	7.8266	7.83617	8.57534	8.166	7.43132	7.9901	8.04907	8.16081
ILMN_1730670	FSTL3	0.00276343	0.999277	0.764131	1.93686e-06	0.147124	0.531732	-0.0298962	0.920853	-0.00963965	0.978103	0.0202565	0.966484	0.731472	2.90674e-06	0.134721	0.507097	-0.59675	0.000270277	0.761368	0.000911237	0.144361	0.760146	-0.617007	0.0310606	7.19243	7.19009	7.18722	7.20083	7.18689	7.13584	8.0625	7.78849	7.08851	7.27473	7.35478	7.30271
ILMN_1721621	NKTR	0.0290109	0.997814	0.788965	6.19522e-07	0.287079	0.0984164	0.461499	0.00309402	0.349418	0.0363098	-0.11208	0.721945	1.22145	1.72605e-11	0.607486	5.10571e-05	-0.613967	0.000122176	0.759955	0.000662261	0.258068	0.462509	-0.501887	0.100334	9.19316	9.13055	9.13608	9.24565	9.67525	9.57146	10.4129	10.4117	9.43539	9.58716	9.86151	9.73519
ILMN_2181363	UBE3C	-0.104205	0.997255	0.655235	0.000315824	0.506643	0.00766878	-0.293603	0.164977	-0.208209	0.403905	0.0853931	0.847632	0.465837	0.00859563	0.402639	0.0302603	-0.0631987	0.863346	0.75944	0.00569341	0.610848	0.0450907	-0.148592	0.85625	10.7272	10.7261	10.8983	10.3466	10.5669	10.2992	11.1138	11.0628	10.5935	10.4434	10.8818	11.1684
ILMN_1712918	NQO2	-0.23967	0.978564	0.515006	0.000744289	0.198473	0.336104	0.138423	0.511482	-0.0838085	0.753728	-0.222231	0.356345	0.893099	4.47305e-08	0.354335	0.0222578	-0.538764	0.000922529	0.754676	0.000896744	0.438143	0.111116	-0.316533	0.464674	8.45801	8.50605	8.1798	8.30492	8.51601	8.7249	9.14295	9.12796	8.31972	8.47672	8.54683	8.64655
ILMN_1759987	HS6ST1	-0.0551344	0.997255	0.698922	5.50386e-06	0.368087	0.0218006	-0.105603	0.635336	-0.130302	0.560238	-0.0246992	0.95657	0.648454	1.30976e-05	0.29292	0.0611895	-0.355534	0.0322648	0.754056	0.000675173	0.423222	0.117418	-0.330835	0.416887	6.48351	6.65096	6.49623	6.52797	6.47097	6.4523	7.20161	7.1195	6.38478	6.48908	6.76218	6.84786
ILMN_1705907	NUP153	0.178686	0.978564	0.929388	1.35777e-08	0.676101	1.0696e-05	-0.0297423	0.917052	0.301124	0.0752285	0.330866	0.0892739	0.72096	1.71679e-06	0.798539	2.84022e-07	0.0775796	0.775467	0.750702	0.000632884	0.497415	0.0449045	-0.253287	0.593022	9.06089	9.03766	9.22279	9.23314	8.98851	9.05056	9.93394	9.96391	9.41047	9.29034	9.96129	10.0917
ILMN_1714848	ZNF354A	0.0351473	0.997814	0.785521	5.91093e-06	0.158128	0.54124	-0.266548	0.177155	0.0645899	0.838689	0.331138	0.157737	0.483825	0.00306564	0.18757	0.364979	-0.296255	0.14704	0.750374	0.00298445	0.12298	0.828735	-0.627393	0.049835	5.9391	6.41862	6.18098	6.24703	5.88297	5.94165	6.59265	6.80301	6.18064	6.30626	6.4132	6.38996
ILMN_2384785	CCNE1	-0.10166	0.997255	0.645663	7.85917e-05	0.31221	0.0948793	-0.400617	0.0198566	-0.358043	0.0490242	0.0425738	0.922873	0.346707	0.0317696	0.0558275	0.835276	-0.290879	0.137257	0.747324	0.00208133	0.41387	0.182446	-0.333453	0.469308	7.75114	7.96504	7.61151	7.90134	7.45412	7.46082	8.23729	7.96897	7.44457	7.55552	7.81723	7.80728
ILMN_1695397	LOC644151	0.142158	0.994666	0.888313	1.90593e-07	0.217061	0.304652	-0.981597	4.72734e-08	-0.795146	3.86419e-06	0.18645	0.502951	-0.235441	0.168729	-0.720243	8.37775e-06	-0.484801	0.00456766	0.746155	0.0017631	0.0749034	0.901548	-0.671252	0.0196736	7.39438	7.42676	7.64484	7.46062	6.59314	6.26481	7.27744	7.35714	6.63062	6.60023	6.74488	6.92009
ILMN_1814773	SH3BP5	-0.232459	0.978564	0.51317	0.00232045	0.256879	0.226262	-0.197968	0.35499	-0.0845404	0.77612	0.113427	0.755889	0.547661	0.000781826	0.404797	0.0170954	-0.142864	0.587099	0.745629	0.00313111	0.489338	0.103472	-0.256291	0.656967	6.35492	6.54917	6.31532	6.12384	6.16933	6.33882	6.95058	6.58391	6.39232	6.34268	6.50843	6.74033
ILMN_1801999	LOC644474	-0.226527	0.978564	0.51689	0.00085826	0.391124	0.0184184	-0.212564	0.26087	-0.174298	0.415993	0.0382661	0.929181	0.530853	0.000429039	0.443353	0.00394232	-0.0874997	0.753362	0.743417	0.00132328	0.617651	0.0119859	-0.125766	0.858407	6.2407	6.3508	6.18298	5.95547	6.06688	6.09949	6.66297	6.53718	6.22359	6.01932	6.54178	6.48338
ILMN_1765858	CAB39	0.0563904	0.997255	0.799464	7.59069e-07	0.56233	0.000345044	-0.148182	0.475466	0.0171738	0.960861	0.165355	0.552521	0.594892	8.09374e-05	0.523113	0.000570893	-0.0717786	0.805246	0.743073	0.00119065	0.505939	0.051909	-0.237134	0.650432	10.5075	10.436	10.6366	10.4197	10.2623	10.3849	11.2175	11.0286	10.4808	10.4971	11.0122	11.0903
ILMN_1762883	ECE2	-0.0249507	0.997814	0.717002	1.28279e-05	0.375815	0.0316511	-0.11471	0.630547	0.114199	0.65645	0.228908	0.370115	0.627243	7.06712e-05	0.514965	0.00115768	-0.112278	0.67943	0.741952	0.00204341	0.400766	0.198038	-0.341186	0.445825	7.97009	7.7399	7.74688	7.91322	7.79763	7.68295	8.43091	8.48366	7.8141	8.12429	8.37156	8.31847
ILMN_1803194	GALK1	0.00754725	0.999277	0.749075	5.98043e-06	0.523736	0.00150574	0.22908	0.237422	0.0595193	0.844727	-0.16956	0.562795	0.970607	2.22644e-08	0.575708	0.000295831	-0.394898	0.0262321	0.741527	0.00206743	0.516189	0.0597731	-0.225338	0.69869	9.26402	9.47998	9.30067	9.45843	9.62607	9.57608	10.3581	10.3423	9.57558	9.28745	9.85589	10.0546
ILMN_1696339	ZIC2	0.109603	0.994666	0.850042	9.11495e-08	0.109433	0.655947	0.130821	0.522162	0.0638071	0.814235	-0.0670141	0.855235	0.871259	3.54742e-08	0.0636371	0.784852	-0.807622	7.90667e-07	0.740438	0.000729948	-0.000169964	0.999967	-0.740608	0.003251	9.6177	9.65189	9.81192	9.67688	9.78107	9.75016	10.6686	10.5627	9.70385	9.69335	9.82178	9.79429
ILMN_2189458	SHQ1	-0.00192998	0.999328	0.738246	1.32557e-05	0.501051	0.00346607	0.152447	0.503469	-0.0431671	0.899573	-0.195614	0.496691	0.892623	2.50883e-07	0.459814	0.00521213	-0.43281	0.0168279	0.740176	0.00291488	0.502981	0.0828288	-0.237195	0.691359	8.0213	7.84554	7.73206	8.13093	8.17317	7.99857	8.78766	8.86057	7.97707	7.80344	8.4304	8.35221
ILMN_2312194	CYB5A	-0.0813296	0.997255	0.657211	1.54216e-05	0.309176	0.0645622	0.0868668	0.709495	0.221889	0.23734	0.135022	0.641611	0.825408	1.39456e-07	0.612395	3.96625e-05	-0.213013	0.273354	0.738541	0.000856447	0.390506	0.164034	-0.348035	0.373435	8.73318	8.61059	8.57412	8.60699	8.83264	8.68487	9.45934	9.37259	8.92708	8.86047	9.18899	9.21691
ILMN_1801313	SIAH2	-0.034881	0.997814	0.701704	1.65958e-05	0.398795	0.0198766	-0.0408318	0.891987	0.0600706	0.842536	0.100902	0.777276	0.695754	1.25826e-05	0.493746	0.00175108	-0.202007	0.352868	0.736585	0.00208215	0.433676	0.142427	-0.30291	0.529179	7.86295	8.18137	8.01913	7.95543	7.99432	7.96834	8.60863	8.75744	8.0219	8.14256	8.37908	8.58298
ILMN_1708427	KPNA3	0.0979123	0.997255	0.834304	4.25502e-07	0.70182	1.38688e-05	-0.418525	0.0105196	-0.0730819	0.794576	0.345443	0.0925047	0.317867	0.0419547	0.530825	0.000557417	0.212958	0.302839	0.736392	0.00155445	0.603907	0.0152939	-0.132485	0.849385	8.17198	7.9804	8.26047	8.08774	7.59191	7.72342	8.43497	8.54897	7.94687	8.05935	8.62715	8.78271
ILMN_3244929	LOC100133163	0.0254134	0.997814	0.761619	3.65276e-06	0.127478	0.621067	0.0679399	0.800887	0.0183623	0.958951	-0.0495775	0.905393	0.804145	8.7412e-07	0.120427	0.579576	-0.683718	5.61857e-05	0.736205	0.00198333	0.102064	0.855065	-0.634141	0.0316182	7.86426	8.05766	8.1223	7.85045	8.03576	8.02204	8.80356	8.77748	8.04358	7.91506	7.9996	8.214
ILMN_2402416	DNAJB6	0.0178624	0.997814	0.752578	1.6962e-06	0.507504	0.0010231	-0.106569	0.636047	-0.228379	0.227159	-0.12181	0.691147	0.628146	2.59374e-05	0.261263	0.108353	-0.366883	0.0280031	0.734715	0.00107707	0.489642	0.0562054	-0.245074	0.62104	9.75574	9.72019	9.71096	9.80069	9.7134	9.54938	10.4376	10.3303	9.47244	9.54673	10.0885	9.94569
ILMN_1695271	RPP25	-0.145958	0.994666	0.588655	0.000465125	0.14523	0.583956	0.407788	0.0227065	0.11991	0.655227	-0.287878	0.244477	1.1424	1.55517e-09	0.411099	0.0152467	-0.731302	4.69674e-05	0.734613	0.00365088	0.291189	0.458025	-0.443424	0.274469	6.82556	6.63388	6.3656	6.80193	7.08222	7.1928	7.62409	7.82825	6.79513	6.90414	6.97409	7.01564
ILMN_2376194	CAMK2B	-0.181133	0.986712	0.552608	0.000745845	-0.117233	0.670791	0.406326	0.0195137	-0.135875	0.587105	-0.542201	0.00488349	1.14007	8.89958e-10	-0.0719743	0.781236	-1.21204	1.36272e-09	0.733741	0.00285431	0.0639005	0.922756	-0.66984	0.0253796	7.99064	7.85714	7.68983	7.79568	8.46655	8.19389	8.91319	8.85246	7.69018	7.88585	7.82325	7.51832
ILMN_2412384	CCNE2	-0.0578047	0.997255	0.675453	2.41269e-05	0.490818	0.00247848	-0.313782	0.0711109	-0.428675	0.0114724	-0.114893	0.729168	0.419476	0.00616166	0.119948	0.576271	-0.299528	0.107844	0.733257	0.00184242	0.548623	0.0353233	-0.184635	0.763162	9.44349	9.45673	9.42151	9.3631	8.98463	9.28802	9.78013	9.84344	9.07391	8.96896	9.40884	9.61567
ILMN_1742577	GTPBP4	0.0681377	0.997255	0.799439	9.23649e-07	0.623219	9.18464e-05	-0.370231	0.0252958	-0.216973	0.277252	0.153258	0.596821	0.36107	0.0183444	0.338109	0.0339577	-0.0229617	0.949818	0.731301	0.00163118	0.555082	0.0292661	-0.176219	0.774746	12.2535	12.3031	12.2764	12.4164	11.9418	11.8743	12.5743	12.8406	12.1462	11.9764	12.6642	12.7048
ILMN_1793523	GABRQ	-0.291709	0.960939	0.438619	0.00368731	0.30332	0.0754247	-0.210384	0.248929	-0.275616	0.119134	-0.0652319	0.863521	0.519943	0.000377486	0.319413	0.0396403	-0.20053	0.318183	0.730328	0.00111783	0.595029	0.0127092	-0.135298	0.837961	6.08471	6.09476	5.80753	5.78852	5.89292	5.86577	6.21423	6.4217	5.83494	5.79329	6.04266	6.19221
ILMN_1715482	ULK2	-0.111737	0.994666	0.618051	0.000152144	0.847059	9.12784e-07	-0.106529	0.667413	-0.125392	0.620543	-0.0188637	0.970112	0.623259	8.97103e-05	0.833404	7.8373e-07	0.210145	0.337803	0.729788	0.00272316	0.958796	9.29573e-05	0.229009	0.696636	7.12498	6.87155	6.86187	6.91119	6.8678	6.91568	7.66553	7.35405	6.88367	6.86208	7.60723	7.83264
ILMN_1653429	SLC35A3	-0.225924	0.978564	0.503421	0.00204199	0.290411	0.132923	-0.292813	0.112691	-0.0600849	0.845196	0.232728	0.36874	0.436532	0.00590625	0.456251	0.00478521	0.0197185	0.959449	0.729345	0.00285431	0.516336	0.0650091	-0.21301	0.72513	9.80069	10.1593	9.86151	9.6466	9.77146	9.60287	10.2104	10.1708	9.88243	9.95736	10.2719	10.1487
ILMN_1678934	POLR1E	-0.134221	0.994666	0.59314	0.000414968	0.328936	0.0877248	-0.150983	0.515442	-0.244791	0.251035	-0.0938073	0.810924	0.576377	0.000413759	0.218366	0.267886	-0.358011	0.0623574	0.727361	0.00398995	0.463157	0.133285	-0.264204	0.640209	8.72924	8.73294	8.78426	8.40948	8.70594	8.45427	9.25493	9.09157	8.5902	8.3824	8.8825	8.74797
ILMN_1728514	BAG5	-0.0478542	0.997814	0.678488	1.9184e-05	0.51426	0.00129812	-0.0588473	0.82812	0.233207	0.234466	0.292054	0.1857	0.667495	1.65729e-05	0.795321	8.86113e-07	0.127825	0.605163	0.726342	0.00184562	0.562114	0.0273565	-0.164228	0.796637	8.66705	8.74396	8.70471	8.61059	8.56921	8.72411	9.30328	9.34701	8.86969	9.00774	9.31561	9.59034
ILMN_1742145	ESPL1	-0.214588	0.978564	0.510556	0.000779305	-0.112497	0.657355	-0.0799235	0.745622	0.180722	0.381088	0.260645	0.243842	0.645221	1.91322e-05	0.282813	0.0792042	-0.362408	0.0320915	0.725144	0.00139617	0.102091	0.845868	-0.623053	0.0248624	8.87843	9.00164	8.63682	8.81407	8.78135	8.93887	9.40834	9.333	9.16921	9.07231	9.0247	8.99182
ILMN_1805658	LTV1	0.131323	0.994666	0.855933	2.65421e-07	0.438552	0.00719499	-0.547934	0.000714878	-0.270853	0.146746	0.277081	0.221912	0.176676	0.324039	0.0363764	0.893973	-0.140299	0.558995	0.72461	0.00192733	0.307229	0.371081	-0.417381	0.261886	9.77629	9.78263	9.87881	9.94275	9.36705	9.096	10.2039	9.97098	9.49308	9.52413	9.98386	9.91046
ILMN_1769876	TBC1D2	0.0094886	0.999277	0.733556	2.52891e-06	0.39394	0.0132925	0.131746	0.527749	0.0562179	0.843236	-0.0755286	0.834211	0.855814	7.73414e-08	0.440669	0.00302669	-0.415145	0.0107755	0.724068	0.00122462	0.384451	0.181201	-0.339616	0.401156	7.24577	7.22849	7.20344	7.28979	7.44743	7.29032	8.18106	8.0238	7.32068	7.26601	7.65086	7.72371
ILMN_2353431	ANKRD16	-0.0437291	0.997814	0.676897	2.35022e-05	0.43686	0.00803995	-0.0131377	0.966323	0.166082	0.455819	0.179219	0.517898	0.707488	7.34564e-06	0.646671	4.00529e-05	-0.0608173	0.844778	0.720626	0.0022304	0.480589	0.080311	-0.240037	0.656543	7.26921	7.28159	7.28	7.18334	7.35714	7.16738	7.78974	8.08858	7.4868	7.39616	7.82561	7.93107
ILMN_2167426	ASPHD2	0.0183596	0.997814	0.738099	9.44779e-06	0.13654	0.59788	-0.432003	0.0115107	-0.466007	0.00746582	-0.0340037	0.941441	0.287736	0.0857861	-0.347826	0.0378459	-0.635562	0.000232657	0.719739	0.00318628	0.118181	0.829546	-0.601559	0.0521205	6.2276	6.38268	6.19925	6.44776	5.83726	5.90902	6.52875	6.69373	5.99879	5.67948	5.97339	5.97796
ILMN_1704398	FZD9	0.0526768	0.997255	0.771597	5.08696e-07	0.19379	0.318545	0.192477	0.282569	0.233368	0.192127	0.0408911	0.917237	0.911397	9.71708e-09	0.374481	0.010043	-0.536917	0.00050816	0.71892	0.000890727	0.141113	0.748897	-0.577808	0.0325105	7.49007	7.47678	7.50902	7.56318	7.68101	7.67079	8.45382	8.44117	7.75345	7.68014	7.92018	7.90098
ILMN_1730986	MALT1	0.00672634	0.999277	0.725343	1.85783e-05	0.395197	0.0284902	0.229325	0.256705	0.218539	0.317577	-0.0107858	0.985422	0.947942	7.71165e-08	0.60701	0.00022982	-0.340931	0.0764138	0.718616	0.00408531	0.388471	0.244306	-0.330146	0.497928	7.56742	7.56134	7.72382	7.41839	7.85388	7.73353	8.39042	8.64768	7.62843	7.93741	8.16708	8.18915
ILMN_1802799	AKIRIN1	-0.189641	0.978564	0.528245	0.00076815	0.24511	0.212834	-0.643108	8.77719e-05	-0.157035	0.48922	0.486073	0.00944913	0.0747777	0.733607	0.277715	0.0994274	0.202938	0.339063	0.717886	0.00226609	0.434751	0.130779	-0.283135	0.562159	7.99564	8.20807	7.89528	7.92915	7.32739	7.5901	8.04918	7.9248	7.9095	7.98014	8.12994	8.24991
ILMN_2083595	LOC400707	0.278773	0.966119	0.99401	1.89367e-08	0.407732	0.0173735	-0.0235879	0.93995	0.141771	0.555665	0.165359	0.574979	0.691649	1.49768e-05	0.27073	0.119879	-0.420919	0.0163433	0.715237	0.00298445	0.128958	0.805397	-0.586279	0.0567173	5.82247	6.00291	6.07439	6.30853	6.04249	5.73571	6.85598	6.91024	6.01839	6.09053	6.49604	6.42835
ILMN_2140389	TMEM185A	-0.0960914	0.997255	0.618991	0.000131626	0.0810106	0.791505	-0.240494	0.20983	-0.287588	0.130963	-0.0470941	0.912458	0.474589	0.00234284	-0.110486	0.625254	-0.585075	0.000623154	0.715083	0.00305843	0.177102	0.701125	-0.537981	0.0998527	8.0517	8.25572	7.96897	8.14627	7.90524	7.9212	8.47759	8.58682	7.84212	7.89013	7.78034	8.11393
ILMN_3251587	LOC100008589	-0.373655	0.960939	0.34035	0.0468485	-0.241662	0.244303	0.115816	0.631187	0.904881	4.43935e-07	0.789064	2.39746e-05	0.829822	7.20386e-07	1.03687	7.747e-09	0.207052	0.347541	0.714005	0.00342717	0.131993	0.802256	-0.582012	0.064479	12.6986	12.5342	12.067	12.4184	12.7421	12.7223	13.019	13.1261	13.4477	13.5949	13.1865	13.3727
ILMN_1729157	LOC652903	-0.305108	0.960939	0.40624	0.0135543	-0.0828724	0.784945	-0.279834	0.128911	-0.17067	0.454136	0.109164	0.755439	0.431514	0.00599604	0.0515656	0.849403	-0.379949	0.0348443	0.711348	0.00332476	0.222236	0.599725	-0.489113	0.163926	8.25422	8.37666	7.86942	8.15125	8.09096	7.98026	8.51745	8.36625	8.11007	8.17947	8.19438	7.92942
ILMN_1786601	PLAGL2	0.0993979	0.997255	0.808071	9.12571e-07	0.542123	0.000730327	0.0900992	0.714359	0.210364	0.305486	0.120265	0.712176	0.798772	7.66515e-07	0.653089	3.25594e-05	-0.145683	0.542004	0.708673	0.0025784	0.442725	0.119845	-0.265947	0.599207	9.35893	9.37502	9.50439	9.42835	9.35227	9.56188	10.3275	10.2028	9.48042	9.67425	10.2249	10.014
ILMN_1652223	WDR91	-0.10347	0.995727	0.605139	0.000142613	0.0660737	0.835497	0.0481404	0.866514	0.0767085	0.785269	0.0285681	0.951397	0.75675	2.47846e-06	0.246253	0.159768	-0.510497	0.0024958	0.70861	0.00283493	0.169544	0.712842	-0.539066	0.0893315	6.71184	6.72144	6.76168	6.46466	6.75063	6.77892	7.27473	7.4651	6.80199	6.78471	6.76085	6.95799
ILMN_1658586	LOC730012	0.0884171	0.997255	0.796548	1.96989e-06	0.447973	0.00783861	-0.471485	0.0049375	-0.312722	0.0939369	0.158763	0.596988	0.236646	0.170942	0.0468341	0.864192	-0.189812	0.399576	0.708131	0.0034115	0.359556	0.275851	-0.348575	0.432541	6.78846	6.50869	6.83286	6.64113	6.29756	6.05663	6.99186	6.95542	6.2873	6.38441	6.72053	6.84713
ILMN_1670821	CYorf15A	-0.0115595	0.999277	0.696259	1.62247e-05	0.263309	0.17269	-0.0920197	0.710402	0.118458	0.635813	0.210478	0.419285	0.615799	7.46254e-05	0.393327	0.0134658	-0.222472	0.284767	0.707819	0.00288742	0.274869	0.456853	-0.43295	0.243112	6.41855	6.30838	6.23664	6.46717	6.16539	6.3775	6.98139	6.95402	6.3979	6.56595	6.66363	6.82684
ILMN_3231638	FAM160B1	0.0325374	0.997814	0.738106	3.53576e-06	-0.140859	0.554103	-0.0500321	0.855192	0.197327	0.332537	0.247359	0.287302	0.655537	1.79417e-05	0.0239299	0.930484	-0.631607	0.000114323	0.705569	0.00220001	-0.173397	0.691204	-0.878966	0.000628227	8.77733	8.93418	8.80268	8.9739	8.76915	8.84229	9.59935	9.4883	8.98652	9.11964	8.84069	8.98375
ILMN_1766405	GOLM1	-0.258	0.966767	0.446912	0.00427804	-0.140689	0.560351	-1.25063	8.11363e-11	-0.828513	1.10215e-06	0.422112	0.0277611	-0.545713	0.000313318	-0.711202	6.77465e-06	-0.165489	0.463887	0.704912	0.00250137	0.117311	0.821699	-0.587601	0.0457814	8.41445	8.23793	8.08823	8.04815	7.18524	6.96589	7.59821	7.44674	7.41646	7.57889	7.34055	7.37343
ILMN_1741224	GPR137C	0.0706716	0.997255	0.775405	1.11446e-06	0.589012	0.000156663	-0.219223	0.231194	-0.357267	0.0342324	-0.138044	0.641143	0.48551	0.000988519	0.161074	0.396222	-0.324437	0.0622157	0.704733	0.00197274	0.518341	0.0415361	-0.186392	0.749123	7.76864	7.55654	7.76991	7.69662	7.41586	7.47088	8.24238	8.19517	7.28603	7.32462	7.80489	7.98378
ILMN_1739032	TMEM70	-7.12535e-05	0.999932	0.704636	2.77726e-05	0.404105	0.0235348	0.0490126	0.870919	-0.125082	0.630762	-0.174095	0.563806	0.75372	5.89232e-06	0.279094	0.119964	-0.474626	0.00785718	0.704707	0.00476938	0.404177	0.212288	-0.300531	0.559228	6.76991	6.79005	6.98931	6.5705	6.72644	6.93154	7.48767	7.57959	6.58341	6.72638	7.00286	7.11514
ILMN_1790100	C11orf82	-0.0641597	0.997255	0.640524	7.6337e-05	0.280006	0.145152	-0.604004	0.000292699	-0.354314	0.0491099	0.24969	0.309133	0.100679	0.634048	-0.0101482	0.97275	-0.110827	0.684509	0.704684	0.00346434	0.344166	0.307148	-0.360518	0.406602	9.58396	9.49308	9.31685	9.63187	8.82026	9.04878	9.48538	9.66471	9.1698	9.19862	9.47793	9.45049
ILMN_1664798	GRHPR	0.0730674	0.997255	0.777555	2.22923e-06	0.474638	0.00375784	0.594409	0.000297416	0.42771	0.0122383	-0.166699	0.563132	1.2989	1.33699e-11	0.82928	5.17541e-07	-0.469616	0.00566637	0.704487	0.00298445	0.40157	0.186543	-0.302917	0.521354	7.53723	7.75225	7.76483	7.67079	8.15808	8.32022	9.12305	8.91036	8.11445	8.03045	8.63365	8.46052
ILMN_1751656	KLF11	-0.0358636	0.997814	0.668461	3.83399e-05	0.231049	0.264431	-0.043869	0.882428	-0.131838	0.590977	-0.0879694	0.814256	0.660455	3.06909e-05	0.135074	0.52558	-0.525381	0.00209941	0.704324	0.00342717	0.266913	0.484756	-0.437412	0.244597	8.42173	8.53736	8.46665	8.42072	8.29133	8.58003	9.01786	9.19041	8.24396	8.45145	8.5103	8.64721
ILMN_1772446	C12orf34	0.00402264	0.999277	0.707546	6.88393e-06	0.171596	0.433901	-0.204854	0.2757	-0.0319097	0.921526	0.172944	0.523117	0.498669	0.00078121	0.135664	0.499062	-0.363005	0.033234	0.703523	0.00214985	0.167574	0.703753	-0.53595	0.0764423	6.79945	7.07164	6.94995	6.92918	6.75275	6.70863	7.41381	7.46265	6.86929	6.93797	7.13993	7.01053
ILMN_1666076	ARHGEF4	0.02642	0.997814	0.729254	5.40674e-06	0.237814	0.226123	0.0160643	0.957806	0.153974	0.494635	0.13791	0.652106	0.718899	4.57496e-06	0.365368	0.0204151	-0.353531	0.0435874	0.702834	0.0025784	0.211394	0.607577	-0.49144	0.133967	5.32628	5.54724	5.42749	5.49886	5.50893	5.39671	6.16833	6.19582	5.53278	5.64868	5.71583	5.94126
ILMN_1711361	ZNF319	-0.0675063	0.997255	0.633515	4.839e-05	0.356113	0.0342506	0.225068	0.223111	0.0344723	0.915266	-0.190595	0.46672	0.926089	2.48684e-08	0.458092	0.00264538	-0.467998	0.00462042	0.701022	0.00239928	0.42362	0.135067	-0.277402	0.562844	7.17447	7.16855	7.02824	7.17977	7.41326	7.3799	7.94031	8.11988	7.29622	7.11575	7.48385	7.64035
ILMN_1663390	CDC20	-0.107417	0.994666	0.59073	8.60406e-05	0.151728	0.494758	-0.193227	0.295366	-0.115571	0.619193	0.0776554	0.827538	0.50492	0.000494154	0.143574	0.45199	-0.361346	0.0288814	0.698147	0.00176156	0.259145	0.456774	-0.439002	0.185948	11.2219	11.1662	11.1619	11.0114	11.0088	10.9928	11.5152	11.6679	11.1066	11.0503	11.2477	11.2127
ILMN_1808391	DUSP4	0.0467009	0.997814	0.744584	2.00503e-05	0.0616317	0.864591	-0.374175	0.0444198	-0.061664	0.849536	0.312511	0.204451	0.323708	0.063609	-0.0467332	0.873818	-0.370441	0.0582671	0.697883	0.00742146	0.0149308	0.985597	-0.682952	0.031963	5.69326	5.76196	5.85211	5.69651	5.34682	5.36005	5.89009	6.30595	5.57802	5.75387	5.89131	5.56385
ILMN_1813938	CHCHD4	0.0976557	0.997154	0.792214	5.88146e-07	0.597089	0.00010768	0.109542	0.620992	-0.0160321	0.962636	-0.125574	0.678794	0.8041	2.92131e-07	0.483401	0.00112606	-0.320699	0.0623397	0.694559	0.00205046	0.499433	0.0489757	-0.195126	0.727903	10.4457	10.3455	10.5603	10.4261	10.4566	10.5536	11.2705	11.3242	10.2985	10.4605	10.9982	10.9551
ILMN_1759297	PATZ1	-0.0230059	0.997814	0.671176	2.84586e-05	-0.0462512	0.894561	0.378746	0.0243199	0.25049	0.198936	-0.128256	0.689701	1.07293	1.55401e-09	0.227245	0.204085	-0.845683	1.23762e-06	0.694182	0.00342652	-0.0232452	0.974572	-0.717427	0.00966671	6.34024	6.42807	6.36239	6.3599	6.60382	6.92197	7.4732	7.39495	6.54847	6.72081	6.65155	6.52523
ILMN_1733863	FAM100A	0.0549175	0.997255	0.748308	4.99251e-06	0.68216	3.10772e-05	-0.12657	0.57813	-0.13488	0.574738	-0.00831018	0.988754	0.56682	0.000250899	0.492362	0.00170023	-0.0744579	0.804533	0.69339	0.00368482	0.627243	0.0129635	-0.0661477	0.940362	6.91732	7.22342	7.09121	7.15935	6.88962	6.99797	7.68239	7.70181	6.90484	6.96613	7.49626	7.73903
ILMN_2045419	BNIP3L	-0.121575	0.994666	0.571281	0.000267343	0.200563	0.346119	-0.818638	1.30017e-06	-0.274355	0.140878	0.544283	0.00297503	-0.125782	0.520263	0.0477822	0.856281	0.173565	0.437641	0.692856	0.00318577	0.322137	0.338101	-0.370719	0.360691	8.03875	7.88318	7.82489	7.85388	7.01958	7.26507	7.66001	7.7672	7.58033	7.79288	7.897	7.87734
ILMN_1740861	DTWD1	-0.149587	0.990485	0.5429	0.000582491	0.0835413	0.776725	0.475202	0.0037804	0.465459	0.00577875	-0.00974305	0.98651	1.16769	1.93253e-10	0.698587	1.19897e-05	-0.469102	0.00564268	0.692487	0.00350098	0.233128	0.562879	-0.459359	0.193825	7.69892	7.59381	7.50409	7.48947	8.08506	8.15808	8.70804	8.62089	7.99036	8.23329	8.33425	8.05648
ILMN_2193591	UNC93B1	-0.0145232	0.999277	0.677232	2.18454e-05	0.46086	0.00461213	0.171726	0.399476	-0.248231	0.199935	-0.419958	0.0301781	0.863481	1.58244e-07	0.227152	0.200051	-0.63633	0.000134977	0.691755	0.00330318	0.475383	0.0833494	-0.216372	0.705029	7.97608	8.18289	8.08708	8.04285	8.3692	8.13323	8.95483	8.90206	7.85848	7.80403	8.19146	8.39277
ILMN_1696266	XRCC3	0.0252385	0.997814	0.716865	9.21124e-06	0.285005	0.125271	0.0113699	0.970999	0.241077	0.221124	0.229707	0.355926	0.702996	8.39924e-06	0.500844	0.00127953	-0.202153	0.344232	0.691626	0.0034951	0.259766	0.492459	-0.43186	0.242123	8.1317	8.24271	8.1896	8.23529	8.23223	8.16493	8.77718	9.0537	8.5351	8.32147	8.77718	8.6494
ILMN_1704305	NIP7	0.0748348	0.997255	0.766316	2.89116e-06	0.494591	0.00239205	-0.127044	0.573699	-0.00374062	0.99181	0.123303	0.705253	0.564437	0.000246894	0.416015	0.00831723	-0.148422	0.536416	0.691481	0.00357671	0.419756	0.155635	-0.271725	0.591027	10.2727	10.1759	10.1885	10.4098	10.1387	10.0558	10.9716	10.7556	10.2286	10.2126	10.8269	10.6034
ILMN_1761999	C1orf168	-0.0652255	0.997255	0.625023	2.86177e-05	0.432721	0.00458309	-0.00347981	0.99144	-0.144504	0.4988	-0.141025	0.613015	0.686769	3.83011e-06	0.353443	0.0173769	-0.333326	0.0443979	0.690248	0.00170592	0.497947	0.0433677	-0.192301	0.72513	5.94595	6.00965	5.91362	5.91152	5.93675	6.01188	6.61477	6.58391	5.81927	5.84731	6.19975	6.33228
ILMN_1779256	ARMC2	-0.0202969	0.997814	0.669304	2.46003e-05	0.579845	0.000276823	0.0145522	0.962216	-0.0443956	0.886974	-0.0589478	0.88316	0.704153	6.89959e-06	0.555746	0.00031881	-0.148407	0.529688	0.689601	0.00326132	0.600142	0.016342	-0.0894587	0.910075	5.94595	5.94595	5.83978	6.01152	6.04047	5.88052	6.59948	6.66013	5.76263	6.04047	6.50394	6.45885
ILMN_1749868	FAM171A1	0.0546419	0.997255	0.743476	1.18457e-06	0.324805	0.0441465	-0.358737	0.0210021	-0.371989	0.0198955	-0.0132515	0.978026	0.330097	0.0225987	-0.101825	0.619067	-0.431922	0.00600828	0.688834	0.00163765	0.270164	0.414662	-0.418671	0.207107	6.63909	6.68423	6.7155	6.7171	6.25776	6.34809	7.08647	7.00633	6.26371	6.31563	6.6265	6.60245
ILMN_3220861	LOC729952	-0.00699743	0.999277	0.681212	1.53749e-05	0.261752	0.161072	-0.247585	0.169079	0.0342943	0.916145	0.281879	0.202529	0.440624	0.00325729	0.303044	0.0610495	-0.137581	0.563153	0.688209	0.00296605	0.268749	0.455092	-0.41946	0.247481	7.30065	7.06703	7.18722	7.16646	6.86105	7.01146	7.60883	7.62609	7.12877	7.30749	7.51982	7.43994
ILMN_1787280	C1orf135	0.0219977	0.997814	0.710073	8.90522e-06	0.63773	6.76928e-05	-0.404238	0.0138695	-0.362943	0.0360711	0.0412949	0.922431	0.283837	0.0755401	0.25279	0.138445	-0.0310479	0.929888	0.688075	0.00328141	0.615732	0.0128525	-0.0723428	0.933039	7.43723	7.38724	7.4331	7.43537	7.16554	6.85046	7.75484	7.6813	6.98462	7.11397	7.63502	7.73903
ILMN_1655051	FAM86B1	-0.0318613	0.997814	0.655628	0.000109417	0.0284951	0.942695	-0.0593214	0.841442	-0.0593847	0.853113	-6.32978e-05	0.999966	0.628168	0.000134568	0.000971762	0.997647	-0.627196	0.000449516	0.68749	0.00717376	0.0603565	0.931942	-0.627133	0.0497674	7.28534	7.6538	7.45412	7.4213	7.33705	7.48344	7.94352	8.18823	7.54041	7.27996	7.48994	7.38742
ILMN_1740903	C7orf49	-0.184301	0.981105	0.503115	0.00139314	0.0831197	0.777696	-0.260253	0.152457	-0.218396	0.282431	0.0418579	0.92228	0.427162	0.00527271	0.0490251	0.85302	-0.378137	0.0306719	0.687416	0.00366976	0.267421	0.470132	-0.419995	0.263243	8.79607	8.62036	8.4691	8.57874	8.48565	8.41028	9.07798	8.82418	8.56671	8.41293	8.64053	8.50535
ILMN_3294365	LOC646993	-0.0246902	0.997814	0.662706	4.68852e-05	0.428746	0.0116523	-0.364185	0.0358529	-0.107048	0.683163	0.257137	0.291509	0.323212	0.0458631	0.346388	0.036423	0.023177	0.950679	0.687396	0.00460822	0.453436	0.120574	-0.23396	0.683313	9.90038	9.81595	9.8011	9.86586	9.41239	9.57558	10.0855	10.2279	9.6759	9.82635	10.3517	10.008
ILMN_1703946	ADORA2B	0.0624382	0.997255	0.749247	8.70961e-06	0.128742	0.630459	0.0606748	0.831937	0.0602011	0.84626	-0.000473643	0.999782	0.747483	5.94266e-06	0.126505	0.571733	-0.620978	0.000367829	0.686808	0.00568392	0.0663041	0.919149	-0.620504	0.0457814	5.85814	5.68673	5.69675	5.973	5.71035	5.95586	6.65167	6.51304	5.95218	5.71309	5.95858	5.96417
ILMN_1666757	SDHALP1	-0.0313604	0.997814	0.654833	2.07567e-05	0.0922609	0.732237	-0.430876	0.00638659	0.0295005	0.927886	0.460377	0.0109449	0.255317	0.104526	0.153122	0.423345	-0.102195	0.69367	0.686193	0.00244936	0.123621	0.800309	-0.562572	0.0499808	8.74204	8.71746	8.71169	8.68509	8.31766	8.28009	8.85602	9.05139	8.66531	8.85319	8.86635	8.83668
ILMN_2075820	ZNF598	-0.224322	0.978564	0.461511	0.0046283	0.173868	0.461464	-0.185955	0.371194	-0.239162	0.242429	-0.0532069	0.900006	0.499878	0.0014432	0.159028	0.441437	-0.34085	0.0667958	0.685833	0.00503349	0.39819	0.208099	-0.287643	0.570829	7.40672	7.16083	6.90994	7.20897	7.20218	6.99347	7.62843	7.49024	7.03644	7.05279	7.2148	7.22217
ILMN_1745021	SLC30A1	-0.0497806	0.997814	0.636021	2.86169e-05	0.374025	0.0197468	-1.00444	6.91683e-09	-0.571081	0.000294094	0.433354	0.0168669	-0.318634	0.0327423	-0.147276	0.44026	0.171359	0.417886	0.685801	0.00221896	0.423806	0.118183	-0.261996	0.580533	9.03045	8.89515	8.9182	8.90784	7.93929	7.97745	8.52688	8.66189	8.35188	8.43156	8.70402	8.82747
ILMN_3187357	LOC100130746	-0.195503	0.978564	0.489463	0.00139151	0.0622111	0.840068	-0.481954	0.00242939	-0.185004	0.371743	0.29695	0.165924	0.203012	0.228901	0.0727099	0.760604	-0.130302	0.586675	0.684966	0.0028804	0.257714	0.477926	-0.427252	0.229643	7.59041	7.73474	7.39802	7.53613	7.12856	7.23268	7.63526	7.7049	7.58284	7.3723	7.56	7.51956
ILMN_1714854	MEAF6	-0.0280401	0.997814	0.656532	1.44746e-05	0.183634	0.369443	-0.0784144	0.743264	0.0486609	0.865775	0.127075	0.6658	0.606158	3.45771e-05	0.260335	0.102162	-0.345823	0.0368401	0.684572	0.0020372	0.211674	0.58216	-0.472898	0.127913	6.62261	6.7414	6.69505	6.61287	6.62078	6.5864	7.28664	7.2336	6.69505	6.76627	6.96806	6.86054
ILMN_1740604	RAB11FIP5	0.0639581	0.997255	0.74774	5.1741e-06	0.477089	0.00378859	-0.319501	0.068749	-0.405493	0.0194898	-0.0859921	0.818294	0.364281	0.0204171	0.00763774	0.979333	-0.356643	0.0472733	0.683782	0.00431291	0.413131	0.17114	-0.270651	0.598189	8.23497	8.39742	8.29154	8.46876	7.95388	8.0395	8.70085	8.78801	8.02248	7.79892	8.50283	8.27274
ILMN_1703335	LACTB	0.13724	0.992955	0.820981	2.45345e-07	0.41149	0.00854902	0.321607	0.0475072	0.289196	0.0948418	-0.032411	0.938573	1.00535	1.85578e-09	0.563446	0.000142797	-0.441903	0.00579558	0.683741	0.00221466	0.27425	0.417427	-0.409492	0.24096	7.8266	7.7271	7.96897	7.85921	8.09944	8.09748	8.95673	8.88215	8.14563	7.98646	8.49046	8.46461
ILMN_1762003	SEC62	0.0131852	0.999277	0.69607	5.29602e-06	0.27885	0.106057	0.0337398	0.904484	0.19761	0.309421	0.16387	0.536708	0.716625	2.0551e-06	0.463275	0.00155123	-0.25335	0.16343	0.682885	0.00211525	0.265665	0.434722	-0.41722	0.221767	7.53038	7.51447	7.55513	7.51609	7.49101	7.62132	8.20392	8.30055	7.71682	7.72325	7.9379	8.05987
ILMN_2268381	RRBP1	-0.0841889	0.997255	0.598116	5.98301e-05	0.137416	0.545016	-0.107957	0.619164	0.0521712	0.852775	0.160128	0.546891	0.574348	7.36586e-05	0.273776	0.0800506	-0.300571	0.0787063	0.682304	0.00200808	0.221605	0.553389	-0.460699	0.141535	7.90312	7.86693	7.7187	7.88298	7.77834	7.7758	8.38081	8.36956	7.90229	7.9721	8.06462	8.08461
ILMN_1721170	GREB1	0.30133	0.960939	0.983621	2.96448e-08	0.920879	1.58424e-07	0.291325	0.11246	0.163219	0.484495	-0.128106	0.70003	0.973616	2.48684e-08	0.782768	2.47248e-06	-0.190848	0.40023	0.682291	0.00531735	0.619549	0.0171183	-0.062742	0.946934	5.5539	5.72972	6.09299	5.79329	5.91779	5.94848	6.94826	6.88525	5.94283	5.66723	6.67114	6.78067
ILMN_1717799	PRKCE	-0.0328582	0.997814	0.649033	4.77611e-05	0.593158	0.00023454	-0.0340298	0.910253	-0.018031	0.959582	0.0159988	0.975057	0.647861	3.26139e-05	0.607986	0.000106735	-0.0398757	0.905295	0.681891	0.00407268	0.626017	0.0123404	-0.0558745	0.952285	5.57044	5.79783	5.62307	5.67948	5.65537	5.64484	6.14558	6.4527	5.63327	5.69894	6.22295	6.29558
ILMN_2403852	CYTH1	-0.0190816	0.997814	0.662078	2.78506e-05	0.33905	0.04959	-0.173301	0.389206	-0.0647756	0.822702	0.108526	0.745724	0.507858	0.000762573	0.293356	0.0740643	-0.214502	0.297229	0.681159	0.00355421	0.358132	0.255192	-0.323027	0.463716	7.07934	7.01971	7.11527	6.94562	6.91508	6.83738	7.61579	7.46082	7.00338	6.96613	7.4537	7.1939
ILMN_1730620	ARRB1	-0.0723142	0.997255	0.608104	0.000126567	0.546066	0.000709892	-0.342912	0.0451591	-0.0723542	0.800234	0.270557	0.243615	0.337507	0.0316423	0.546026	0.000454364	0.208519	0.323149	0.680418	0.00413417	0.61838	0.0138144	-0.0620381	0.946052	8.80751	8.62491	8.59584	8.69195	8.45326	8.29334	9.11422	8.84859	8.71163	8.57608	9.20278	9.17706
ILMN_1676891	CDC2L6	0.0298437	0.997814	0.710219	3.81319e-06	0.332648	0.0420773	0.119091	0.575681	0.15707	0.454704	0.0379791	0.925527	0.799467	2.5828e-07	0.459875	0.00172849	-0.339592	0.0422625	0.680375	0.00223591	0.302805	0.345995	-0.377571	0.301865	8.83337	8.82873	8.92585	8.79594	8.94214	8.95814	9.57648	9.74425	8.99423	8.98202	9.3406	9.30095
ILMN_1807106	LDHA	0.0156305	0.999007	0.69506	1.38983e-05	0.0438667	0.90142	-0.830396	9.95963e-07	-0.43953	0.00891297	0.390866	0.0483741	-0.150967	0.421069	-0.411294	0.00843966	-0.260327	0.179201	0.679429	0.00389499	0.0282362	0.969255	-0.651193	0.0219088	13.2878	13.5005	13.4533	13.3664	12.5494	12.5782	13.1922	13.3255	13.0687	12.8406	12.9284	13.0687
ILMN_1678087	MAP3K4	-0.097913	0.997255	0.581061	0.000145976	0.238992	0.208647	0.0939034	0.689776	0.165856	0.434383	0.0719526	0.846449	0.772877	8.04594e-07	0.502761	0.000810167	-0.270116	0.142126	0.678974	0.00294336	0.336905	0.282579	-0.342069	0.406128	8.27906	8.31673	8.31766	8.08231	8.45472	8.32888	9.02349	8.92223	8.47059	8.45691	8.74274	8.66274
ILMN_1808354	SLC4A7	-0.0257804	0.997814	0.651695	2.3665e-05	0.3689	0.0240869	-0.355166	0.0286078	-0.177205	0.39273	0.177961	0.500444	0.32231	0.0329827	0.217475	0.205841	-0.104834	0.683902	0.677475	0.00289872	0.39468	0.169292	-0.282795	0.541624	7.52765	7.60415	7.50481	7.57543	7.2036	7.21787	7.75961	7.96526	7.463	7.3144	7.7997	7.71549
ILMN_1700024	UST	0.0207204	0.997814	0.697997	6.61273e-06	0.373039	0.0211662	-0.00259818	0.993967	0.228285	0.226434	0.230883	0.320837	0.674679	7.8031e-06	0.580604	0.000106609	-0.0940751	0.722766	0.677277	0.00272316	0.352319	0.243639	-0.324958	0.435247	7.78547	7.64782	7.76864	7.70608	7.72212	7.70597	8.40666	8.41742	7.87235	8.01751	8.23642	8.39951
ILMN_2251253	ALDOA	-0.00674963	0.999277	0.669813	3.20139e-05	0.396628	0.0197507	0.0402165	0.892997	-0.0566541	0.851201	-0.0968705	0.788246	0.716779	6.80199e-06	0.346724	0.0332828	-0.370055	0.0371804	0.676562	0.00472332	0.403378	0.185992	-0.273184	0.590975	6.0412	5.99105	5.9578	6.06096	6.17966	5.93303	6.83412	6.6182	6.01616	5.90278	6.45367	6.25854
ILMN_1812973	RRP1B	0.177005	0.986712	0.852332	4.88617e-07	0.558866	0.000653034	0.0323688	0.916698	0.240458	0.233001	0.208089	0.434078	0.707696	9.9937e-06	0.622319	9.6294e-05	-0.0853766	0.771909	0.675327	0.00528867	0.381861	0.230187	-0.293466	0.554328	7.26834	7.57763	7.54591	7.65407	7.42414	7.48657	8.35644	8.25893	7.69419	7.6327	8.3514	8.09322
ILMN_2335319	KCNG3	-0.239328	0.978564	0.435439	0.00352142	0.240449	0.189232	-0.301506	0.0656495	-0.087059	0.731348	0.214447	0.361901	0.373261	0.0102212	0.392718	0.00807621	0.0194563	0.955856	0.674767	0.00245432	0.479777	0.0582244	-0.19499	0.724631	6.103	6.18857	5.9014	5.91152	5.76551	5.92306	6.22166	6.33779	6.07243	6.04503	6.28529	6.31306
ILMN_1658110	C18orf19	-0.125617	0.994666	0.547602	0.000203574	0.381062	0.0145519	-0.194975	0.280865	-0.269625	0.118055	-0.0746494	0.832937	0.478243	0.000783594	0.237054	0.140855	-0.241189	0.186307	0.673218	0.00220814	0.506679	0.0380669	-0.166539	0.775034	7.58441	7.49746	7.41787	7.41277	7.3173	7.37462	7.87199	7.91513	7.226	7.31662	7.68657	7.61818
ILMN_3247434	LOC100128977	-0.326934	0.960939	0.344665	0.0294911	0.0126799	0.974846	-0.559929	0.000401693	-0.281232	0.116085	0.278697	0.202065	0.111669	0.566448	0.0583812	0.813554	-0.0532881	0.862716	0.671598	0.00336649	0.339614	0.278234	-0.331985	0.428241	6.0412	6.12384	5.76793	5.74324	5.60739	5.43779	5.9578	5.77672	5.86473	5.73785	5.85956	5.76838
ILMN_2103362	ARHGAP27	-0.0815198	0.997255	0.589016	0.000452847	0.223123	0.320566	-0.0951985	0.718983	0.0167056	0.965306	0.111904	0.760198	0.575338	0.000421503	0.321349	0.069022	-0.253989	0.237297	0.670536	0.00885406	0.304643	0.426301	-0.365893	0.428184	6.7077	6.87703	6.6257	6.796	6.59003	6.80431	7.45097	7.1214	6.79513	6.82302	6.89255	7.17184
ILMN_2139035	CASD1	-0.176281	0.986712	0.492941	0.00236222	0.373368	0.0345152	0.0795521	0.76569	0.109876	0.674225	0.0303241	0.949184	0.748774	4.42596e-06	0.659525	4.52746e-05	-0.0892486	0.759676	0.669222	0.0063395	0.549649	0.0423435	-0.119573	0.8776	6.63521	6.68825	6.6257	6.3452	6.74241	6.74016	7.06002	7.40843	6.75241	6.7908	7.18267	7.10728
ILMN_1680132	CADM1	-0.00106351	0.999431	0.666611	1.71576e-05	0.567062	0.000263062	-0.525012	0.000871435	-0.292561	0.0977043	0.232451	0.323128	0.142662	0.437436	0.275565	0.0893247	0.132902	0.573413	0.667674	0.00347227	0.568125	0.0208174	-0.0995493	0.894547	8.60776	8.73328	8.72209	8.61683	8.18275	8.10827	8.78801	8.83623	8.26546	8.49046	8.97302	8.91703
ILMN_1775448	PFN2	-0.178349	0.986712	0.489224	0.00208137	0.0309033	0.933345	-1.18299	5.42303e-10	-1.00168	3.08548e-08	0.181316	0.51568	-0.515422	0.000806785	-0.792427	1.33456e-06	-0.277004	0.151089	0.667573	0.00535528	0.209252	0.624356	-0.458321	0.198536	10.5569	10.3429	10.2468	10.2963	9.28	9.25376	9.60145	9.91076	9.50783	9.38856	9.42609	9.53211
ILMN_1770206	GEMIN4	0.0537517	0.997814	0.718271	1.61471e-05	0.492308	0.0035651	0.285726	0.124779	0.202217	0.355639	-0.0835091	0.831304	0.950245	4.94233e-08	0.640773	8.13928e-05	-0.309472	0.109721	0.664519	0.00740888	0.438556	0.148272	-0.225963	0.703825	9.24017	9.49119	9.25927	9.57959	9.62063	9.68218	10.4027	10.3367	9.47284	9.66295	10.1304	9.99002
ILMN_1702715	MECP2	-0.0689802	0.997255	0.593071	6.71554e-05	0.41076	0.00771825	-0.0141293	0.961152	-0.0848348	0.737912	-0.0707056	0.843206	0.647922	1.06779e-05	0.394905	0.00714117	-0.253017	0.160463	0.662051	0.00274364	0.47974	0.0551277	-0.182311	0.747051	7.03378	7.04827	7.00164	6.94246	7.00885	7.04495	7.58422	7.65572	6.89684	7.01555	7.32286	7.41104
ILMN_3261175	LOC100128667	-0.0550317	0.997608	0.6069	0.000213059	0.360414	0.0457847	0.0110458	0.972752	0.142842	0.559215	0.131796	0.691202	0.672978	3.0745e-05	0.558288	0.000535354	-0.11469	0.677052	0.661932	0.00768379	0.415446	0.185374	-0.246486	0.663527	6.36239	6.32428	6.19925	6.37736	6.26901	6.43975	7.1085	6.81406	6.61127	6.36108	6.77865	6.91453
ILMN_3302054	LOC729435	-0.300733	0.960939	0.360348	0.0362909	0.157616	0.529845	-0.396548	0.0238031	-0.446168	0.0121256	-0.0496202	0.909094	0.264533	0.126408	0.0121805	0.967981	-0.252353	0.229486	0.661082	0.00848251	0.458349	0.128133	-0.202733	0.747991	6.29236	6.23289	6.07439	5.84939	5.89069	5.84146	6.03937	6.41347	5.71492	5.91799	5.91977	6.02837
ILMN_1815035	DENND2C	0.0335298	0.997814	0.692773	1.51131e-05	0.591538	0.000224759	-0.143573	0.505568	-0.0523119	0.862605	0.0912611	0.801624	0.51567	0.000698065	0.505697	0.00107856	-0.00997338	0.980801	0.659243	0.00539752	0.558009	0.0301955	-0.101234	0.89599	7.01522	7.23909	7.22511	7.09626	7.08222	6.88494	7.58811	7.7646	7.12434	7.02535	7.67234	7.66042
ILMN_1732612	SHB	-0.0550971	0.997255	0.603274	6.02623e-05	-0.0208734	0.95429	-0.329391	0.0410356	-0.300536	0.0784652	0.0288549	0.946119	0.32898	0.0258628	-0.266313	0.0944235	-0.595293	0.000167502	0.658372	0.00322455	0.0342238	0.959652	-0.624148	0.0203728	7.7741	7.90524	7.78146	7.78768	7.57089	7.44966	8.08257	8.14453	7.48043	7.59784	7.51457	7.52195
ILMN_1798826	MRPS25	-0.192585	0.978564	0.461953	0.00313646	0.079067	0.789202	-0.100845	0.672111	-0.0903486	0.73539	0.010496	0.984671	0.553694	0.000266137	0.181304	0.337908	-0.37239	0.0317711	0.654538	0.00546147	0.271652	0.454709	-0.382886	0.329769	9.48476	9.59817	9.3453	9.35246	9.31025	9.57099	9.84842	9.95672	9.48599	9.41624	9.43245	9.62791
ILMN_1789830	CFLAR	-0.0294483	0.997814	0.62404	7.7237e-05	0.463318	0.00430618	0.232908	0.211733	0.169677	0.438146	-0.0632303	0.873199	0.886396	8.80986e-08	0.662443	2.48618e-05	-0.223952	0.272884	0.653488	0.00575545	0.492766	0.0673608	-0.160722	0.80311	8.07007	7.93335	8.03909	7.90544	8.13268	8.33656	8.83923	8.87809	8.20722	8.13556	8.51438	8.75503
ILMN_1726839	DCUN1D5	-0.0990663	0.997255	0.553348	0.000340404	0.0999315	0.709869	-0.452351	0.00488611	-0.106771	0.667666	0.34558	0.0892739	0.200063	0.241601	0.0922264	0.683021	-0.107837	0.679378	0.652415	0.00510069	0.198998	0.63553	-0.453417	0.186522	11.3195	11.3427	11.2281	11.236	10.9739	10.7836	11.4237	11.4406	11.2509	11.1978	11.187	11.4615
ILMN_1779171	SGSM2	0.0138099	0.999277	0.665937	1.46637e-05	0.584675	0.000148126	0.442206	0.00476587	0.224409	0.23614	-0.217797	0.359784	1.09433	2.93261e-10	0.795274	4.41376e-07	-0.299059	0.0887811	0.652127	0.00395054	0.570865	0.0183221	-0.0812623	0.917383	10.4802	10.314	10.4699	10.352	10.7648	10.9139	11.4964	11.5141	10.6419	10.6012	11.2314	11.181
ILMN_1677041	CHUK	-0.100648	0.994666	0.5502	0.000223985	0.441298	0.00418822	-0.30884	0.0581046	-0.130901	0.556632	0.177939	0.489411	0.342008	0.019748	0.411044	0.00535924	0.0690367	0.80661	0.650848	0.00355002	0.541946	0.0252001	-0.108903	0.879163	9.27854	9.41389	9.22031	9.27082	9.00179	9.07295	9.54761	9.62753	9.20534	9.22528	9.71572	9.5975
ILMN_1720531	JMJD2B	0.0466928	0.997814	0.695683	1.49154e-05	0.510999	0.00156097	-0.0600819	0.825579	-0.120426	0.624689	-0.0603437	0.880785	0.588909	0.000129187	0.34388	0.0330765	-0.245028	0.218608	0.64899	0.0065205	0.464306	0.096117	-0.184684	0.763162	6.77552	6.58139	6.6816	6.7687	6.75592	6.48083	7.36846	7.25966	6.62698	6.48908	7.08806	7.04999
ILMN_1716057	CAPN2	0.0233153	0.997814	0.672142	1.16888e-05	0.551493	0.0003124	-0.463296	0.00288637	-0.209915	0.27507	0.253381	0.252815	0.18553	0.268338	0.318262	0.0394238	0.132732	0.56578	0.648826	0.00397305	0.528177	0.0324876	-0.120649	0.85977	7.00343	6.89613	6.94995	6.99624	6.54364	6.42932	7.21819	7.09906	6.74683	6.7329	7.36055	7.22217
ILMN_1730731	ERLIN1	0.205362	0.978564	0.853011	2.15521e-07	0.582359	0.000218349	-0.264601	0.133154	-0.148668	0.508434	0.115932	0.718372	0.383048	0.0110044	0.228329	0.186641	-0.154719	0.499138	0.647649	0.00539697	0.376997	0.210583	-0.270652	0.577874	7.43869	7.17725	7.48177	7.54489	7.03901	7.04773	7.86228	7.93048	7.13733	7.18127	7.83287	7.65045
ILMN_1763673	LOC651212	-0.310618	0.960939	0.336834	0.0473918	-0.10039	0.724498	-0.0834219	0.750366	-0.0726743	0.804018	0.0107475	0.98474	0.564031	0.000321952	0.137554	0.518663	-0.426477	0.0152656	0.647453	0.00834338	0.210229	0.630308	-0.437224	0.248345	6.22005	6.34675	5.88461	6.06096	6.39031	6.00965	6.50876	6.56487	6.23049	6.19096	6.14558	6.0751
ILMN_1781479	SUV39H1	-0.0300706	0.997814	0.6171	6.03442e-05	0.444404	0.00494793	0.197892	0.293593	-0.0100506	0.977385	-0.207943	0.399533	0.845063	1.35436e-07	0.464424	0.00202243	-0.380639	0.0232029	0.647171	0.00485095	0.474474	0.0715978	-0.172696	0.775034	9.34222	9.43183	9.29373	9.42018	9.64386	9.52598	10.239	10.1651	9.48599	9.26797	9.81747	9.82529
ILMN_1723494	SIRT2	-0.16131	0.986712	0.484509	0.00127167	0.444874	0.00434928	-0.0848867	0.720462	-0.149831	0.490999	-0.0649446	0.864238	0.560933	0.000135789	0.456353	0.00212884	-0.10458	0.681873	0.64582	0.00435361	0.606185	0.0107588	-0.0396351	0.966255	7.20173	7.27139	7.07753	7.07297	7.0341	7.26925	7.67856	7.59381	7.09433	7.07913	7.52296	7.54025
ILMN_1701243	C10orf2	0.0137598	0.999277	0.658583	4.04944e-05	0.135972	0.587212	-0.213256	0.272317	-0.270966	0.154118	-0.0577102	0.887948	0.431567	0.00507734	-0.148754	0.466476	-0.580321	0.000561329	0.644824	0.00739971	0.122212	0.816258	-0.522611	0.107227	8.9803	8.93909	9.01544	8.93147	8.61415	8.87874	9.39692	9.41314	8.62372	8.75374	8.95795	8.69146
ILMN_1804662	NRG4	-0.111991	0.994666	0.532458	0.000464586	0.248778	0.182099	-0.117871	0.592053	-0.0641747	0.820472	0.0536965	0.891362	0.526577	0.000369781	0.296594	0.0630549	-0.229984	0.237588	0.644449	0.00499331	0.360769	0.23325	-0.28368	0.541624	6.00516	5.95315	5.96243	5.77189	5.76903	5.95354	6.34675	6.44073	5.9076	5.92236	6.20367	6.12384
ILMN_1709484	BLM	-0.00862823	0.999277	0.635581	3.26216e-05	0.254579	0.163965	0.337026	0.0387565	0.244586	0.185523	-0.0924399	0.787246	0.981235	4.17329e-09	0.507794	0.000645381	-0.473442	0.00329749	0.644209	0.0046145	0.263207	0.453313	-0.381002	0.307249	6.941	7.092	7.08124	6.9345	7.38159	7.32545	7.92942	8.04879	7.23368	7.28849	7.56159	7.46973
ILMN_2318643	TGIF1	0.042355	0.997814	0.685991	6.54008e-06	-0.290231	0.086877	-0.138202	0.49411	-0.0416631	0.888304	0.0965384	0.767286	0.505435	0.000437697	-0.374249	0.011629	-0.879684	1.62686e-07	0.643636	0.00379799	-0.332586	0.270919	-0.976222	7.36392e-05	8.90506	8.84273	8.94693	8.88557	8.7681	8.70329	9.40956	9.43381	8.80862	8.85585	8.61939	8.46461
ILMN_2044832	NOP56	-0.108675	0.994666	0.534448	0.000631916	0.373874	0.0274949	-0.434386	0.00799504	-0.592218	0.000324793	-0.157832	0.585079	0.208737	0.224891	-0.109669	0.616021	-0.318406	0.0791227	0.643123	0.00674782	0.482549	0.075573	-0.160574	0.80311	9.23939	9.22896	9.18325	9.06775	8.65264	8.94693	9.38409	9.28439	8.6316	8.65231	9.10497	8.92669
ILMN_1761801	LOC147804	-0.212597	0.978564	0.430462	0.00502993	0.243131	0.198482	-0.291244	0.0864234	-0.161286	0.453857	0.129958	0.668441	0.351815	0.0193341	0.294442	0.0660874	-0.0573732	0.850966	0.643059	0.00521443	0.455728	0.0898526	-0.187331	0.748331	7.98759	7.85008	7.59104	7.82144	7.6015	7.65368	8.09003	8.02608	7.69988	7.81522	8.01046	7.9909
ILMN_2119535	RIPK1	-0.177633	0.986712	0.465418	0.00283643	-0.00697519	0.987462	-0.0704012	0.787839	-0.128311	0.589618	-0.0579097	0.885118	0.572651	0.000162208	0.0423473	0.873849	-0.530303	0.00136212	0.643052	0.00637012	0.170658	0.702577	-0.472394	0.162708	9.06247	8.99	8.94115	8.75605	9.07441	8.83726	9.3576	9.48491	8.8825	8.91335	8.95795	8.82395
ILMN_2355665	MTP18	-0.00750281	0.999277	0.634985	3.79498e-05	0.349028	0.0357151	-0.397365	0.0131461	-0.56488	0.000421041	-0.167515	0.537882	0.245123	0.124765	-0.208349	0.234622	-0.453472	0.0054728	0.642488	0.00515334	0.356531	0.241708	-0.285957	0.536529	9.23023	9.17706	9.25493	9.13735	8.86835	8.74421	9.47824	9.40429	8.71591	8.56162	9.07053	8.90506
ILMN_1724145	CBX4	-0.0648595	0.997255	0.577608	0.000393437	0.413708	0.0173547	0.256649	0.179766	0.110052	0.676538	-0.146597	0.645177	0.899116	1.50865e-07	0.588619	0.000262724	-0.310497	0.107162	0.642468	0.00993921	0.478567	0.0982862	-0.1639	0.807361	8.15953	8.22087	8.07908	8.1716	8.32814	8.56557	8.88048	9.16844	8.22539	8.37512	8.60179	8.82613
ILMN_1787680	SELS	-0.012952	0.999277	0.628939	0.000106855	0.473418	0.00464746	0.416636	0.0142339	0.173938	0.441305	-0.242698	0.333186	1.05853	3.39118e-09	0.660308	4.20712e-05	-0.398219	0.0252749	0.641891	0.00908207	0.48637	0.085649	-0.155521	0.820971	10.7695	10.9682	10.7455	10.9663	11.3255	11.2455	11.8959	11.9329	10.9098	11.1757	11.6111	11.4213
ILMN_1707350	TUSC1	-0.0235028	0.997814	0.617865	7.68326e-05	0.322323	0.0635964	0.337327	0.044786	0.283976	0.118689	-0.0533517	0.893846	0.978695	8.03704e-09	0.629802	4.70205e-05	-0.348894	0.0459469	0.641368	0.00627403	0.345826	0.275851	-0.295542	0.523791	7.29606	7.2416	7.25384	7.23682	7.45412	7.7582	8.18001	8.26804	7.48928	7.61634	7.90254	7.84772
ILMN_1783285	CTPS	0.0163203	0.997814	0.657198	1.53256e-05	0.465748	0.00240048	-0.479527	0.00188817	-0.363003	0.0265862	0.116523	0.704257	0.161351	0.351369	0.0864246	0.693188	-0.0749262	0.786562	0.640878	0.00424421	0.449428	0.0853789	-0.19145	0.730828	8.56488	8.58642	8.49572	8.68822	8.12674	8.06551	8.77229	8.73436	8.25458	8.17072	8.67947	8.67733
ILMN_2302654	LRP8	-0.167761	0.986712	0.473034	0.00356535	-0.0280862	0.94125	-0.347287	0.0484673	-0.34836	0.0565845	-0.00107327	0.998961	0.293508	0.0767329	-0.208686	0.272604	-0.502194	0.00368855	0.640795	0.00950314	0.139674	0.784749	-0.501121	0.14813	6.65065	6.84075	6.43878	6.7171	6.40437	6.39246	6.93547	6.80742	6.53512	6.25956	6.34075	6.39776
ILMN_1747227	ADORA1	-0.0776183	0.997255	0.562589	0.000284246	0.116882	0.647585	-0.281537	0.107603	-0.126285	0.59537	0.155252	0.588016	0.35867	0.0187738	0.0682161	0.780542	-0.290454	0.11485	0.640207	0.0063444	0.194501	0.647661	-0.445706	0.20105	7.26921	7.1928	7.26037	7.0464	6.99318	6.90575	7.48425	7.53986	7.11029	7.09915	7.1002	7.343
ILMN_1671442	WDR43	-0.0294132	0.997814	0.61078	5.09443e-05	0.282604	0.102265	-0.343068	0.032243	-0.072001	0.786175	0.271067	0.205686	0.297125	0.0476873	0.240016	0.142181	-0.057109	0.846916	0.640193	0.00435361	0.312018	0.325976	-0.328176	0.421395	7.96513	8.0182	7.9293	7.99521	7.72064	7.57656	8.26851	8.25025	7.87108	7.96825	8.14231	8.26223
ILMN_1694075	GADD45A	0.00711859	0.999277	0.645681	4.68003e-05	0.152499	0.519899	-0.651916	6.9493e-05	-0.627096	0.00014973	0.0248203	0.958695	-0.013354	0.960044	-0.481715	0.00186049	-0.468361	0.00536268	0.638562	0.00734522	0.14538	0.76287	-0.493182	0.13563	7.74918	7.93716	7.84468	7.8559	7.16747	7.21505	7.73708	7.9368	7.09257	7.33958	7.41136	7.32579
ILMN_1706677	MAPK1	0.0541675	0.997255	0.691394	7.85698e-06	0.356017	0.0296224	-0.0593203	0.817908	0.00801165	0.980863	0.067332	0.858472	0.577907	9.15334e-05	0.309861	0.0477694	-0.268045	0.141183	0.637227	0.00510717	0.30185	0.358676	-0.335377	0.413981	6.29236	6.32615	6.38268	6.34416	6.24149	6.25838	6.93547	6.94719	6.38024	6.25429	6.55832	6.78825
ILMN_1773002	LOC730417	-0.0674801	0.997255	0.567666	0.000247634	0.305438	0.0837835	-0.0570892	0.831937	-0.071456	0.798638	-0.0143668	0.97698	0.578057	0.000130667	0.301462	0.0629886	-0.276595	0.138477	0.635146	0.00676433	0.372918	0.221376	-0.262228	0.599207	6.87555	6.76848	6.63582	6.87324	6.71664	6.8132	7.23678	7.4284	6.72394	6.77717	7.03419	7.0778
ILMN_1815519	EPN2	-0.0915543	0.997255	0.542428	0.000257562	-0.142907	0.524829	-0.111744	0.604735	-0.197315	0.309538	-0.0855715	0.802758	0.522239	0.000293722	-0.248668	0.121991	-0.770907	2.15095e-06	0.633982	0.00452313	-0.0513527	0.934778	-0.685335	0.0081619	7.68633	7.65634	7.55265	7.60692	7.59584	7.52335	8.12599	8.07806	7.5331	7.41494	7.26842	7.39381
ILMN_2049184	DNASE1L3	-0.0433823	0.997814	0.590314	8.53677e-05	0.133902	0.563714	0.031535	0.912507	-0.0452138	0.877957	-0.0767487	0.829673	0.665232	8.2456e-06	0.132071	0.499062	-0.533161	0.000768572	0.633697	0.00482381	0.177284	0.668441	-0.456412	0.157095	5.60468	5.53225	5.53199	5.51817	5.63182	5.56817	6.16833	6.21229	5.51998	5.52652	5.75708	5.55722
ILMN_1784467	NUP210	-0.134288	0.994666	0.499163	0.00164646	0.163193	0.488085	-0.590276	0.000335162	-0.293332	0.114643	0.296944	0.185739	0.0431755	0.85757	0.0041496	0.989206	-0.0390259	0.908078	0.633451	0.00880953	0.297481	0.403876	-0.33597	0.447691	8.35523	8.57196	8.35772	8.30089	7.98421	7.76243	8.25035	8.49461	8.13955	8.20098	8.2959	8.37101
ILMN_1666881	LOC440422	-0.217987	0.978564	0.415023	0.00548608	-0.0567495	0.853191	-0.125761	0.546371	0.202828	0.292294	0.328588	0.0928832	0.507249	0.000431585	0.364065	0.014781	-0.143184	0.520933	0.63301	0.00464505	0.161237	0.707197	-0.471772	0.129359	5.77453	5.88603	5.63207	5.59252	5.72723	5.68181	6.10528	6.13381	6.08806	5.97816	6.03554	5.91718
ILMN_1776724	LYPD6	0.00791085	0.999277	0.640668	3.17027e-05	0.561473	0.000292245	-0.249253	0.155786	-0.177835	0.391024	0.071418	0.847409	0.383505	0.00969746	0.375727	0.0138232	-0.00777737	0.984628	0.632757	0.00585803	0.553562	0.025177	-0.0791954	0.921915	7.39038	7.42561	7.43094	7.40087	7.11821	7.19928	7.82176	7.77707	7.28711	7.17322	7.91499	7.66828
ILMN_1807737	SFRS17A	-0.0905767	0.997255	0.54162	0.000398747	0.347455	0.038082	-0.270391	0.119883	-0.240803	0.202787	0.0295884	0.946234	0.361806	0.0161187	0.197229	0.272771	-0.164577	0.456251	0.632197	0.00636753	0.438031	0.111768	-0.194165	0.735262	8.52736	8.65889	8.49837	8.50673	8.24964	8.39583	8.87286	8.85585	8.35639	8.34826	8.82141	8.57814
ILMN_1724609	SLC2A8	-0.121779	0.994666	0.509632	0.000694022	0.127091	0.594803	0.058308	0.821675	-0.0544316	0.847915	-0.11274	0.720161	0.689719	5.16111e-06	0.194439	0.271021	-0.49528	0.00198634	0.631411	0.00543349	0.24887	0.489451	-0.382541	0.300084	9.6044	9.64592	9.49991	9.50686	9.77146	9.59547	10.2143	10.1719	9.57771	9.56374	9.78725	9.60839
ILMN_1768743	FIP1L1	-0.00259641	0.999277	0.627255	4.2286e-05	0.235327	0.214512	-0.261365	0.130667	-0.143935	0.516577	0.11743	0.707678	0.368486	0.012929	0.093989	0.669066	-0.274497	0.131426	0.629851	0.00592617	0.237924	0.522678	-0.391927	0.285574	8.64524	8.72832	8.62647	8.74189	8.3676	8.48322	9.0869	9.01844	8.46499	8.62069	8.71492	8.84142
ILMN_1736757	GNPTAB	0.124583	0.994666	0.751634	1.44246e-06	0.656555	2.11452e-05	0.0531786	0.839189	-0.111766	0.636127	-0.164945	0.536939	0.68023	5.92899e-06	0.420206	0.00459882	-0.260023	0.153107	0.627051	0.00548799	0.531972	0.0301583	-0.0950787	0.897972	8.804	8.75972	8.94929	8.8636	8.81372	8.85635	9.62352	9.54983	8.75174	8.58845	9.38437	9.26893
ILMN_1679324	EIF1B	-0.101469	0.997255	0.522986	0.000948111	0.0711665	0.81997	-0.218059	0.257452	-0.163258	0.470391	0.054801	0.89376	0.406396	0.00854481	0.00937702	0.974149	-0.397019	0.0226584	0.624455	0.00996226	0.172635	0.706236	-0.45182	0.209126	10.4849	10.378	10.4334	10.2266	10.1313	10.2955	10.7272	10.7455	10.4129	10.1235	10.3233	10.3554
ILMN_3238132	HNF1A	-0.0475471	0.997814	0.576894	0.000173908	0.314335	0.0682244	0.0686948	0.78979	0.0289255	0.929949	-0.0397693	0.924195	0.693135	6.35439e-06	0.390808	0.0107113	-0.302327	0.0909857	0.624441	0.00720085	0.361883	0.235059	-0.262558	0.591982	5.79156	5.85688	5.78895	5.76439	5.91779	5.86804	6.46567	6.47395	5.79329	5.913	6.02855	6.30641
ILMN_1750145	YWHAG	-0.224558	0.978564	0.399452	0.010935	0.382896	0.0210315	-0.197155	0.305309	0.121612	0.611587	0.318767	0.127737	0.426856	0.00446093	0.729067	3.82203e-06	0.302211	0.0952231	0.62401	0.00797156	0.607455	0.0135138	-0.0165558	0.986879	8.86535	8.63872	8.43584	8.61912	8.59449	8.51527	9.00452	8.90414	8.93804	8.80926	9.26489	9.2482
ILMN_1795342	MLPH	-0.0689246	0.997255	0.554613	0.000437389	-0.0493943	0.885346	0.180582	0.372407	0.239869	0.22367	0.0592869	0.883942	0.804119	7.44818e-07	0.259399	0.131571	-0.54472	0.00117486	0.623537	0.00970502	0.0195304	0.979123	-0.604007	0.0421526	10.4689	10.6513	10.4626	10.5197	10.7085	10.7728	11.459	11.1315	10.84	10.76	10.7797	10.7214
ILMN_1668586	KCND1	-0.0485979	0.997814	0.57469	0.00024904	0.0805834	0.784364	-0.159736	0.441735	0.0273672	0.935671	0.187103	0.490317	0.463551	0.00224807	0.156548	0.430987	-0.307003	0.0939378	0.623288	0.00908207	0.129181	0.797826	-0.494106	0.134208	6.28529	6.26308	6.15591	6.29527	6.22824	6.00066	6.63582	6.74246	6.3383	6.26481	6.49916	6.26512
ILMN_1778226	EXTL3	-0.0487345	0.997814	0.57374	0.000167126	0.0687466	0.818073	-0.44831	0.00451878	-0.613314	0.000128795	-0.165004	0.546119	0.174164	0.314777	-0.495833	0.000918253	-0.669997	3.64963e-05	0.622475	0.00684733	0.117481	0.815235	-0.504993	0.101743	7.95284	7.98211	7.79137	8.04611	7.5775	7.46082	8.10415	8.08166	7.33601	7.3723	7.44718	7.39863
ILMN_3236463	LOC285296	-0.228538	0.978564	0.393334	0.0145959	0.144222	0.555036	0.00272297	0.993967	-0.209927	0.30969	-0.21265	0.4076	0.624595	5.69203e-05	0.162832	0.412026	-0.461763	0.00647624	0.621872	0.00995801	0.37276	0.235811	-0.249113	0.63733	6.34461	6.38614	6.26011	6.01357	6.49757	6.23863	6.73887	6.784	6.16498	6.14592	6.21924	6.3801
ILMN_1669033	NCOA1	0.0729832	0.997255	0.6941	1.38199e-05	0.373028	0.027647	0.364065	0.0296943	0.156979	0.486038	-0.207085	0.420819	0.985181	8.43078e-09	0.457024	0.00312146	-0.528157	0.00149822	0.621117	0.00922841	0.300045	0.387958	-0.321072	0.46937	8.44264	8.44754	8.45851	8.57764	8.87874	8.73957	9.47011	9.5364	8.7611	8.44304	8.9633	8.98689
ILMN_1683096	ASB1	0.176053	0.978564	0.794919	2.86565e-07	0.0139812	0.970392	-0.146577	0.449169	0.0765624	0.765128	0.223139	0.320809	0.472289	0.000817893	-0.0855099	0.689813	-0.557799	0.000307104	0.618866	0.00482661	-0.162072	0.695867	-0.780938	0.00143058	7.7187	7.756	7.90531	7.9215	7.60763	7.57392	8.39763	8.37376	7.77115	7.85668	7.83132	7.82447
ILMN_3203609	LOC100131132	-0.185731	0.978564	0.432111	0.0053799	0.363497	0.0299005	-0.12828	0.556033	-0.183829	0.379167	-0.0555487	0.889022	0.489562	0.00104165	0.3654	0.0191049	-0.124162	0.614007	0.617842	0.00851969	0.549229	0.0298459	-0.0686137	0.936972	5.99672	6.10108	5.81481	5.91152	5.96071	5.88052	6.43503	6.27043	5.74324	5.98689	6.23049	6.22664
ILMN_1656427	C17orf39	-0.158701	0.986712	0.458375	0.00261076	0.262715	0.150163	-0.217985	0.23383	-0.167573	0.426909	0.0504113	0.898786	0.399091	0.00704246	0.253843	0.124395	-0.145248	0.52567	0.617076	0.00755254	0.421417	0.129717	-0.195659	0.730632	7.18479	7.0341	7.03671	6.86477	6.90629	6.87663	7.35897	7.3407	6.92118	6.96257	7.1157	7.29347
ILMN_2377977	MTRR	-0.15744	0.986712	0.45952	0.00282408	0.191436	0.364721	-0.232438	0.201351	-0.258691	0.16284	-0.0262536	0.954635	0.384522	0.0104069	0.0901846	0.689694	-0.294338	0.104683	0.61696	0.00832535	0.348876	0.263501	-0.268084	0.58251	7.39609	7.36102	7.33069	7.11155	7.1806	7.11163	7.56568	7.64559	7.06402	7.17571	7.40172	7.22088
ILMN_3244019	LOC647886	0.106393	0.994666	0.720862	4.34051e-06	0.620953	6.88014e-05	0.101195	0.661078	-0.47771	0.00304962	-0.578905	0.000954998	0.715664	3.26419e-06	0.0368498	0.88845	-0.678814	3.03967e-05	0.614468	0.00786969	0.514559	0.0431928	-0.0999089	0.894281	7.33743	7.23989	7.34055	7.44955	7.48425	7.29545	8.12622	8.09521	6.76727	6.85463	7.50402	7.35978
ILMN_1798123	ELOVL1	-0.0560026	0.997255	0.556358	0.000219197	0.340834	0.0381679	0.0949491	0.680036	0.0803157	0.760261	-0.0146334	0.976292	0.70731	3.22299e-06	0.477152	0.00126561	-0.230158	0.228427	0.61236	0.0072252	0.396836	0.158225	-0.215524	0.689416	9.00625	8.80887	8.83432	8.8688	9.01424	8.99078	9.50152	9.61622	8.96173	9.01403	9.37102	9.28641
ILMN_1757415	C1orf163	0.0973066	0.997255	0.70835	5.85882e-06	0.572187	0.000227165	-0.185109	0.33316	-0.213468	0.272896	-0.028359	0.949443	0.425934	0.0038472	0.261412	0.110817	-0.164522	0.451828	0.611044	0.00823426	0.47488	0.0698775	-0.136163	0.838575	7.41466	7.37567	7.45035	7.5346	7.12856	7.29156	7.90901	7.92781	7.07806	7.28534	7.7945	7.71327
ILMN_1782730	ZNF473	-0.194622	0.978564	0.413285	0.00728307	0.303562	0.0804844	-0.122985	0.571434	-0.0193447	0.954814	0.103641	0.753219	0.484921	0.00102131	0.47884	0.00144958	-0.00608162	0.987946	0.607907	0.00893551	0.498184	0.0538167	-0.109722	0.881764	7.37136	7.42676	7.21444	7.19444	7.28591	7.26624	7.61818	7.76055	7.50995	7.24949	7.68537	7.68119
ILMN_1684704	LOC400891	-0.240541	0.973918	0.36653	0.0153935	0.0801369	0.770381	-0.158594	0.41247	-0.136653	0.531363	0.0219418	0.962338	0.448477	0.0017564	0.184026	0.296024	-0.264451	0.139022	0.607071	0.00684909	0.320678	0.299076	-0.286393	0.515024	5.913	6.0074	5.74862	5.6907	5.75174	5.85148	6.19385	6.14243	5.88226	5.76484	5.91082	5.89656
ILMN_1684166	LOC642282	-0.102792	0.994666	0.504263	0.00093438	0.0482317	0.88406	-0.186788	0.330739	-0.117922	0.620063	0.0688661	0.856744	0.420268	0.00455433	0.0331023	0.901243	-0.387166	0.0206213	0.607056	0.00909228	0.151024	0.742912	-0.456032	0.173665	6.1051	6.3026	6.07225	6.12987	6.06688	5.96725	6.48581	6.55685	6.171	6.00086	6.17568	6.09264
ILMN_1707236	HCCS	-0.00360359	0.999277	0.601009	8.02297e-05	0.301244	0.080104	-0.363311	0.0239317	-0.359683	0.0313097	0.00362808	0.994438	0.241301	0.128697	-0.0548357	0.824419	-0.296137	0.0942833	0.604612	0.00867423	0.304848	0.353071	-0.299765	0.497928	9.26354	9.13055	9.24286	9.14402	8.81056	8.8569	9.52677	9.34271	8.86207	8.81265	9.08786	9.18935
ILMN_1661492	ARRDC1	-0.27078	0.960939	0.332536	0.0346525	0.12215	0.616325	-0.0435577	0.874237	-0.0467117	0.87474	-0.00315397	0.995247	0.559758	0.000146794	0.346219	0.0240646	-0.21354	0.280441	0.603316	0.00879653	0.39293	0.169373	-0.210386	0.702111	8.51714	8.61179	8.21361	8.37376	8.48882	8.55299	8.91993	8.78696	8.47461	8.56089	8.69195	8.58785
ILMN_1776967	LRRC50	0.0859209	0.997255	0.68914	5.321e-06	0.0982806	0.6986	-0.0633472	0.798984	0.0716396	0.783269	0.134987	0.634814	0.539872	0.000166315	0.0839993	0.698434	-0.455873	0.00371127	0.603219	0.00680094	0.0123597	0.985902	-0.59086	0.0293785	5.92691	5.96725	6.01244	6.05355	5.87009	5.89736	6.634	6.51173	6.05699	5.98044	6.0988	6.13519
ILMN_1724265	PART1	-0.0592258	0.997255	0.543602	0.000250492	0.339952	0.0357151	0.0375973	0.89278	0.0312625	0.921029	-0.00633475	0.990922	0.640426	1.41943e-05	0.43044	0.00333747	-0.209985	0.279233	0.602828	0.00741593	0.399178	0.146398	-0.203651	0.70691	6.00291	5.89676	5.8744	5.90682	5.95315	6.02172	6.59762	6.46445	5.98404	5.97816	6.28191	6.36019
ILMN_1790062	FAM105B	0.0318984	0.997814	0.633799	2.2569e-05	0.235806	0.194644	-0.312355	0.0514455	-0.310579	0.0625156	0.00177631	0.997214	0.289545	0.0509407	-0.106671	0.598931	-0.396216	0.0132522	0.6019	0.00701569	0.203908	0.596331	-0.397993	0.251136	8.35684	8.38038	8.41651	8.38451	8.10001	8.0125	8.7132	8.6669	8.11871	7.99736	8.27413	8.31354
ILMN_1672124	C4orf18	0.0336117	0.997814	0.635406	3.67842e-05	0.548621	0.000406328	-0.420124	0.00827845	0.0845956	0.748393	0.50472	0.00474078	0.18167	0.289678	0.599605	7.45927e-05	0.417935	0.011191	0.601794	0.00952608	0.515009	0.0430909	-0.0867846	0.910321	6.64475	6.64899	6.69384	6.66712	6.18635	6.26714	6.83075	6.89356	6.63673	6.8262	7.37907	7.18111

## Sheet: LD Yellow - KR
Probe ID	Gene Name	(null +ligand) vs (null –ligand) Expression	B-H p-value	(WT +ligand) vs (WT –ligand) Expression	B-H p-value	(KR +ligand) vs (KR –ligand) Expression	B-H p-value	(WT –ligand) vs (null –ligand) Expression	B-H p-value	(KR –ligand) vs (null –ligand) Expression	B-H p-value	(KR –ligand) vs (WT –ligand) Expression	B-H p-value	(WT +ligand) vs (null +ligand) Expression	B-H p-value	(KR +ligand) vs (null +ligand) Expression	B-H p-value	(KR +ligand) vs (WT +ligand) Expression	B-H p-value	[(WT +ligand) vs (WT –ligand)] vs [(null +ligand) vs (null –ligand)]	B-H p-value	[(KR +ligand) vs (KR –ligand)] vs [(null +ligand) vs (null –ligand)]	B-H p-value	[(KR +ligand) vs (KR –ligand)] vs [(WT +ligand) vs (WT –ligand)]	B-H p-value	null –ligand replicate1	null –ligand replicate2	null +ligand replicate1	null +ligand replicate2	WT –ligand replicate1	WT –ligand replicate2	WT +ligand replicate1	WT +ligand replicate2	KR –ligand replicate1	KR –ligand replicate2	KR +ligand replicate1	KR +ligand replicate2
ILMN_1697543	SPINK5L3	0.154522	0.990485	0.700207	1.96891e-05	2.64777	4.47618e-20	-0.0385838	0.898793	0.0563778	0.854822	0.0949617	0.797525	0.507102	0.00115497	2.54962	1.10369e-19	2.04252	8.3966e-16	0.545685	0.0328092	2.49325	3.14903e-14	1.94756	6.8596e-10	5.79891	5.88379	6.05283	5.93891	6.00778	5.59775	6.4929	6.51304	5.84502	5.95043	8.56755	8.52344
ILMN_1701558	MAP1A	0.00547311	0.999277	0.549249	0.00046248	2.41179	3.72745e-19	0.0111827	0.971312	-0.115912	0.64133	-0.127095	0.690448	0.554959	0.000279024	2.29041	1.15981e-18	1.73545	4.36456e-14	0.543776	0.0276762	2.40632	3.95546e-14	1.86254	6.8596e-10	5.68791	5.57901	5.68534	5.59252	5.51959	5.76969	6.30016	6.08762	5.52419	5.5109	7.86149	7.99719
ILMN_1753648	SPRYD5	0.00197971	0.999328	0.0556909	0.848625	2.13533	3.03135e-16	-0.144802	0.55552	-0.00841321	0.982588	0.136388	0.702333	-0.0910904	0.702016	2.12494	2.06731e-16	2.21603	7.87823e-16	0.0537112	0.92281	2.13335	1.55288e-11	2.07964	6.8596e-10	5.99672	6.10999	6.07439	6.03627	5.73063	6.08647	5.73266	6.19582	6.04721	6.04266	8.24344	8.1171
ILMN_1693233	KIAA0513	0.138449	0.994666	0.710893	1.28279e-05	2.14371	2.16126e-17	-0.67367	5.32903e-05	-0.81612	2.31715e-06	-0.14245	0.647821	-0.101226	0.628641	1.18914	1.70871e-10	1.29037	1.3452e-10	0.572444	0.0212536	2.00526	8.32424e-12	1.43282	2.34713e-07	7.77735	7.95659	7.83422	8.17661	7.23782	7.14878	7.88572	7.92266	7.01424	7.08745	9.25376	9.13535
ILMN_2197365	RGS2	-0.105049	0.995727	0.421104	0.00863972	1.85688	1.1631e-15	-0.2538	0.169678	-0.145746	0.532701	0.108054	0.751981	0.272353	0.0968904	1.81618	1.431e-15	1.54383	1.48038e-12	0.526153	0.0372245	1.96192	1.26263e-11	1.43577	2.01822e-07	6.1618	6.35286	6.1178	6.18677	5.84939	6.15768	6.48324	6.36603	6.12842	6.09476	7.90641	8.03052
ILMN_1691798	ZNF26	-0.0155615	0.997865	0.582694	8.30673e-05	1.86419	1.20492e-16	0.0606983	0.808629	0.026304	0.933917	-0.0343943	0.933313	0.658954	7.53474e-06	1.90605	3.85912e-17	1.2471	4.39901e-11	0.598256	0.00734522	1.87975	5.72368e-12	1.28149	4.10658e-07	8.41222	8.45638	8.37325	8.46423	8.48642	8.50358	9.0533	9.10209	8.4791	8.44211	10.378	10.2716
ILMN_2153837	SCNN1G	0.0560412	0.997255	0.549057	0.00062343	1.9103	7.71175e-16	0.0807653	0.759274	0.0546907	0.858972	-0.0260746	0.957591	0.573781	0.000245127	1.90895	4.63358e-16	1.33517	7.1529e-11	0.493016	0.0598537	1.85426	7.81063e-11	1.36125	7.75596e-07	5.77189	5.8118	5.88461	5.81116	5.81949	5.92573	6.21763	6.6257	5.86741	5.82566	7.71341	7.80027
ILMN_3287125	LOC340970	-0.259996	0.978564	0.354138	0.0552477	1.5241	4.19512e-12	-0.298187	0.135296	-0.273131	0.205886	0.0250562	0.963309	0.315948	0.0771085	1.51097	3.37995e-12	1.19502	7.26343e-09	0.614134	0.0246256	1.7841	1.51696e-09	1.16997	5.7993e-05	5.93675	5.56436	5.28738	5.69373	5.46361	5.44112	5.75075	5.86226	5.37432	5.58052	6.93258	7.07048
ILMN_2121408	HBEGF	0.193783	0.978564	0.415377	0.00899072	1.96289	1.80678e-16	-0.718343	1.45625e-05	-0.771135	5.0137e-06	-0.052792	0.896792	-0.496749	0.00108481	0.997967	8.43323e-09	1.49472	2.64565e-12	0.221594	0.508915	1.7691	1.46072e-10	1.54751	3.32821e-08	6.75896	6.96825	6.94995	7.16482	6.03828	6.25225	6.5108	6.61048	6.09018	6.09476	8.08135	8.02936
ILMN_1710027	PNMT	-0.100048	0.997255	0.497759	0.00142652	1.57235	8.42715e-14	0.0417807	0.885952	-0.0924459	0.727248	-0.134227	0.664864	0.639588	3.38773e-05	1.57995	4.83165e-14	0.940365	1.26202e-07	0.597807	0.0127588	1.6724	5.08413e-10	1.07459	3.75289e-05	6.21164	6.2292	6.09704	6.14371	6.42947	6.09494	6.76262	6.75731	6.18907	6.06688	7.74763	7.65302
ILMN_1743373	DLL1	-0.134185	0.994666	0.185968	0.298516	1.5129	7.29458e-14	0.283007	0.0899789	0.107699	0.651244	-0.175308	0.500444	0.60316	4.25755e-05	1.75479	6.76627e-16	1.15163	4.92316e-10	0.320152	0.245401	1.64709	2.50608e-10	1.32693	2.85553e-07	6.36648	6.51752	6.35858	6.25705	6.67768	6.77233	6.90354	6.91841	6.52027	6.57913	8.01231	8.11289
ILMN_1737650	DIO2	0.132176	0.994666	-0.667595	2.9e-05	1.77166	3.81899e-15	0.523173	0.00132735	0.349403	0.0475447	-0.17377	0.536708	-0.276599	0.0882336	1.98889	7.90021e-17	2.26549	1.8241e-17	-0.799771	0.000625499	1.63949	9.81529e-10	2.43926	7.59548e-13	6.5036	6.37229	6.41693	6.72331	6.90293	7.01931	6.33488	6.25217	6.78999	6.78471	8.48642	8.6316
ILMN_1713124	AKR1C3	0.0612388	0.997255	0.622689	3.42786e-05	1.66613	3.97417e-15	-0.129828	0.528688	0.492805	0.00165029	0.622634	0.000249514	0.431621	0.00267054	2.0977	3.15679e-18	1.66607	3.14657e-14	0.56145	0.0140586	1.60489	3.8768e-10	1.04344	2.58681e-05	5.57044	5.57057	5.53898	5.72451	5.43419	5.44717	6.0923	6.03443	6.03186	6.09476	7.73875	7.72013
ILMN_1730995	AFAP1L2	0.192991	0.986712	-0.139365	0.560836	1.76121	1.04816e-13	-0.625822	0.000615663	-0.641065	0.000546033	-0.0152424	0.979465	-0.958178	2.04408e-07	0.927158	4.82808e-07	1.88534	1.18278e-13	-0.332355	0.326698	1.56822	3.65205e-08	1.90058	4.75499e-09	6.36063	6.76185	6.89946	6.609	5.92236	5.94848	5.71698	5.87513	6.03627	5.80408	7.82253	7.54025
ILMN_2131861	SOCS2	-0.0818233	0.997255	0.328398	0.0604978	1.45538	3.07804e-12	0.839075	2.09165e-06	0.701731	5.5626e-05	-0.137344	0.678107	1.2493	9.77305e-11	2.23893	9.86689e-18	0.989636	1.26869e-07	0.410222	0.153501	1.5372	1.25258e-08	1.12698	3.96335e-05	6.26941	6.09687	6.09299	6.10964	7.00688	7.03754	7.55905	7.14217	6.94015	6.82958	8.42328	8.25721
ILMN_1779875	THY1	0.262099	0.966119	0.151325	0.440041	1.76389	2.12356e-15	0.260001	0.14001	0.0278339	0.93321	-0.232167	0.329582	0.149226	0.416624	1.52963	7.45556e-14	1.3804	1.20304e-11	-0.110775	0.782488	1.50179	4.36712e-09	1.61257	8.11997e-09	5.36735	5.35155	5.63546	5.60764	5.66415	5.57475	5.63473	5.90682	5.36706	5.40751	7.22314	7.07922
ILMN_1746676	CLDN8	-0.0919354	0.997255	1.44511	3.5675e-13	1.31597	5.37742e-12	0.251247	0.152185	-0.406515	0.0133945	-0.657762	0.000158745	1.78829	5.37871e-16	1.00139	3.64555e-09	-0.786902	2.32105e-06	1.53705	1.71209e-09	1.40791	1.52293e-08	-0.12914	0.849385	6.58366	6.72916	6.54054	6.58841	6.86328	6.95204	8.43365	8.27189	6.29205	6.20774	7.64019	7.49154
ILMN_2228463	DDC	0.175775	0.986712	0.723414	1.36446e-05	1.55565	3.80139e-13	0.0837659	0.751944	0.397748	0.0261529	0.313982	0.168616	0.631405	7.70567e-05	1.77762	5.41829e-15	1.14622	3.94083e-09	0.547639	0.0342333	1.37987	1.08152e-07	0.832236	0.00263232	5.17965	5.51631	5.48952	5.55799	5.35007	5.51342	6.29082	6.0195	5.72949	5.76196	7.32713	7.27562
ILMN_1661599	DDIT4	0.0201584	0.997814	0.372947	0.0291782	1.39762	9.37023e-12	0.345456	0.0551406	0.0770447	0.795523	-0.268412	0.278579	0.698245	1.94968e-05	1.4545	2.09286e-12	0.756257	1.94814e-05	0.352789	0.245725	1.37746	1.45777e-07	1.02467	0.000179433	10.7147	11.1095	10.9327	10.9318	11.2175	11.2976	11.755	11.506	11.0186	10.9597	12.4594	12.3141
ILMN_3235379	LOC100134265	-0.000818378	0.999502	0.459226	0.00214505	1.36639	1.26476e-12	-0.367041	0.0206119	-0.636702	5.64619e-05	-0.269661	0.209936	0.0930035	0.63702	0.730504	1.96364e-06	0.637501	6.32748e-05	0.460044	0.0588401	1.36721	1.96165e-08	0.907162	0.00025708	6.58366	6.49022	6.5277	6.54454	6.10946	6.23033	6.64005	6.6182	5.96322	5.83726	7.32818	7.20507
ILMN_2201413	SLC37A2	-0.0885866	0.997255	0.379053	0.0203324	1.26895	4.62319e-11	-0.00725158	0.982525	0.0529391	0.862836	0.0601907	0.882588	0.460388	0.00280044	1.41048	1.81405e-12	0.950092	1.43536e-07	0.467639	0.0744717	1.35754	9.20236e-08	0.889901	0.000812342	5.25612	5.51631	5.3221	5.27316	5.32013	5.43779	5.75075	5.76528	5.51709	5.36122	6.83464	6.58158
ILMN_1758619	SAG	0.0828273	0.997255	0.281607	0.0946116	1.43517	9.31284e-13	-0.0337167	0.909655	-0.000791241	0.998322	0.0329255	0.940147	0.165063	0.361295	1.35155	2.93795e-12	1.18649	5.78546e-10	0.198779	0.560596	1.35235	5.89837e-08	1.15357	9.78079e-06	5.74615	5.67195	5.867	5.71676	5.55824	5.79243	6.01188	5.902	5.71492	5.7016	7.2296	7.05726
ILMN_1753502	IGSF11	0.0865711	0.997255	-0.136096	0.484959	1.41622	4.39626e-13	0.165233	0.39206	-0.0142079	0.966842	-0.179441	0.484409	-0.0574338	0.790429	1.31544	2.07954e-12	1.37287	5.93373e-12	-0.222667	0.473792	1.32965	3.42155e-08	1.55231	8.7145e-09	6.53005	6.54917	6.59986	6.6525	6.62498	6.78471	6.63032	6.50717	6.48821	6.56259	7.925	7.95824
ILMN_1653496	GLUL	-0.0420183	0.997814	0.289118	0.0768374	1.25662	1.85017e-11	0.18235	0.342398	0.149873	0.496708	-0.0324762	0.939965	0.513486	0.000500824	1.44852	2.54412e-13	0.93503	7.81298e-08	0.331136	0.234355	1.29864	9.20236e-08	0.967506	0.000127441	6.2893	6.37909	6.2131	6.37126	6.5756	6.45749	6.88489	6.72644	6.49169	6.47645	7.7997	7.68169
ILMN_2275098	DTX2	-0.173035	0.986712	0.157811	0.440452	1.11899	1.4076e-09	1.05729	9.68489e-09	0.651326	0.000117183	-0.405966	0.0439518	1.38814	3.30442e-12	1.94335	2.56396e-16	0.55521	0.00112762	0.330847	0.267912	1.29202	3.12514e-07	0.961176	0.00030957	8.97799	8.86112	8.77149	8.72155	10.0652	9.88851	10.3213	9.94803	9.54628	9.59547	10.6952	10.6846
ILMN_1778523	KLF9	0.0685617	0.997255	0.588503	0.000138154	1.35435	3.36142e-12	0.451009	0.00479036	0.384732	0.0221083	-0.066277	0.864238	0.970951	7.88837e-09	1.67052	6.0862e-15	0.69957	2.17578e-05	0.519942	0.0327927	1.28579	1.40996e-07	0.765847	0.00348626	6.9243	7.06281	7.12968	6.99455	7.40654	7.48258	8.08402	7.98211	7.28711	7.46946	8.8014	8.66387
ILMN_1766951	MSX2	0.1525	0.989821	-0.144888	0.471533	1.36771	3.43641e-12	-0.158418	0.441578	0.0629306	0.828039	0.221348	0.369673	-0.455805	0.00244651	1.27815	1.33679e-11	1.73395	3.46322e-14	-0.297387	0.317494	1.21521	5.73606e-07	1.5126	4.22872e-08	6.92755	7.06573	7.28	7.01828	6.81075	6.8657	6.61648	6.77019	7.01151	7.10764	8.45365	8.40092
ILMN_2169089	C18orf54	-0.0332712	0.997814	0.380787	0.0220717	1.17768	4.82293e-10	-0.133742	0.558065	0.020792	0.954219	0.154534	0.6134	0.280317	0.093132	1.23175	9.62146e-11	0.951431	1.88569e-07	0.414059	0.138633	1.21096	1.40164e-06	0.796897	0.00385409	6.5864	6.77013	6.65501	6.63497	6.61618	6.47286	6.95494	6.89568	6.76024	6.63788	7.69499	8.05849
ILMN_1731648	FOXJ2	-0.0536795	0.997255	0.287709	0.065989	1.14966	7.38304e-11	-0.323858	0.0411953	-0.27633	0.105879	0.0475275	0.901888	0.0175309	0.94195	0.927005	9.41406e-09	0.909474	6.52477e-08	0.341389	0.192283	1.20334	2.11439e-07	0.861947	0.000403276	8.93579	8.98689	8.86479	8.95054	8.66475	8.61022	8.92599	8.9244	8.64071	8.72931	9.82039	9.84895
ILMN_1672403	ADAMTS8	0.105486	0.997255	0.346748	0.0520738	1.29007	1.46226e-10	0.200015	0.351237	0.261232	0.213064	0.0612176	0.888438	0.441277	0.00729783	1.44582	4.58576e-12	1.00454	1.59508e-07	0.241262	0.501546	1.18458	4.87659e-06	0.943322	0.000829312	5.6277	5.84544	5.80215	5.88196	5.89292	5.98025	6.28245	6.28422	5.78786	6.20774	7.41466	7.16108
ILMN_2188204	ATG12	0.0135184	0.999277	0.345323	0.0291057	1.18706	9.14201e-11	-0.0387998	0.892429	0.083626	0.753823	0.122426	0.693206	0.293005	0.0580047	1.25717	1.30721e-11	0.964162	4.47332e-08	0.331805	0.235533	1.17354	8.20886e-07	0.841737	0.000978845	9.06693	9.16517	9.00615	9.25299	9.04577	9.10873	9.35513	9.49003	9.20171	9.19765	10.3962	10.3773
ILMN_1661994	ESRRG	0.08338	0.997255	0.27876	0.0853903	1.24748	1.58034e-11	-0.0717623	0.774023	-0.0279984	0.930836	0.0437639	0.912692	0.123618	0.506665	1.1361	1.15121e-10	1.01248	1.02777e-08	0.19538	0.552618	1.1641	6.80576e-07	0.968719	0.000101734	5.83158	5.88868	5.93154	5.95547	5.87767	5.69906	6.1432	5.99105	5.80945	5.85481	7.09354	7.06568
ILMN_1680104	SLC35C1	-0.159476	0.989008	0.197823	0.307535	0.995649	2.55856e-08	0.29579	0.103758	0.0947996	0.729649	-0.200991	0.460881	0.653089	4.02995e-05	1.24992	6.32279e-11	0.596836	0.000488173	0.357298	0.224003	1.15513	3.30589e-06	0.797827	0.00377195	8.43747	8.48488	8.14453	8.45888	8.71578	8.79815	9.04658	8.863	8.44097	8.67098	9.59721	9.50604
ILMN_3279169	LOC100134006	-0.0311808	0.997814	0.0410961	0.878386	1.1175	6.98906e-10	-0.139648	0.515498	-0.0532215	0.858532	0.0864264	0.811377	-0.067371	0.76116	1.09546	7.32219e-10	1.16283	1.03518e-09	0.072277	0.873059	1.14868	1.87159e-06	1.0764	3.44363e-05	5.73198	5.80902	5.72178	5.75687	5.526	5.73571	5.75075	5.59315	5.82692	5.60764	6.79524	6.87432
ILMN_1764850	HPCAL1	0.170933	0.984604	0.617656	4.16756e-05	1.30148	4.19512e-12	-0.0500053	0.850497	-0.16803	0.413298	-0.118025	0.698602	0.396718	0.00616943	0.962517	5.71343e-09	0.5658	0.000341275	0.446723	0.0676022	1.13055	1.08965e-06	0.683824	0.00873913	9.89161	9.85684	9.95516	10.1352	9.88243	9.76601	10.4634	10.4204	9.70692	9.70547	11.0031	11.0122
ILMN_1704873	TCEB1	-0.313999	0.960939	0.133261	0.577509	0.814025	7.38842e-06	0.0475623	0.88299	-0.724246	8.45801e-05	-0.771809	0.000109749	0.494822	0.00344024	0.403778	0.0225013	-0.0910441	0.776638	0.44726	0.138574	1.12802	2.10753e-05	0.680764	0.0366675	9.57318	9.75134	9.35815	9.33837	9.48933	9.93031	9.93309	9.75307	9.09279	8.78323	9.67466	9.82941
ILMN_3232519	LOC100129129	-0.078948	0.997255	0.145808	0.455993	1.04552	2.01918e-09	-0.419332	0.00842449	-0.776817	2.41055e-06	-0.357484	0.0696615	-0.194577	0.248646	0.347651	0.0244287	0.542228	0.000792506	0.224756	0.480536	1.12447	1.80738e-06	0.899712	0.00036204	7.60846	7.51956	7.57204	7.39809	7.10387	7.18549	7.2685	7.31247	6.88678	6.68762	7.83459	7.83084
ILMN_1762021	TRIM48	-0.0789208	0.997255	0.0327836	0.90696	1.04511	3.8911e-09	-0.112903	0.623703	-0.151038	0.506528	-0.0381355	0.929639	-0.0011982	0.995769	0.972995	1.29212e-08	0.974193	5.72847e-08	0.111704	0.784539	1.12403	2.95966e-06	1.01233	9.61665e-05	5.95305	6.00965	5.7513	6.05355	5.89292	5.84397	5.96667	5.83579	5.86473	5.79589	6.81117	6.93968
ILMN_1775708	SLC2A3	0.152105	0.990485	0.0586489	0.822301	1.27196	5.58295e-11	-0.0401186	0.894934	-0.127983	0.605472	-0.0878643	0.814294	-0.133575	0.501974	0.99187	1.58345e-08	1.12545	4.29766e-09	-0.0934565	0.832212	1.11985	5.33357e-06	1.21331	7.04958e-06	5.6494	5.8248	5.98253	5.79589	5.63689	5.75708	5.6907	5.82056	5.75463	5.46361	6.93258	6.82958
ILMN_1749875	LOC728715	-0.134056	0.994666	0.188653	0.30129	0.984613	9.11269e-09	-0.0930875	0.693066	-0.181022	0.380906	-0.0879345	0.802731	0.229622	0.157152	0.937647	1.71365e-08	0.708025	1.57538e-05	0.32271	0.251011	1.11867	2.06459e-06	0.79596	0.00196907	6.79945	6.87943	6.65501	6.75575	6.71494	6.77777	6.98562	6.88439	6.75603	6.5608	7.71498	7.57109
ILMN_3271218	LOC100128737	-0.208856	0.978564	0.293168	0.0686246	0.90825	4.22081e-08	0.288032	0.0856093	0.04908	0.866713	-0.238952	0.2957	0.790056	4.15319e-07	1.16619	6.33618e-11	0.37613	0.0231457	0.502024	0.0362784	1.11711	1.70347e-06	0.615082	0.0253291	6.50678	6.6587	6.29397	6.4538	6.88045	6.8611	7.16461	7.16327	6.67474	6.58891	7.48536	7.59478
ILMN_1661755	FAM129B	0.11423	0.994666	0.286091	0.0946836	1.22002	1.04701e-10	-0.159302	0.446844	-0.306292	0.0936254	-0.14699	0.6265	0.0125584	0.962494	0.799497	9.82845e-07	0.786939	4.58594e-06	0.171861	0.638007	1.10579	4.87962e-06	0.933929	0.00036092	11.4132	11.4964	11.6599	11.4782	11.309	11.2821	11.6558	11.5074	11.0276	11.2694	12.462	12.2751
ILMN_1682015	GAL	0.0905114	0.997255	0.424509	0.00450297	1.19199	4.18153e-11	-0.707768	7.2026e-06	-0.850495	2.50486e-07	-0.142727	0.611463	-0.373771	0.010043	0.250979	0.119102	0.62475	7.94302e-05	0.333998	0.215431	1.10147	1.74564e-06	0.767477	0.00232237	7.77735	7.78673	7.87667	7.86842	7.14577	7.00276	7.5122	7.48536	6.8889	6.97418	8.1894	8.05766
ILMN_1674151	GCOM1	-0.0522969	0.997814	0.579166	0.00152762	1.03472	1.71279e-07	0.657348	0.00052713	0.28645	0.205769	-0.370898	0.137878	1.28881	6.28702e-10	1.37347	1.43654e-10	0.0846607	0.806969	0.631463	0.0283591	1.08702	8.26914e-05	0.455559	0.317416	6.565	6.40599	6.59551	6.27088	6.89366	7.39203	7.76864	7.67537	6.72087	6.82302	7.96552	7.64782
ILMN_1762207	SGSM1	-0.134778	0.994666	-0.352506	0.0362881	0.950573	7.21488e-08	0.360096	0.0388071	0.193472	0.375495	-0.166624	0.573312	0.142367	0.470907	1.27882	3.51069e-11	1.13646	3.91207e-09	-0.217729	0.53372	1.08535	1.04983e-05	1.30308	1.86567e-06	6.87555	6.62734	6.63782	6.59551	7.1816	7.04148	6.91054	6.60752	6.97103	6.9188	7.97471	7.81626
ILMN_1702691	TNFAIP3	0.348951	0.960939	0.840704	4.16001e-07	1.41615	1.72778e-12	0.0586887	0.829783	0.0837736	0.760555	0.0250849	0.958529	0.550442	0.000310256	1.15098	2.60344e-10	0.600533	0.000308745	0.491754	0.0532625	1.0672	8.53029e-06	0.575448	0.0549443	5.9436	5.94838	6.33748	6.2524	6.16539	5.84397	6.85223	6.83854	5.98176	6.07777	7.52738	7.36445
ILMN_1803811	TRIB1	0.33364	0.960939	0.585434	0.000326185	1.39922	6.42335e-12	0.0139114	0.965373	-0.0563708	0.856393	-0.0702822	0.864238	0.265705	0.118689	1.00921	1.48164e-08	0.743506	2.07845e-05	0.251794	0.453877	1.06558	1.71416e-05	0.813788	0.00339289	7.43055	7.47996	7.80344	7.77435	7.57392	7.36441	8.04091	8.06829	7.28472	7.51305	8.62372	8.97249
ILMN_1681848	LOC399939	0.0387584	0.997814	-0.00482492	0.989195	1.08605	4.62883e-09	0.015335	0.962087	-0.0236919	0.948594	-0.0390269	0.931096	-0.0282484	0.913836	1.0236	1.1487e-08	1.05185	3.0414e-08	-0.0435833	0.933833	1.0473	2.40714e-05	1.09088	6.23381e-05	5.7513	5.72699	5.92691	5.62891	5.88297	5.626	5.62698	5.87234	5.7573	5.67361	6.76307	6.83996
ILMN_1805466	SOX9	-0.110406	0.995727	0.501865	0.00272192	0.936728	2.10007e-07	1.0273	4.79076e-08	0.15147	0.541797	-0.875829	6.2478e-06	1.63957	1.1143e-13	1.1986	4.5972e-10	-0.440965	0.0155189	0.612271	0.0182125	1.04713	3.56393e-05	0.434864	0.282138	7.0095	7.10954	7.01931	6.87892	8.23411	7.93953	8.53597	8.6414	7.08541	7.33657	7.99885	8.29659
ILMN_1748831	PPP1R13B	-0.155237	0.990485	0.335287	0.052679	0.8853	4.31248e-07	0.442653	0.00990116	0.0469588	0.886144	-0.395695	0.0596018	0.933177	7.44505e-08	1.0875	2.92952e-09	0.154319	0.534017	0.490523	0.0677114	1.04054	2.74706e-05	0.550013	0.0965838	9.35532	9.36106	9.2367	9.16921	9.68522	9.91647	10.3383	9.93394	9.38437	9.42593	10.2432	10.3376
ILMN_1695880	LOX	-0.169886	0.986712	0.320837	0.0612293	0.861278	5.54661e-07	-0.145697	0.511988	-0.230603	0.261719	-0.084906	0.824738	0.345026	0.031422	0.800561	1.45265e-06	0.455535	0.00881961	0.490723	0.062341	1.03116	2.50147e-05	0.540441	0.0979103	5.80775	5.47958	5.37662	5.57094	5.56817	5.42776	5.7455	5.89211	5.3824	5.44372	6.32413	6.22455
ILMN_1791569	PLXNA1	0.0959237	0.997255	-0.191429	0.329235	1.12216	1.62423e-09	0.808986	2.97681e-06	0.200792	0.354095	-0.608193	0.00112343	0.521633	0.00086507	1.22703	1.09719e-10	0.705395	4.39627e-05	-0.287353	0.364777	1.02624	2.83494e-05	1.31359	1.71837e-06	7.25218	7.64348	7.55434	7.53317	8.33656	8.17707	8.07312	8.05766	7.71196	7.58529	8.82595	8.71561
ILMN_1667115	TMEM61	-0.0506778	0.997255	0.238525	0.153415	0.953003	1.23559e-08	0.0293925	0.9193	-0.259766	0.145089	-0.289158	0.166634	0.318595	0.0322246	0.743915	1.39103e-06	0.425319	0.00826841	0.289203	0.310643	1.00368	1.0749e-05	0.714478	0.00557724	6.1216	6.21164	6.13502	6.09687	6.20774	6.18428	6.35051	6.51856	5.8748	5.93891	6.91493	6.80479
ILMN_1674193	EMX1	-0.117669	0.994666	0.130397	0.551185	0.881893	3.76016e-07	0.026161	0.933878	-0.0532698	0.86535	-0.0794308	0.838214	0.274227	0.103035	0.946292	5.42363e-08	0.672065	9.55484e-05	0.248066	0.459106	0.999562	4.51769e-05	0.751496	0.00784188	5.85667	6.00516	6.01542	5.61107	5.92027	5.99388	6.06114	6.11381	5.94048	5.81481	6.74488	6.7742
ILMN_1729095	PDZD2	0.0622989	0.997255	0.480818	0.00182881	1.05282	2.43621e-09	0.225178	0.222966	0.220704	0.261832	-0.00447435	0.993145	0.643698	2.48942e-05	1.21123	4.55159e-11	0.567531	0.000528226	0.418519	0.109908	0.990525	2.35792e-05	0.572006	0.0512113	7.79118	7.54727	7.77927	7.68378	7.94101	7.8478	8.41074	8.3397	7.96049	7.81936	8.99655	8.88896
ILMN_1661500	B4GALT4	0.0774642	0.997255	0.609621	6.06187e-05	1.06301	1.07685e-09	-0.29611	0.0756098	-0.245504	0.18211	0.0506057	0.896792	0.236047	0.137744	0.740046	1.77596e-06	0.504	0.00166983	0.532157	0.0240112	0.985551	1.72052e-05	0.453394	0.169103	8.78226	8.87286	8.97887	8.83118	8.59153	8.47137	9.12783	9.15431	8.5292	8.63491	9.70168	9.58846
ILMN_1667670	SLC25A15	-0.124315	0.994666	0.478803	0.00222739	0.856384	3.37007e-07	0.0279585	0.926656	-0.151301	0.506837	-0.179259	0.514072	0.631076	4.24661e-05	0.829398	4.08422e-07	0.198322	0.350568	0.603118	0.0119624	0.980698	3.51022e-05	0.377581	0.343774	8.53454	8.70053	8.50991	8.47654	8.60494	8.68605	9.08959	9.159	8.31076	8.62171	9.29373	9.35151
ILMN_3202883	LOC440040	-0.0760176	0.997255	-0.0813655	0.715404	0.901609	4.35196e-08	-0.0655947	0.795591	-0.0781916	0.766665	-0.0125969	0.980068	-0.0709426	0.734638	0.899435	2.9283e-08	0.970378	2.64275e-08	-0.00534793	0.99174	0.977627	1.76689e-05	0.982975	7.78363e-05	5.89717	6.00965	5.79698	5.9578	5.82968	5.94595	5.79979	5.8131	5.90541	5.84502	6.79756	6.75609
ILMN_1762712	HHEX	0.0149716	0.999008	0.340371	0.033804	0.990876	1.01258e-08	0.223502	0.226473	0.0660954	0.816218	-0.157407	0.577041	0.548902	0.000250961	1.042	1.90547e-09	0.493098	0.0026682	0.3254	0.253104	0.975904	2.90529e-05	0.650504	0.0189584	6.08471	6.14098	6.09704	6.1586	6.24149	6.43121	6.63897	6.71447	6.28422	6.07366	7.10392	7.23571
ILMN_2369666	CR2	-0.0119532	0.999277	0.0528451	0.848966	0.958766	1.04091e-07	-0.244943	0.214844	-0.0207689	0.955377	0.224174	0.404207	-0.180145	0.348848	0.94995	8.13311e-08	1.1301	7.87914e-09	0.0647983	0.897671	0.970719	0.000103551	0.905921	0.00108641	6.0195	6.0369	5.91799	6.11451	5.77408	5.79243	5.7455	5.92671	6.12842	5.88645	6.78721	7.14518
ILMN_1807767	KIAA0182	-0.0179719	0.997814	0.419349	0.00498691	0.951763	1.10116e-08	0.317389	0.0495018	0.460374	0.00349807	0.142985	0.609267	0.75471	7.76889e-07	1.43011	1.88329e-13	0.675399	2.20949e-05	0.437321	0.0739256	0.969735	1.76689e-05	0.532413	0.0636541	11.3224	11.4615	11.3608	11.3872	11.7578	11.6609	12.1812	12.0762	11.8698	11.8349	12.7839	12.8244
ILMN_1787813	SLC5A3	-0.0611172	0.997255	0.378695	0.0302071	0.904049	5.04045e-07	-0.120297	0.629934	-0.105368	0.70569	0.0149293	0.978607	0.319515	0.0614233	0.859798	8.5426e-07	0.540283	0.00260789	0.439812	0.128115	0.965166	0.000146837	0.525354	0.141535	6.64198	6.69628	6.66084	6.55518	6.54286	6.5548	7.09775	6.75731	6.60752	6.52	7.26967	7.66594
ILMN_1670672	TMEM37	-0.170901	0.986712	0.0702847	0.771537	0.790359	1.55687e-06	0.254777	0.157632	0.0721094	0.797972	-0.182667	0.500444	0.495963	0.00100662	1.03337	3.07155e-09	0.537407	0.00118062	0.241186	0.453449	0.961261	4.53395e-05	0.720075	0.0081619	6.06419	6.01691	5.92493	5.81437	6.15271	6.43795	6.37821	6.35301	6.15843	6.06688	6.98609	6.81994
ILMN_1685763	WDR45L	0.0280899	0.997814	0.450886	0.00488277	0.976831	2.9391e-08	-0.0181804	0.953331	-0.0334364	0.921135	-0.015256	0.976292	0.404616	0.0092299	0.915304	7.82116e-08	0.510689	0.0026311	0.422796	0.120333	0.948741	8.00682e-05	0.525945	0.106196	8.50207	8.55694	8.66995	8.44525	8.4733	8.54935	8.99857	8.92585	8.33425	8.65789	9.51489	9.43091
ILMN_2344221	IGSF5	-0.0892871	0.997255	0.189528	0.281604	0.859239	1.04091e-07	0.0623074	0.80501	-0.344557	0.0365367	-0.406865	0.0259545	0.341123	0.0198121	0.603969	4.59698e-05	0.262846	0.142966	0.278815	0.328796	0.948526	2.55822e-05	0.669711	0.0101834	8.02445	8.16666	8.04388	7.96866	8.13481	8.18091	8.40053	8.29426	7.76991	7.73209	8.63365	8.58682
ILMN_1808011	FAM46B	0.0403477	0.997814	0.350053	0.0221978	0.984933	4.99127e-09	-0.00252622	0.994023	-0.305395	0.0722004	-0.302869	0.135235	0.307179	0.0387395	0.639189	1.90033e-05	0.332011	0.0477172	0.309705	0.262471	0.944585	2.77218e-05	0.63488	0.0172469	8.97335	8.846	8.8987	9.00134	8.90346	8.91084	9.3127	9.20171	8.60002	8.60854	9.55013	9.6283
ILMN_2316104	IQCB1	-0.0922556	0.997255	0.412713	0.00684758	0.848911	2.03229e-07	-0.140819	0.495598	-0.248462	0.177643	-0.107643	0.73829	0.364149	0.0140742	0.692705	6.4757e-06	0.328556	0.0563554	0.504968	0.0360734	0.941167	3.99371e-05	0.436199	0.199346	7.7959	7.79142	7.64583	7.75698	7.73485	7.57083	8.00672	8.12439	7.61166	7.47873	8.35468	8.43354
ILMN_1722025	CPEB4	-0.0664438	0.997255	0.429345	0.00532731	0.872062	1.47595e-07	-0.357252	0.0292438	-0.0779568	0.772874	0.279295	0.202543	0.138537	0.456385	0.860549	1.24555e-07	0.722012	1.2284e-05	0.495789	0.0439561	0.938506	5.03685e-05	0.442717	0.197496	7.6222	7.46728	7.4524	7.50419	7.19296	7.18201	7.51805	7.71561	7.41259	7.52097	8.41222	8.26546
ILMN_2106902	CHES1	0.0445072	0.997814	0.591052	0.000232617	0.975229	3.51749e-08	0.67929	5.11528e-05	1.17726	9.09166e-10	0.49797	0.00913023	1.22583	8.14164e-11	2.10798	2.6705e-17	0.882147	7.1518e-07	0.546545	0.0310193	0.930721	0.000121003	0.384176	0.348321	8.82613	8.83556	8.863	8.88771	9.31719	9.70308	10.0917	10.1107	9.92449	10.0917	10.9298	11.0369
ILMN_1699057	KCNJ11	0.136564	0.994666	0.414048	0.0137216	1.06033	1.01361e-08	0.18088	0.397766	0.0786997	0.789189	-0.102181	0.783256	0.458365	0.00416116	1.00246	2.25076e-08	0.5441	0.00192572	0.277485	0.399602	0.923765	0.000207512	0.646281	0.0354018	5.21247	5.61477	5.49273	5.60764	5.55211	5.63689	5.93755	6.07954	5.56359	5.42104	6.47286	6.63243
ILMN_1710571	PAPD5	-0.0723068	0.997255	0.391109	0.0131168	0.841236	3.95138e-07	-0.419573	0.00976448	-0.434751	0.00886386	-0.0151783	0.976191	0.0438434	0.850424	0.478792	0.00172139	0.434948	0.00932332	0.463416	0.0681791	0.913543	9.31694e-05	0.450127	0.193825	8.73318	8.70286	8.58867	8.70276	8.32714	8.26976	8.73224	8.64688	8.37908	8.18747	9.00279	9.24623
ILMN_1791328	STK39	-0.00113333	0.999405	0.575082	0.000258955	0.911851	1.0119e-07	-0.0161632	0.957949	-0.1434	0.537593	-0.127236	0.690805	0.560052	0.0002535	0.769584	1.92208e-06	0.209532	0.318045	0.576215	0.018161	0.912984	0.000121026	0.336769	0.43796	9.16408	8.99214	9.04861	9.10534	9.01912	9.10477	9.57254	9.70152	9.08316	8.78626	9.88523	9.80789
ILMN_1772137	LOC650577	-0.181038	0.986712	-0.0539863	0.845379	0.725148	2.20701e-05	-0.00815985	0.980816	-0.254389	0.218308	-0.246229	0.341427	0.118892	0.575714	0.651797	7.77996e-05	0.532905	0.00255725	0.127052	0.76891	0.906186	0.000299034	0.779134	0.00668265	5.92473	6.2498	6.02394	5.78852	6.08204	6.07617	6.04321	6.00703	5.69266	5.97309	6.6265	6.48955
ILMN_1689868	TMEM80	-0.272496	0.966767	0.013948	0.965407	0.626306	0.000181026	0.0915549	0.723448	-0.112916	0.668518	-0.204471	0.459356	0.377998	0.0190552	0.785886	2.70007e-06	0.407888	0.0234168	0.286444	0.37394	0.898802	0.000278841	0.612358	0.0481661	8.22728	8.15342	7.82373	8.01198	8.16161	8.4022	8.39891	8.1928	8.01609	8.13878	8.84111	8.56638
ILMN_1766171	SNF8	-0.574186	0.617021	-0.465651	0.0126351	0.31647	0.150882	0.0095307	0.979341	-0.134892	0.643028	-0.144423	0.701169	0.118065	0.622946	0.755764	3.79377e-05	0.637699	0.0010857	0.108535	0.829077	0.890656	0.00145264	0.782121	0.0176149	9.62109	9.60181	9.05861	9.01591	9.61481	9.62715	9.09959	9.21107	9.71688	9.23624	10.0488	9.53724
ILMN_1766643	HOPX	-0.396144	0.949671	-0.041046	0.882133	0.492066	0.0027611	-0.215111	0.270376	-0.521123	0.00198719	-0.306012	0.171073	0.139987	0.473215	0.367087	0.0233276	0.2271	0.275485	0.355098	0.220764	0.88821	0.000228403	0.533112	0.0993183	6.0914	6.37054	5.95062	5.71904	5.93223	6.09949	5.9152	6.03443	5.68999	5.72972	6.17334	6.23049
ILMN_1712888	HSPH1	0.0989492	0.997255	0.428372	0.00617031	0.98548	1.3634e-08	-0.0418603	0.884559	-0.399107	0.018098	-0.357247	0.0785563	0.287563	0.0693097	0.487423	0.00144526	0.199861	0.340209	0.329423	0.249782	0.886531	0.000156064	0.557108	0.0632474	10.9788	10.9106	10.997	11.0903	10.9106	10.8951	11.4003	11.2621	10.6057	10.4855	11.3915	11.6706
ILMN_1765686	LOC642362	-0.148801	0.990485	-0.0836668	0.713585	0.732719	4.60042e-06	-0.0794085	0.749812	-0.0879105	0.738008	-0.00850201	0.987732	-0.0142738	0.956126	0.79361	6.28428e-07	0.807884	1.57369e-06	0.0651346	0.885811	0.881521	0.000135558	0.816386	0.00150373	6.08913	6.16197	6.01968	5.93381	5.92027	6.172	5.89454	6.0304	6.04102	6.03425	6.7987	6.74201
ILMN_1788203	HEY1	0.0722216	0.997255	0.304607	0.0681627	0.952623	3.33663e-08	0.60809	0.000181374	1.1624	6.70007e-10	0.554306	0.00232465	0.840475	2.51805e-07	2.0428	3.09437e-17	1.20232	4.95682e-10	0.232385	0.476904	0.880402	0.000190656	0.648016	0.022366	6.80344	6.70564	6.77772	6.87581	7.24017	7.48509	7.71075	7.62372	7.92018	7.91369	8.98249	8.75663
ILMN_3237897	LOC100131392	-0.113021	0.994666	0.265055	0.15546	0.767146	9.48823e-06	-0.113631	0.651398	-0.00980465	0.97923	0.103826	0.781661	0.264445	0.131565	0.870362	5.56206e-07	0.605918	0.00062049	0.378075	0.208938	0.880167	0.000481358	0.502092	0.169096	5.8602	5.62698	5.56463	5.69651	5.80945	5.45047	5.88562	5.90441	5.60284	5.86473	6.53083	6.47104
ILMN_2221564	LYAR	0.080894	0.997255	0.664556	9.3198e-06	0.959947	6.42947e-09	-0.32882	0.0373178	-0.424645	0.00664117	-0.0958245	0.765864	0.254841	0.0918004	0.454409	0.00164607	0.199567	0.303889	0.583662	0.00890524	0.879053	6.97791e-05	0.295392	0.484283	10.436	10.4091	10.5035	10.5035	10.122	10.0655	10.7281	10.7885	10.0413	9.95456	10.9283	10.9875
ILMN_1720513	SETBP1	-0.0808048	0.997255	0.351705	0.0291057	0.796965	1.27363e-06	-0.308506	0.0723083	-0.344746	0.047693	-0.0362393	0.933511	0.124004	0.5237	0.533024	0.000508052	0.40902	0.0157634	0.43251	0.0971869	0.87777	0.000184478	0.445259	0.204739	7.1642	7.35758	7.19534	7.16482	7.01424	6.89052	7.4373	7.17087	6.93601	6.89628	7.73325	7.69297
ILMN_1673586	SLC6A6	0.20519	0.978564	0.656739	4.9536e-05	1.08047	3.24827e-09	-0.0179174	0.954113	-0.146136	0.537206	-0.128219	0.693884	0.433632	0.00532445	0.729144	7.15468e-06	0.295513	0.122433	0.451549	0.0913032	0.87528	0.000301103	0.423731	0.269528	6.50208	6.7077	6.65894	6.96122	6.65381	6.52013	7.27744	7.20999	6.37257	6.54493	7.55889	7.51956
ILMN_1709094	LIFR	-0.0466331	0.997814	0.562587	0.000288906	0.827498	5.72473e-07	0.098853	0.677335	0.331738	0.0583128	0.232885	0.33466	0.708073	5.55427e-06	1.20587	5.78485e-11	0.497797	0.00260789	0.60922	0.0102112	0.874131	0.00019054	0.264912	0.594506	5.9578	5.99634	5.96937	5.89151	6.04047	6.11137	6.6568	6.62022	6.30199	6.31563	6.97079	7.30183
ILMN_1710209	MFSD6	-0.00493091	0.999277	0.0402084	0.874307	0.866796	7.32574e-08	0.124881	0.545752	0.152319	0.467675	0.0274383	0.949549	0.17002	0.310643	1.02405	9.69356e-10	0.854026	2.54508e-07	0.0451393	0.923219	0.871727	8.81829e-05	0.826587	0.000788395	8.70382	8.72237	8.76741	8.64891	8.78337	8.89258	8.86394	8.89243	8.85907	8.87176	9.71358	9.75084
ILMN_2377900	MAP1B	-0.10091	0.997255	0.225436	0.209719	0.769701	2.80468e-06	-0.0702465	0.78979	-0.155474	0.492456	-0.0852276	0.816009	0.2561	0.117673	0.715137	6.75858e-06	0.459037	0.00635434	0.326346	0.262321	0.870611	0.000233518	0.544265	0.0794217	5.81246	5.66913	5.76793	5.51183	5.66748	5.67361	5.8303	5.96166	5.53615	5.63449	6.27043	6.43961
ILMN_1799642	TRIM24	-0.0379228	0.997814	-0.0631018	0.801696	0.83062	7.36498e-07	0.105792	0.657747	0.364393	0.0374154	0.258601	0.27419	0.0806127	0.710121	1.23294	4.97349e-11	1.15232	1.65963e-09	-0.025179	0.960961	0.868542	0.000268114	0.893721	0.000686716	8.50958	8.60717	8.46373	8.57717	8.55162	8.77671	8.70193	8.5002	9.01403	8.83151	9.70761	9.79917
ILMN_1800130	ETNK2	-0.151174	0.990485	0.255668	0.145643	0.710252	1.39341e-05	-0.279697	0.118563	-0.328788	0.0671485	-0.0490908	0.905393	0.127145	0.518845	0.532638	0.000620732	0.405493	0.018699	0.406842	0.135368	0.861425	0.000306659	0.454584	0.200321	7.04166	6.98826	6.86187	6.8657	6.63794	6.83259	6.82932	7.15254	6.72916	6.64318	7.36055	7.4323
ILMN_1806306	SV2B	-0.0953932	0.997255	0.514515	0.0020333	0.765687	9.72489e-06	-0.0661945	0.815353	-0.148859	0.549902	-0.0826647	0.836091	0.543714	0.000758658	0.712221	2.09504e-05	0.168507	0.495768	0.609908	0.0182389	0.86108	0.000648714	0.251171	0.663706	6.26621	6.06849	6.06401	6.0799	6.10737	6.09494	6.3801	6.85124	6.03407	6.00291	6.83275	6.73561
ILMN_1719143	APOBEC2	-0.0680103	0.997255	0.391869	0.0148905	0.791156	1.8917e-06	0.108738	0.645879	-0.110187	0.662614	-0.218925	0.386859	0.568617	0.000213791	0.74898	3.31063e-06	0.180362	0.417622	0.459879	0.0776385	0.859167	0.000311192	0.399287	0.303472	5.43084	5.52912	5.32509	5.49886	5.65798	5.51946	5.92236	6.03883	5.44056	5.29904	6.03554	6.28637
ILMN_3242226	LOC729384	-0.12417	0.994666	0.0742087	0.790182	0.731827	5.48702e-05	-0.0557889	0.86067	0.0876024	0.779425	0.143391	0.689603	0.142589	0.517881	0.943599	3.53141e-07	0.801009	2.32805e-05	0.198378	0.625186	0.855996	0.00148447	0.657618	0.0497674	5.65561	5.77036	5.36327	5.81437	5.47987	5.83453	5.61133	5.85148	5.84731	5.75387	6.54339	6.52144
ILMN_1713266	FAM46C	0.0653963	0.997255	0.275208	0.122534	0.919528	1.58467e-07	-0.65534	0.000103993	-0.315302	0.0926842	0.340038	0.118998	-0.445529	0.00460012	0.538829	0.00073827	0.984358	1.01736e-07	0.209811	0.555876	0.854131	0.000488178	0.64432	0.031963	8.24116	8.30492	8.50489	8.17198	7.5513	7.6841	8.02121	7.7646	8.01198	7.90349	8.88918	8.86535
ILMN_1736093	SNX33	-0.11549	0.994666	0.0060744	0.984489	0.737973	2.69313e-06	0.32386	0.046399	0.0891458	0.72461	-0.234714	0.303491	0.445424	0.00213243	0.942609	1.04103e-08	0.497185	0.00181785	0.121564	0.751099	0.853463	0.000161919	0.731899	0.00432167	7.188	7.1331	7.11613	6.974	7.52315	7.44567	7.57254	7.40843	7.22467	7.27473	7.98192	7.99342
ILMN_3236045	SPINT3	0.0524296	0.997255	0.174694	0.341175	0.90204	4.73361e-08	0.224126	0.210426	0.164536	0.431447	-0.0595898	0.876501	0.34639	0.0194401	1.01415	2.03492e-09	0.667756	3.26544e-05	0.122265	0.750015	0.849611	0.000182657	0.727346	0.00481865	5.8248	6.04429	5.96243	6.01152	6.12022	6.19712	6.37821	6.28852	6.11364	6.08453	6.99751	7.00474
ILMN_2094061	IMPA2	-0.213898	0.978564	0.416633	0.0125476	0.629761	0.000173098	0.317155	0.0813725	0.238063	0.252774	-0.0790926	0.841975	0.947686	5.62119e-08	1.08172	3.49885e-09	0.134036	0.606355	0.630531	0.012251	0.843659	0.000689804	0.213128	0.72678	8.95483	9.26402	9.03152	8.75953	9.35815	9.49501	9.76299	9.92344	9.29176	9.40321	9.92541	10.0291
ILMN_2052891	PKD2	-0.0156961	0.998533	0.367696	0.0201479	0.824363	5.38446e-07	-0.216661	0.24441	-0.047673	0.874687	0.168988	0.539589	0.166731	0.351497	0.792386	7.39304e-07	0.625655	0.000132192	0.383392	0.154094	0.840059	0.00030861	0.456667	0.179898	7.78102	7.76576	7.6626	7.85279	7.64258	7.47088	7.94264	7.90621	7.76676	7.68468	8.64544	8.45472
ILMN_1795930	PTGER4	0.0554241	0.997255	-0.165569	0.360411	0.892565	3.70457e-08	-0.179655	0.331865	-0.0014078	0.996668	0.178247	0.480576	-0.400648	0.0050416	0.835733	9.90038e-08	1.23638	5.53773e-11	-0.220993	0.46977	0.837141	0.000164542	1.05813	1.76844e-05	7.42805	7.40165	7.45949	7.48106	7.27759	7.1928	7.12097	7.01828	7.45618	7.37071	8.29355	8.31847
ILMN_1708029	C9orf127	0.127782	0.994666	0.51133	0.000927483	0.960389	2.22782e-08	0.206319	0.277135	0.0351112	0.913753	-0.171207	0.53502	0.589866	9.79128e-05	0.867717	1.28262e-07	0.277851	0.136174	0.383548	0.156001	0.832606	0.000367863	0.449058	0.19383	7.08019	7.29025	7.23212	7.39388	7.42414	7.35893	7.90337	7.90237	7.25246	7.1882	8.08135	8.28009
ILMN_1696702	NEO1	-0.171871	0.986712	0.430746	0.00605615	0.655095	4.28723e-05	0.321084	0.0601447	0.0578535	0.844163	-0.263231	0.252815	0.923701	3.21905e-08	0.88482	9.90677e-08	-0.0388818	0.906586	0.602617	0.0116154	0.826966	0.000448197	0.224349	0.688006	8.56867	8.66784	8.35162	8.54114	8.89457	8.98411	9.48491	9.25526	8.59767	8.75454	9.3408	9.32161
ILMN_2342695	PDGFA	-0.0759031	0.997255	0.363162	0.0186647	0.750344	2.16978e-06	0.446378	0.00434401	-0.0363078	0.90737	-0.482686	0.00651329	0.885443	3.85503e-08	0.789939	5.03563e-07	-0.0955041	0.717103	0.439065	0.0777764	0.826247	0.000282984	0.387181	0.291086	7.67214	7.77421	7.6222	7.67234	8.16203	8.17707	8.46743	8.598	7.6315	7.74223	8.35684	8.51758
ILMN_1675130	NFIC	-0.0413946	0.997814	0.323607	0.0457178	0.773702	1.8418e-06	0.0739139	0.773094	-0.140235	0.53827	-0.214149	0.386152	0.438916	0.00326645	0.674862	1.37386e-05	0.235946	0.228353	0.365002	0.182244	0.815097	0.000465989	0.450095	0.189476	8.61047	8.57608	8.52444	8.57932	8.53874	8.79564	8.98289	8.9987	8.35705	8.54903	9.24986	9.20362
ILMN_1796475	GPR6	-0.135183	0.994666	0.0706911	0.765879	0.678565	1.83175e-05	-0.159496	0.429372	-0.14709	0.510521	0.0124061	0.98065	0.0463784	0.839474	0.666658	1.56559e-05	0.62028	0.000137878	0.205874	0.535363	0.813748	0.000448028	0.607874	0.0326321	5.65561	5.69788	5.53898	5.54415	5.6101	5.42441	5.5179	5.65798	5.42749	5.63182	6.18148	6.23496
ILMN_1669831	C6orf192	0.140016	0.994666	0.415954	0.00784902	0.95204	2.77415e-08	-0.397293	0.0149461	-0.269187	0.145087	0.128106	0.681001	-0.121354	0.532548	0.542837	0.000384168	0.664192	5.7311e-05	0.275939	0.362819	0.812024	0.000528114	0.536086	0.0812076	7.63162	7.65443	7.81701	7.74907	7.37567	7.11579	7.74223	7.58114	7.34492	7.40276	8.25807	8.39368
ILMN_1725346	SNAPC1	0.0769869	0.997255	0.475935	0.00297555	0.887249	2.56871e-07	-0.0827097	0.750366	0.0374957	0.909879	0.120205	0.718571	0.316238	0.0496863	0.847758	4.12757e-07	0.53152	0.00180175	0.398948	0.153299	0.810262	0.000848656	0.411314	0.291086	6.24323	6.50704	6.50394	6.40031	6.26261	6.32225	6.61832	6.91841	6.36792	6.45735	7.32713	7.27263
ILMN_1805330	KLHL26	0.0988034	0.995727	0.113172	0.586125	0.908872	4.36538e-08	0.069117	0.78491	0.247905	0.17745	0.178788	0.494316	0.0834852	0.682738	1.05797	8.02156e-10	0.974488	2.88046e-08	0.0143682	0.97853	0.810068	0.000381922	0.7957	0.00173784	6.52314	6.48647	6.64438	6.56284	6.4907	6.65715	6.65811	6.71608	6.7987	6.70673	7.58265	7.74052
ILMN_1795865	FGFRL1	0.00807704	0.999277	0.554673	0.000388707	0.815254	9.15872e-07	-0.224042	0.234071	-0.225184	0.257831	-0.00114266	0.998804	0.322555	0.0392277	0.581992	0.000173566	0.259438	0.180368	0.546596	0.0260362	0.807177	0.000660395	0.26058	0.607685	7.76637	7.76928	7.6172	7.93461	7.48573	7.60184	8.15513	8.04178	7.51805	7.56723	8.40905	8.30674
ILMN_1780598	PIAS1	-0.0521303	0.997255	-0.100688	0.644678	0.754969	2.60637e-06	0.175128	0.372116	-0.182317	0.379138	-0.357445	0.0725264	0.126571	0.504394	0.624782	4.3289e-05	0.498212	0.00223313	-0.0485577	0.920658	0.807099	0.000483877	0.855657	0.000813906	8.68007	8.74004	8.56028	8.75558	8.84717	8.9232	8.79795	8.77104	8.63557	8.41992	9.25784	9.30759
ILMN_1708881	RAB20	0.0574442	0.997255	-0.581496	0.00014337	0.86191	1.6855e-07	-0.037963	0.894934	-0.0498962	0.865801	-0.0119332	0.9815	-0.676903	8.66645e-06	0.754569	1.51043e-06	1.43147	3.38367e-12	-0.63894	0.00543349	0.804466	0.000477536	1.44341	7.60794e-08	7.10876	7.21367	7.2437	7.19362	7.16428	7.08222	6.43149	6.65203	7.10867	7.11397	7.90324	8.04321
ILMN_2315780	TACC2	0.216869	0.978564	0.407052	0.0139059	1.01893	1.75862e-08	0.119549	0.615378	0.0748091	0.799217	-0.0447401	0.919097	0.309733	0.059865	0.876871	2.80228e-07	0.567138	0.00102758	0.190184	0.604602	0.802062	0.0011631	0.611878	0.0461019	8.29914	8.27476	8.48726	8.52038	8.31512	8.49788	8.69593	8.93118	8.53363	8.18989	9.422	9.33939
ILMN_1747197	SLC41A2	0.258553	0.978564	0.534465	0.00126082	1.05778	1.24777e-08	-0.0382177	0.903028	0.0311691	0.930347	0.0693868	0.866865	0.237694	0.18473	0.830391	1.26564e-06	0.592697	0.000774642	0.275912	0.407681	0.799222	0.00159467	0.52331	0.134208	7.36335	7.44677	7.48177	7.84546	7.38706	7.34663	7.75033	8.05229	7.41051	7.46195	8.4105	8.57752
ILMN_1777397	MSX1	0.00497801	0.999277	0.52649	0.000481645	0.802546	6.12344e-07	-0.208732	0.254326	-0.665953	3.22831e-05	-0.457221	0.0113207	0.312781	0.0381912	0.131615	0.507383	-0.181165	0.387571	0.521512	0.0282782	0.797568	0.000477536	0.276056	0.554328	8.01792	8.10234	7.9945	8.13571	7.7738	7.929	8.43365	8.32213	7.34935	7.439	8.21551	8.17794
ILMN_1718863	KCNK1	-0.0348325	0.997814	0.114699	0.575335	0.760809	1.45472e-06	-0.223055	0.209959	-0.0271092	0.933182	0.195946	0.426631	-0.0735239	0.723421	0.768533	7.44963e-07	0.842056	4.5003e-07	0.149532	0.675933	0.795642	0.000431422	0.64611	0.0153224	8.38146	8.38345	8.43802	8.25721	8.09271	8.22608	8.27678	8.2714	8.33598	8.3747	9.14271	9.08959
ILMN_1745395	CTCFL	0.0883711	0.997255	0.473734	0.00241811	0.87159	2.21499e-07	-0.156236	0.451625	0.0440405	0.887689	0.200277	0.441492	0.229126	0.170804	0.827259	4.06351e-07	0.598133	0.000301436	0.385363	0.157817	0.783218	0.000942283	0.397856	0.297278	5.54622	5.46946	5.44112	5.7513	5.42104	5.28217	5.82501	5.82566	5.51998	5.58379	6.37591	6.47104
ILMN_1699676	C14orf147	-0.00616279	0.999277	-0.0741086	0.755092	0.775661	1.89019e-06	0.212953	0.256452	-0.482828	0.00322437	-0.695781	8.37321e-05	0.145007	0.436763	0.298996	0.0653576	0.153988	0.503496	-0.0679458	0.881697	0.781824	0.00086261	0.849769	0.0010236	9.63574	9.492	9.6902	9.42522	9.73157	9.82208	9.64814	9.75729	9.11535	9.04674	9.83977	9.87364
ILMN_1662243	ING1	4.04979e-06	1	0.176514	0.368791	0.776522	3.20415e-06	-0.0603554	0.82674	0.115701	0.647084	0.176057	0.534952	0.116154	0.567168	0.892219	1.2823e-07	0.776064	6.92118e-06	0.17651	0.629922	0.776518	0.00135232	0.600008	0.0457814	7.51976	7.45505	7.55351	7.4213	7.28155	7.57254	7.6841	7.52303	7.61998	7.58623	8.47873	8.28052
ILMN_1695491	WDYHV1	-0.0524006	0.997814	0.495216	0.00383389	0.723388	3.79568e-05	0.207218	0.335243	0.191256	0.417104	-0.0159619	0.976886	0.754835	9.52532e-06	0.967045	1.05099e-07	0.212211	0.363249	0.547616	0.0462982	0.775789	0.00315487	0.228172	0.718004	8.02817	8.31745	7.90071	8.34011	8.42667	8.33339	8.79016	8.96033	8.40133	8.32681	9.12765	9.04726
ILMN_2406035	LAMA3	-0.0452333	0.997814	0.507651	0.00323091	0.729884	3.72286e-05	0.10563	0.69112	-0.0638333	0.844334	-0.169464	0.597059	0.658514	9.24866e-05	0.711284	3.57088e-05	0.0527695	0.883434	0.552884	0.0458628	0.775117	0.0034769	0.222233	0.729037	6.30641	6.59402	6.44348	6.36648	6.68236	6.42932	7.04467	7.08231	6.54171	6.23105	7.26967	6.96285
ILMN_1672094	DLX1	-0.19483	0.978564	-0.0518191	0.839861	0.580004	0.000231346	-0.415952	0.010133	-0.982836	2.46101e-08	-0.566885	0.00149705	-0.272941	0.0855672	-0.208002	0.24383	0.0649383	0.827993	0.143011	0.702837	0.774834	0.0009391	0.631823	0.0248384	8.67118	8.73653	8.59681	8.42124	8.22323	8.35258	8.16566	8.30651	7.73564	7.7064	8.40169	8.20036
ILMN_1726986	AADAT	0.168285	0.986712	0.755416	3.71567e-06	0.94225	5.46232e-08	0.264825	0.144917	0.256794	0.18392	-0.00803065	0.989073	0.851957	2.40786e-07	1.03076	4.59723e-09	0.178803	0.424627	0.587132	0.016284	0.773965	0.00130407	0.186833	0.760864	5.97339	6.19335	6.24022	6.26308	6.35756	6.33882	7.26613	6.94109	6.34031	6.34001	7.2456	7.31922
ILMN_1705231	SLCO2A1	-0.0116807	0.999277	0.333006	0.047441	0.758829	5.20566e-06	-0.732981	1.33511e-05	-0.573251	0.000633783	0.15973	0.588225	-0.388294	0.0128807	0.197259	0.298967	0.585553	0.000538236	0.344687	0.238951	0.77051	0.00153829	0.425823	0.261886	6.05897	6.17284	6.10737	6.10108	5.28922	5.47663	5.67478	5.75708	5.71217	5.37314	6.3486	6.25437
ILMN_1669972	DKFZp686O24166	-0.0106108	0.999277	0.554034	0.000195253	0.759172	1.30299e-06	-0.197215	0.278923	-0.2338	0.201685	-0.0365844	0.929021	0.367429	0.0112226	0.535984	0.000257744	0.168554	0.42154	0.564645	0.0132863	0.769783	0.000607248	0.205139	0.703664	8.06054	7.98692	7.94977	8.07646	7.87119	7.78184	8.40124	8.35985	7.79061	7.78925	8.59753	8.50067
ILMN_3229749	TRIM53	-0.08845	0.997255	-0.0779874	0.732247	0.674892	1.52758e-05	0.0239596	0.934914	0.0426225	0.88764	0.0186629	0.968466	0.0344222	0.882211	0.805964	3.49078e-07	0.771542	2.86562e-06	0.0104626	0.985146	0.763342	0.000855262	0.752879	0.00342229	5.86741	5.84335	5.70735	5.8265	5.9124	5.84627	5.86845	5.73425	5.81138	5.98462	6.54178	6.60401
ILMN_2181060	CKAP2	-0.228949	0.978564	0.0393563	0.885735	0.533245	0.000913615	0.0218345	0.943018	0.0238701	0.945743	0.00203558	0.99719	0.29014	0.0706207	0.786064	1.29205e-06	0.495924	0.00310703	0.268306	0.390177	0.762194	0.00147849	0.493888	0.135898	8.3785	8.08488	8.01751	7.98797	8.34329	8.16375	8.29647	8.28928	8.21777	8.29334	8.70939	8.86821
ILMN_1803254	KIAA2010	0.0872871	0.997255	0.390234	0.0145859	0.847889	4.24128e-07	0.0606077	0.822008	0.304975	0.0923639	0.244367	0.306777	0.363555	0.0183782	1.06558	1.65097e-09	0.702022	2.83111e-05	0.302947	0.310907	0.760602	0.00143955	0.457655	0.189489	9.27447	9.08992	9.32239	9.21657	9.31208	9.17353	9.56511	9.70097	9.4686	9.50574	10.215	10.4552
ILMN_1713744	C14orf132	-0.0819995	0.997255	-0.198254	0.271864	0.675709	1.86089e-05	-0.321588	0.0538248	-0.351945	0.0381439	-0.0303568	0.944836	-0.437843	0.00309367	0.405764	0.00763221	0.843607	6.61322e-07	-0.116255	0.771294	0.757709	0.00110425	0.873964	0.000607218	10.0862	10.1744	10.1806	9.91592	9.85471	9.76264	9.6471	9.57374	9.8009	9.75574	10.4682	10.4399
ILMN_1811014	PGR	0.0239773	0.997814	-0.966364	1.10772e-08	0.778681	1.35321e-06	3.13279	5.98983e-23	3.48781	2.58303e-24	0.355017	0.0736399	2.14245	2.54495e-18	4.24251	2.18794e-27	2.10006	6.58795e-17	-0.990341	1.64841e-05	0.754704	0.00112782	1.74505	1.53695e-09	5.38326	5.45706	5.43779	5.45047	8.48882	8.61707	7.6584	7.51476	8.85545	8.96048	9.78212	9.59117
ILMN_1698770	C5orf33	0.0363384	0.997814	0.277051	0.0831902	0.790059	5.86335e-07	0.255836	0.130782	0.162194	0.431715	-0.0936422	0.777011	0.496549	0.000554628	0.915914	1.58455e-08	0.419365	0.00875386	0.240713	0.423038	0.753721	0.0008096	0.513008	0.0813004	6.87226	6.93963	6.93273	6.95184	7.11475	7.20881	7.40407	7.4736	7.05618	7.0801	7.78481	7.93158
ILMN_1681515	CRLF1	0.130535	0.994666	0.0455744	0.862952	0.882494	1.30172e-07	0.301855	0.0766436	0.268908	0.142882	-0.032947	0.939953	0.216895	0.193759	1.02087	3.13126e-09	0.803973	2.0002e-06	-0.0849603	0.843267	0.751959	0.00135902	0.83692	0.00119299	6.54981	6.63388	6.67044	6.77431	6.95755	6.82984	6.81813	7.06042	6.7987	6.92281	7.71887	7.76762
ILMN_1693014	CEBPB	0.138137	0.994666	0.255899	0.150501	0.889818	2.27355e-07	0.116622	0.619002	-0.140982	0.554858	-0.257604	0.282992	0.234384	0.170503	0.610698	0.00011535	0.376314	0.0342271	0.117762	0.778165	0.751681	0.00208119	0.633919	0.0320567	10.4943	10.4252	10.4613	10.7345	10.6238	10.529	10.973	10.6916	10.3523	10.2852	11.1684	11.2488
ILMN_2325506	BCAS4	0.0405644	0.997814	0.343913	0.0470724	0.791073	4.25775e-06	0.278515	0.139588	-0.0442181	0.894646	-0.322733	0.157881	0.581864	0.000275973	0.706291	1.9349e-05	0.124427	0.642599	0.303349	0.340562	0.750509	0.00303171	0.44716	0.24569	9.85324	9.89327	9.82178	10.0059	10.1507	10.1528	10.5669	10.4245	9.61312	10.0449	10.6081	10.6321
ILMN_1655867	HRASLS	-0.0905943	0.997255	0.372463	0.0151043	0.657709	2.16892e-05	0.277986	0.0991729	0.0760908	0.773733	-0.201896	0.408862	0.741043	1.34818e-06	0.824394	2.00974e-07	0.0833509	0.757891	0.463057	0.0581482	0.748303	0.00103736	0.285247	0.525979	8.00175	8.02817	7.83314	8.0156	8.32908	8.25682	8.71109	8.61974	8.10069	8.08142	8.8099	8.68763
ILMN_1674032	ABCD3	-0.090995	0.997255	0.266515	0.148077	0.650093	0.000122802	-0.226239	0.261138	-0.155061	0.523103	0.0711786	0.864444	0.13127	0.526677	0.586028	0.000334249	0.454757	0.0111461	0.357509	0.238818	0.741088	0.00368679	0.383579	0.379358	7.96581	7.90671	7.79353	7.897	7.69268	7.72736	8.00086	7.95221	7.64378	7.91862	8.23021	8.63238
ILMN_1671969	UGP2	-0.0356561	0.997814	0.281803	0.103223	0.704606	1.75416e-05	-0.406568	0.0151161	-0.320224	0.0783955	0.0863442	0.816113	-0.089109	0.677597	0.420038	0.00789832	0.509147	0.00261632	0.317459	0.288979	0.740262	0.0023447	0.422803	0.263483	7.36168	7.08302	7.07057	7.30282	6.86105	6.77052	7.08457	7.11059	6.85124	6.95301	7.53947	7.67399
ILMN_1777853	MBOAT2	0.176229	0.986712	-0.214073	0.271541	0.915265	2.51202e-07	0.467261	0.00662318	0.547822	0.00163336	0.0805615	0.838799	0.0769598	0.7395	1.28686	5.18128e-11	1.2099	1.53097e-09	-0.390301	0.182548	0.739037	0.00366236	1.12934	3.96335e-05	6.64648	6.94129	7.09121	6.84901	7.33289	7.1894	6.956	7.13814	7.25966	7.42375	8.18375	8.33019
ILMN_1805192	ITPRIP	-0.189044	0.978564	0.395848	0.0138305	0.547393	0.000684553	-0.35116	0.0394506	-0.262372	0.170669	0.0887882	0.808332	0.233733	0.166301	0.474066	0.00233974	0.240333	0.232055	0.584892	0.016517	0.736437	0.00232528	0.151545	0.821991	6.89623	6.6587	6.43718	6.73966	6.40031	6.4523	6.79686	6.84745	6.50737	6.52282	7.03336	7.09161
ILMN_1693334	P4HA1	-0.045658	0.997814	0.24845	0.175107	0.679986	4.50683e-05	-0.613372	0.000269344	-0.265542	0.179269	0.347829	0.107883	-0.319263	0.050706	0.460102	0.00418345	0.779365	8.96932e-06	0.294108	0.351039	0.725644	0.00372475	0.431536	0.264248	8.1461	8.22764	8.17213	8.1103	7.59678	7.55022	7.82867	7.81522	7.74251	8.10014	8.46716	8.73547
ILMN_1752299	RAB6B	0.0450409	0.997814	0.542948	0.000820438	0.769609	5.60944e-06	-0.279478	0.13221	-0.193487	0.37967	0.0859911	0.823663	0.218429	0.219852	0.531082	0.000912148	0.312652	0.102713	0.497907	0.0602659	0.724568	0.00389152	0.226661	0.702111	6.32988	6.65381	6.60912	6.46466	6.21164	6.2131	6.83949	6.67114	6.27229	6.32443	7.19124	6.9447
ILMN_1809522	NACC2	0.0508409	0.997814	0.608844	0.000324746	0.769946	1.16329e-05	-0.117296	0.643709	-0.133141	0.611587	-0.0158445	0.976886	0.440707	0.00751712	0.585965	0.000451004	0.145257	0.581565	0.558003	0.0389	0.719105	0.0064755	0.161102	0.824539	7.11401	7.56134	7.40953	7.36751	7.19428	7.24648	7.8979	7.76055	7.15398	7.2551	8.11018	7.83878
ILMN_1730329	CRSP6	0.0471456	0.997814	-0.00600373	0.986833	0.760804	1.92936e-05	0.286395	0.148977	0.0137274	0.973694	-0.272668	0.297392	0.233246	0.21608	0.727386	2.58097e-05	0.49414	0.007808	-0.0531493	0.92281	0.713659	0.00829095	0.766808	0.0115561	6.17484	6.26481	6.28453	6.24941	6.51613	6.4963	6.4613	6.53912	6.42443	6.04266	7.21116	6.77755
ILMN_1784287	TGFBR3	-0.111655	0.994666	-0.0145422	0.963543	0.598691	0.000271444	-0.318467	0.0737652	-0.75886	1.0505e-05	-0.440393	0.0262023	-0.221354	0.207776	-0.0485142	0.858782	0.17284	0.457968	0.0971127	0.825017	0.710346	0.004401	0.613233	0.0436843	8.83264	8.93316	8.80579	8.7367	8.64444	8.48443	8.61271	8.48707	7.95792	8.29016	8.63203	8.81343
ILMN_1702407	SPIN1	0.0572547	0.997255	0.506408	0.00131457	0.765714	3.61987e-06	-0.189859	0.340783	-0.201808	0.333823	-0.0119487	0.982516	0.259294	0.115906	0.506651	0.00112406	0.247357	0.214089	0.449154	0.0870302	0.708459	0.00361159	0.259306	0.616355	7.87165	7.71944	7.9773	7.7283	7.55574	7.65563	8.03139	8.1928	7.58579	7.60168	8.2648	8.4541
ILMN_1739325	LOC284023	-0.143603	0.991563	0.458441	0.00306205	0.564264	0.000346457	-0.0478712	0.86374	-0.174899	0.410867	-0.127028	0.682953	0.554173	0.000230796	0.532968	0.000471996	-0.021205	0.953691	0.602044	0.0109552	0.707867	0.00289457	0.105823	0.888941	8.18333	8.19196	8.10806	7.98002	8.10247	8.17707	8.55502	8.6414	8.15808	7.8674	8.55282	8.60119
ILMN_1838320	ONECUT2	-0.0548867	0.997255	0.18415	0.330378	0.651315	4.77299e-05	0.148432	0.48197	0.163773	0.457649	0.0153408	0.976099	0.387469	0.010952	0.869975	1.42387e-07	0.482505	0.00375168	0.239037	0.45855	0.706202	0.00324991	0.467165	0.170794	6.54981	6.61477	6.49196	6.56284	6.61618	6.84526	6.93547	6.89427	6.8779	6.61422	7.40172	7.39303
ILMN_2345142	SULF2	0.169527	0.986712	0.555364	0.00023165	0.872866	1.01334e-07	-0.136476	0.51094	-0.0737502	0.781899	0.0627255	0.867399	0.249361	0.112556	0.629589	2.99696e-05	0.380227	0.0213866	0.385837	0.138744	0.703339	0.00231715	0.317502	0.451305	5.74122	5.62698	5.84251	5.86473	5.55211	5.54313	6.14133	6.06464	5.50761	5.71309	6.52432	6.44211
ILMN_1711608	SSBP2	-0.0278893	0.997814	0.308098	0.0858915	0.671957	7.98957e-05	0.236045	0.238349	0.0991836	0.723276	-0.136861	0.682455	0.572032	0.000390483	0.79903	2.63233e-06	0.226997	0.302638	0.335987	0.28184	0.699846	0.00701219	0.363859	0.424979	9.5455	9.84192	9.59655	9.73509	9.98494	9.87456	10.2085	10.2672	9.82	9.76578	10.6513	10.2784
ILMN_1655880	CHST11	-0.333898	0.960939	0.22596	0.231424	0.363522	0.0420774	-0.0690542	0.802178	-0.186077	0.404221	-0.117022	0.734635	0.490803	0.00182033	0.511343	0.00142456	0.0205396	0.957781	0.559858	0.0288119	0.69742	0.00590168	0.137562	0.84957	5.91082	6.08204	5.83474	5.49032	5.97891	5.87584	6.103	6.20367	5.92176	5.69894	6.16197	6.18578
ILMN_1727218	ZBTB6	-0.372101	0.960939	-0.00943775	0.976843	0.321783	0.0816494	-0.102571	0.679983	-0.312436	0.0967139	-0.209865	0.435724	0.260092	0.126429	0.381448	0.0200777	0.121356	0.64766	0.362663	0.217911	0.693884	0.00605614	0.331221	0.474986	6.80091	7.02956	6.49623	6.59003	6.88045	6.74488	6.71218	6.89427	6.47922	6.72638	6.82482	7.02434
ILMN_1791819	LOC643583	0.0239086	0.997814	0.101354	0.63538	0.714715	5.24382e-06	0.122357	0.566671	0.00604385	0.985673	-0.116313	0.708453	0.199803	0.226601	0.69685	5.16136e-06	0.497047	0.00188454	0.0774457	0.856071	0.690806	0.00279577	0.61336	0.0253796	5.69604	5.6494	5.72178	5.67149	5.68999	5.90018	5.87828	5.9146	5.63327	5.72427	6.35235	6.43462
ILMN_1660021	M6PRBP1	-0.0269986	0.997814	0.256975	0.135351	0.663136	3.35186e-05	-0.130022	0.552627	-0.311594	0.0806428	-0.181573	0.502244	0.153951	0.405095	0.378541	0.0154863	0.224589	0.265689	0.283973	0.346461	0.690135	0.00404239	0.406162	0.279791	11.1052	11.1831	10.9946	11.2397	11.0454	10.9829	11.3341	11.2082	10.842	10.8232	11.5956	11.3958
ILMN_1788874	SERPINA3	-0.0917974	0.997255	0.32776	0.0432951	0.597689	0.000155115	-0.840711	5.87582e-07	-0.997947	1.81944e-08	-0.157236	0.579304	-0.421153	0.00499193	-0.308461	0.0554669	0.112693	0.658786	0.419558	0.108981	0.689487	0.00383148	0.269929	0.580621	7.21698	7.06703	7.14417	6.95624	6.39339	6.20919	6.70126	6.55685	6.14406	6.14406	6.71573	6.76776
ILMN_2060145	GRHL2	0.217519	0.978564	0.767419	3.00067e-06	0.906798	1.37929e-07	0.366678	0.0312232	0.166152	0.460143	-0.200526	0.451713	0.916578	5.67296e-08	0.855431	2.93986e-07	-0.0611471	0.845183	0.5499	0.0276762	0.689279	0.00513589	0.139379	0.842103	8.8006	8.82439	9.18054	8.87949	9.0549	9.30345	9.96098	9.93221	9.04027	8.91703	9.88178	9.88912
ILMN_1676055	LOC650257	0.00104467	0.999461	0.47484	0.00166211	0.689775	1.08894e-05	0.156161	0.43359	-0.178174	0.386147	-0.334335	0.0929171	0.629957	2.50502e-05	0.510556	0.000609769	-0.119401	0.622561	0.473796	0.0531084	0.68873	0.00305962	0.214934	0.692364	6.33503	6.41164	6.3775	6.37126	6.47259	6.5864	7.05325	6.95542	6.0923	6.29802	6.91493	6.85494
ILMN_1736015	PHF17	0.137011	0.994666	0.0408147	0.881433	0.824515	8.48292e-07	-0.0729628	0.78245	-0.290792	0.115325	-0.217829	0.389939	-0.169159	0.356035	0.396712	0.0120144	0.565871	0.000726645	-0.0961961	0.822285	0.687504	0.00492075	0.7837	0.00358131	7.2752	7.07248	7.43391	7.1878	7.06446	7.13729	7.11475	7.16863	6.96093	6.80516	7.7796	7.63553
ILMN_1756793	POLS	0.0110977	0.999277	0.496398	0.00116528	0.696798	1.14285e-05	-0.105548	0.645879	-0.0372749	0.906168	0.0682733	0.858517	0.379752	0.0111075	0.648425	2.41589e-05	0.268673	0.147507	0.485301	0.0495601	0.6857	0.00368896	0.200399	0.724631	8.99149	9.10055	8.95105	9.16318	8.98593	8.89501	9.35176	9.52198	9.04082	8.97667	9.70509	9.706
ILMN_1786016	CHD1L	-0.0215139	0.997814	0.583997	0.000466929	0.663353	0.000106147	-0.0554279	0.852658	-0.163082	0.501525	-0.107654	0.770899	0.550083	0.000679105	0.521785	0.00153566	-0.0282981	0.941305	0.605511	0.0197821	0.684867	0.00916175	0.0793561	0.931132	8.01472	8.05082	8.05815	7.96436	8.02751	7.92717	8.59543	8.52724	8.12083	7.61854	8.52239	8.54369
ILMN_2322972	ZFYVE27	-0.0183839	0.997814	0.369737	0.0311923	0.665644	8.47087e-05	0.0222103	0.944833	-0.0721778	0.811153	-0.094388	0.805691	0.410331	0.0110143	0.61185	0.000184195	0.201519	0.375928	0.388121	0.187128	0.684028	0.00829095	0.295907	0.564391	6.46689	6.69953	6.4753	6.65435	6.63002	6.58083	7.11388	6.83643	6.45612	6.56595	7.03975	7.31361
ILMN_1791593	DENND5B	-0.0416074	0.997814	0.425003	0.0108158	0.642311	0.000134564	0.0965068	0.707665	0.0566327	0.857289	-0.0398741	0.930268	0.563118	0.00041612	0.740551	8.53302e-06	0.177434	0.453561	0.466611	0.0881008	0.683919	0.00790178	0.217308	0.720903	6.634	6.47557	6.52587	6.50049	6.75163	6.55096	7.26613	6.88647	6.55921	6.66363	7.32504	7.18242
ILMN_1679482	TUBA3C	0.165853	0.986712	0.288872	0.0832811	0.849761	3.10084e-07	-0.0156343	0.95872	-0.00150646	0.996668	0.0141279	0.977427	0.107384	0.590876	0.682401	1.23119e-05	0.575017	0.000456441	0.123019	0.757941	0.683908	0.00426713	0.560889	0.0590085	5.62259	5.67807	5.6769	5.95547	5.65537	5.61402	5.88297	5.96417	5.58754	5.71011	6.43975	6.55743
ILMN_2180371	C12orf24	-0.0696982	0.997255	0.309766	0.0480067	0.613957	5.74537e-05	-0.493436	0.001344	-0.931811	3.52283e-08	-0.438375	0.0141866	-0.113972	0.543525	-0.248156	0.124261	-0.134183	0.556298	0.379464	0.140696	0.683655	0.00277355	0.304192	0.473039	9.53434	9.72199	9.60145	9.51549	9.13951	9.12996	9.45114	9.43786	8.69864	8.69408	9.28559	9.33504
ILMN_1743367	FZD4	-0.0592653	0.997255	0.352295	0.0213077	0.622739	4.64937e-05	-0.163452	0.397214	0.219082	0.243453	0.382534	0.0393971	0.248108	0.109436	0.901086	2.44637e-08	0.652978	3.94853e-05	0.41156	0.0997456	0.682004	0.00287258	0.270444	0.55854	9.15701	9.06227	9.09301	9.00774	8.95168	8.9407	9.29128	9.30569	9.40368	9.25376	9.90829	9.99463
ILMN_1800787	RFTN1	-0.080353	0.997255	0.356645	0.0307525	0.59674	0.000235693	-0.282816	0.11687	0.144595	0.539082	0.42741	0.0291373	0.154182	0.41723	0.821688	6.76658e-07	0.667506	7.99116e-05	0.436998	0.102941	0.677093	0.00632847	0.240095	0.66271	6.34024	6.02598	6.06401	6.1415	5.89858	5.902	6.22535	6.28852	6.39232	6.26308	6.8162	7.03268
ILMN_2393169	THOC5	0.0501396	0.997814	0.306091	0.0603329	0.726611	5.54532e-06	0.121028	0.581208	-0.0202713	0.952953	-0.141299	0.633064	0.37698	0.0119457	0.6562	2.04684e-05	0.279221	0.12879	0.255952	0.405073	0.676472	0.00436659	0.42052	0.240784	8.13784	8.38467	8.30158	8.32121	8.41558	8.34899	8.59449	8.78226	8.23852	8.24344	8.95692	8.97827
ILMN_1792455	TMEM158	0.150817	0.990485	0.661839	3.95494e-05	0.823703	1.04462e-06	-0.274117	0.131506	-0.224974	0.268489	0.0491426	0.90556	0.236905	0.16389	0.447911	0.0045038	0.211006	0.320631	0.511021	0.046065	0.672885	0.00679628	0.161864	0.804628	7.08886	7.23236	7.30248	7.32039	6.90016	6.87283	7.45542	7.64125	6.90097	6.97031	7.92737	7.59132
ILMN_1802205	RHOB	0.153479	0.986712	-0.241457	0.162003	0.824951	5.13408e-07	0.753128	4.41261e-06	1.05135	5.02122e-09	0.298221	0.165046	0.358191	0.0179695	1.72282	2.72658e-15	1.36463	1.63776e-11	-0.394936	0.137552	0.671472	0.00486298	1.06641	3.34471e-05	8.87421	8.7053	8.86741	9.01906	9.5317	9.55407	9.27778	9.32507	9.74392	9.93828	10.6045	10.7276
ILMN_1695604	DCBLD1	0.13428	0.994666	0.498351	0.00172334	0.804424	1.65251e-06	-0.00243614	0.994615	0.0184482	0.958875	0.0208844	0.966484	0.361635	0.0213142	0.688592	1.70638e-05	0.326957	0.075146	0.364071	0.202835	0.670144	0.0070337	0.306072	0.517568	6.3775	6.27431	6.55915	6.36122	6.33734	6.3096	6.84452	6.79912	6.3693	6.3194	6.97657	7.32098
ILMN_3238058	LOC151162	-0.115255	0.994666	0.126187	0.532654	0.554639	0.000316197	-0.0846531	0.722606	-0.196618	0.321722	-0.111965	0.723039	0.156789	0.376191	0.473276	0.00146461	0.316487	0.0675244	0.241442	0.432434	0.669894	0.0040852	0.428452	0.213483	9.07679	9.08588	8.97756	8.9546	8.88685	9.10651	9.07118	9.17455	8.8686	8.90083	9.38563	9.49308
ILMN_1736048	ELL	-0.0125378	0.999277	0.393091	0.017624	0.657231	7.39608e-05	-0.00187855	0.99603	-0.229474	0.266214	-0.227595	0.378835	0.40375	0.0105846	0.440295	0.00611595	0.0365452	0.917418	0.405628	0.150054	0.669769	0.00827255	0.264141	0.617752	7.31753	7.64463	7.44547	7.49161	7.55574	7.40265	7.86514	7.87944	7.38292	7.12028	7.94435	7.87332
ILMN_1765729	MAML2	-0.119436	0.994666	0.127001	0.530709	0.547395	0.000392076	-0.108191	0.629669	-0.100427	0.683683	0.00776383	0.98901	0.138246	0.451298	0.566405	0.000159471	0.428158	0.00874141	0.246437	0.42134	0.666831	0.00442422	0.420395	0.231143	6.11355	6.15776	5.97616	6.05628	6.06311	5.99181	6.25681	6.05212	6.0923	5.97816	6.53499	6.63025
ILMN_1808824	NEBL	0.12293	0.994666	0.33103	0.0446864	0.785701	1.95153e-06	0.0623781	0.815278	0.0868782	0.749875	0.0245001	0.959349	0.270478	0.0954051	0.749649	2.95663e-06	0.479171	0.00429816	0.2081	0.541497	0.662771	0.00683022	0.454671	0.194911	8.64524	8.5834	8.80579	8.6687	8.72832	8.62507	9.14295	8.8725	8.70624	8.69616	9.38873	9.58507
ILMN_1682038	SNORA25	-0.0769782	0.997255	0.249561	0.140782	0.581444	0.000191644	-0.215206	0.242613	-0.0375637	0.905484	0.177643	0.504695	0.111333	0.56754	0.620858	4.56568e-05	0.509525	0.00169614	0.326539	0.245397	0.658422	0.00547455	0.331883	0.428241	8.81457	9.02638	8.81978	8.86721	8.67167	8.73886	9.05434	8.85532	8.881	8.88482	9.45275	9.47596
ILMN_1687978	PHLDA1	0.0247157	0.997814	-1.00373	7.76952e-09	0.682893	2.16494e-05	-1.24999	8.33956e-11	-1.34658	1.5024e-11	-0.0965864	0.783256	-2.27844	7.81835e-19	-0.688401	1.21186e-05	1.59003	4.278e-13	-1.02844	1.26684e-05	0.658178	0.00686302	1.68662	4.75499e-09	9.75499	9.63386	9.72348	9.7148	8.50958	8.37929	7.36533	7.51609	8.32795	8.36774	9.16921	8.89227
ILMN_3252556	CARD16	-0.207332	0.978564	-0.0198172	0.945075	0.450778	0.00458127	-0.00189735	0.995808	-0.244017	0.196798	-0.242119	0.298842	0.185617	0.281764	0.414093	0.0066182	0.228476	0.245324	0.187514	0.58493	0.658109	0.00588818	0.470595	0.155218	5.90381	6.08612	5.7513	5.82396	6.01504	5.97109	5.9984	5.94809	5.86741	5.63449	6.23863	6.16481
ILMN_2131523	SACS	-0.00867379	0.999277	0.326409	0.0437095	0.649373	4.16416e-05	-0.171559	0.3889	-0.188453	0.363069	-0.0168939	0.972397	0.163524	0.362597	0.469594	0.00201097	0.30607	0.0887611	0.335082	0.235364	0.658047	0.00613827	0.322964	0.455605	6.08913	5.97148	6.01746	6.0258	5.9076	5.80988	6.23033	6.13997	5.70136	5.98234	6.49604	6.48641
ILMN_1813685	RAB7L1	-0.0416794	0.997814	-0.0772135	0.744795	0.615293	0.00010768	-0.28961	0.0955636	-0.242196	0.207874	0.047414	0.906855	-0.325144	0.03571	0.414776	0.00722446	0.73992	1.02205e-05	-0.0355341	0.94348	0.656972	0.00671148	0.692506	0.0113358	7.16792	7.25462	7.07057	7.26862	6.89128	6.95204	6.9534	6.7355	6.89946	7.03869	7.54228	7.62646
ILMN_1693483	FGF18	0.0622566	0.997255	0.526176	0.000891861	0.719057	1.22371e-05	-0.066716	0.804401	-0.0216856	0.951294	0.0450304	0.917029	0.397203	0.0103413	0.635114	5.88398e-05	0.237911	0.241494	0.463919	0.0765305	0.6568	0.00828579	0.192881	0.751559	8.12948	7.92722	7.96897	8.21224	8.03466	7.88861	8.43226	8.54336	8.05524	7.95809	8.6483	8.80315
ILMN_1797534	RIOK1	-0.0212175	0.997814	0.562316	0.00036817	0.635026	8.7216e-05	-0.0692257	0.79557	-0.232166	0.244432	-0.16294	0.573638	0.514308	0.000773688	0.424077	0.00691963	-0.0902308	0.749769	0.583534	0.0169134	0.656243	0.0079987	0.0727095	0.933752	8.54114	8.78178	8.72209	8.55839	8.46655	8.71792	9.11633	9.19277	8.45895	8.39964	9.04754	9.08109
ILMN_1651303	ATP13A4	-0.000512606	0.999691	0.0722334	0.766643	0.655597	4.89667e-05	0.181014	0.368237	0.01341	0.971049	-0.167604	0.556154	0.25376	0.12339	0.66952	2.20727e-05	0.41576	0.0152152	0.072746	0.873711	0.65611	0.00764591	0.583364	0.050602	5.72699	5.82756	5.79156	5.76196	5.86247	6.05411	6.09476	5.96629	5.73198	5.84939	6.5795	6.31306
ILMN_1683682	DAGLA	0.0657374	0.997255	0.214938	0.233149	0.721445	7.82844e-06	0.446669	0.00578267	0.186339	0.374909	-0.26033	0.258352	0.59587	8.83299e-05	0.842047	2.55874e-07	0.246177	0.206358	0.149201	0.689456	0.655708	0.00683022	0.506507	0.112432	7.15673	7.14035	7.27271	7.15584	7.67131	7.5191	7.93122	7.68907	7.25108	7.41867	8.04388	8.06876
ILMN_3245062	SHROOM3	-0.0173959	0.997814	0.547526	0.000253599	0.637122	3.45909e-05	0.424491	0.00654476	0.222254	0.23788	-0.202237	0.404423	0.989412	2.77018e-09	0.876771	5.02396e-08	-0.112641	0.644272	0.564921	0.014189	0.654518	0.00473108	0.0895962	0.904833	7.9441	7.76671	7.82011	7.8559	8.29401	8.26578	8.8997	8.75513	8.09218	8.06313	8.70835	8.72121
ILMN_1705310	VEZF1	0.0127132	0.999277	0.284667	0.0764666	0.665832	1.67585e-05	0.444806	0.00422526	-0.00396112	0.990802	-0.448767	0.0122611	0.71676	2.35661e-06	0.649158	1.62924e-05	-0.0676022	0.812336	0.271954	0.349338	0.653119	0.00486298	0.381165	0.297765	9.65189	9.61493	9.60736	9.68489	10.1689	9.98749	10.4045	10.3213	9.62267	9.63622	10.3423	10.2483
ILMN_1802151	OSBPL5	-0.106409	0.994666	-0.00695722	0.981974	0.542473	0.000409848	0.146886	0.467623	-0.260874	0.146622	-0.407759	0.0277611	0.246338	0.11742	0.388009	0.00984672	0.14167	0.53475	0.0994522	0.804734	0.648882	0.00554241	0.54943	0.0565436	8.34636	8.17847	8.21793	8.09407	8.41709	8.40151	8.42878	8.3759	8.00035	8.00273	8.47229	8.61573
ILMN_2055156	PAG1	0.0982521	0.997255	0.506251	0.000939994	0.745318	3.49687e-06	0.0513502	0.851125	-0.195502	0.335771	-0.246852	0.285083	0.459349	0.00196953	0.451564	0.00287951	-0.00778463	0.984694	0.407999	0.119115	0.647066	0.00689822	0.239067	0.643565	6.65268	6.43669	6.6844	6.60147	6.61784	6.57423	7.08187	7.1227	6.29833	6.40004	7.18689	7.00211
ILMN_1810560	P8	-0.0307567	0.997814	0.485962	0.00212576	0.615426	0.000142088	-0.717251	1.6469e-05	-1.53421	6.92117e-13	-0.816955	7.90935e-06	-0.200533	0.253413	-0.888023	1.24974e-07	-0.68749	4.60879e-05	0.516718	0.0412939	0.646183	0.0093565	0.129465	0.855748	8.27084	8.4736	8.36237	8.32056	7.79399	7.51596	8.05166	8.23021	6.80592	6.87011	7.42105	7.48583
ILMN_1811632	FMO5	-0.0581718	0.997255	0.138815	0.488392	0.583982	0.00018678	0.106702	0.640415	0.181623	0.380971	0.0749211	0.838214	0.303688	0.048278	0.823777	2.95188e-07	0.520088	0.00138393	0.196986	0.557754	0.642154	0.00723291	0.445167	0.19301	6.03278	5.85148	5.93655	5.83137	6.09476	6.00291	6.24149	6.13381	6.19631	6.0512	6.65429	6.76119
ILMN_1723874	MRPS6	-0.0625717	0.997255	0.183682	0.308546	0.577235	0.000169856	-0.13453	0.516363	-0.221044	0.243649	-0.0865147	0.802805	0.111724	0.558525	0.418762	0.00491311	0.307038	0.0767782	0.246254	0.416662	0.639806	0.00630195	0.393553	0.277486	11.9849	11.9839	11.9212	11.9224	11.7541	11.9457	12.0001	12.067	11.8231	11.7036	12.297	12.3842
ILMN_1742798	SFRS10	-0.219421	0.978564	0.326171	0.0405461	0.419986	0.00831775	0.137109	0.513286	-0.0884187	0.733503	-0.225528	0.342612	0.682701	7.32806e-06	0.550988	0.000248719	-0.131713	0.576849	0.545592	0.0212855	0.639407	0.00711944	0.0938146	0.901182	10.8063	10.6489	10.5287	10.4877	10.8249	10.9045	11.2765	11.1052	10.7049	10.5735	11.0985	11.0199
ILMN_1682095	RCOR3	0.039172	0.997814	0.219447	0.223791	0.678083	2.45985e-05	0.264024	0.139816	0.0877674	0.744914	-0.176257	0.522261	0.444299	0.00328667	0.726678	4.69418e-06	0.282379	0.131935	0.180275	0.609995	0.638911	0.00920492	0.458636	0.185621	8.72082	8.75033	8.85403	8.69547	8.97263	9.02656	9.16132	9.27677	8.75503	8.89165	9.36622	9.63663
ILMN_2387919	PRKAG2	-0.242275	0.978564	0.205269	0.24825	0.394912	0.0143274	-0.0649521	0.800776	-0.0154002	0.964668	0.0495519	0.901049	0.382591	0.00996344	0.621787	4.25609e-05	0.239195	0.212012	0.447544	0.0741323	0.637187	0.00741672	0.189643	0.742112	7.10876	7.15038	6.80721	6.96738	7.13379	6.99544	7.2685	7.27127	7.07956	7.14878	7.41568	7.60248
ILMN_1679391	MAMDC2	0.101767	0.995213	0.545255	0.000364248	0.738747	3.95816e-06	0.113788	0.610121	-0.10964	0.652987	-0.223428	0.353772	0.557276	0.000186109	0.527341	0.000475263	-0.0299355	0.930628	0.443489	0.0799003	0.636981	0.00786317	0.193492	0.73629	5.94828	5.79545	6.08027	5.867	6.03828	5.93303	6.56246	6.49936	5.70965	5.81481	6.47672	6.52523
ILMN_1719985	FEM1A	-0.012841	0.999277	0.422911	0.00702079	0.622723	9.26459e-05	0.0594807	0.824857	-0.0637093	0.825705	-0.12319	0.698562	0.495233	0.000995087	0.571855	0.000202384	0.0766216	0.791125	0.435752	0.0937242	0.635564	0.0093565	0.199812	0.730632	9.85406	9.9361	9.87623	9.88826	9.89773	10.0114	10.39	10.365	9.74651	9.91624	10.5942	10.314
ILMN_1722532	JMJD1A	-0.324671	0.960939	-0.0408208	0.87774	0.310057	0.0731411	-0.32167	0.0542483	-0.163843	0.445223	0.157828	0.573848	-0.0378197	0.872744	0.470886	0.00181185	0.508706	0.00179307	0.283851	0.3372	0.634729	0.00815522	0.350878	0.391123	7.61879	7.66704	7.34968	7.2868	7.22052	7.42197	7.28549	7.27535	7.38145	7.57669	7.84554	7.73271
ILMN_1755123	GBA	0.00222884	0.999277	0.568768	0.000224153	0.635574	5.70664e-05	-0.501669	0.00163889	-0.417734	0.0116998	0.0839353	0.815163	0.0648694	0.768637	0.215611	0.219363	0.150742	0.511741	0.566539	0.0173511	0.633345	0.00875781	0.0668064	0.938287	10.123	10.2532	10.1347	10.246	9.57299	9.79991	10.3176	10.1928	9.79843	9.74233	10.3612	10.4507
ILMN_1707434	LOC653778	-0.0498434	0.997814	0.485521	0.00175065	0.581466	0.000242943	0.0652499	0.804596	-0.143371	0.530857	-0.208621	0.40948	0.600614	7.94746e-05	0.487938	0.00143176	-0.112676	0.660384	0.535364	0.028521	0.631309	0.00982888	0.095945	0.901097	7.39937	7.22519	7.26679	7.25809	7.24735	7.50771	7.81197	7.91414	7.23312	7.10471	7.74475	7.756
ILMN_1796180	CRY2	0.0328839	0.997814	0.37255	0.0150027	0.659465	2.06476e-05	0.114667	0.598689	0.157752	0.457111	0.0430845	0.915268	0.454334	0.00175525	0.784333	5.38672e-07	0.33	0.0522669	0.339666	0.209882	0.626581	0.00764096	0.286915	0.52166	7.8329	7.68873	7.78374	7.80365	7.925	7.82596	8.3246	8.17146	7.94435	7.89278	8.54427	8.61179
ILMN_1740752	AGPAT6	-0.129976	0.994666	0.21576	0.226997	0.496045	0.00172577	0.185308	0.341387	0.0616107	0.831017	-0.123697	0.693159	0.531044	0.000390135	0.687632	1.02348e-05	0.156588	0.493439	0.345736	0.216174	0.626021	0.00997257	0.280286	0.55854	7.0271	7.0778	7.01146	6.83349	7.35868	7.11683	7.39695	7.51008	7.08294	7.14518	7.63649	7.58371
ILMN_1702396	PACSIN2	-0.0950675	0.997255	0.118475	0.558282	0.530016	0.000496974	-0.253533	0.137632	-0.133782	0.547582	0.119751	0.693106	-0.0399904	0.86002	0.491302	0.000828329	0.531292	0.000799381	0.213542	0.500434	0.625084	0.0073942	0.411542	0.235335	9.84551	9.82941	9.77273	9.71205	9.56295	9.6049	9.72262	9.68218	9.8019	9.60546	10.1986	10.2688
ILMN_1736327	CDC42EP3	0.11956	0.994666	0.479103	0.00177603	0.742456	3.79269e-06	-0.698066	1.57715e-05	-0.844406	5.55437e-07	-0.14634	0.614324	-0.338523	0.0258976	-0.22151	0.201307	0.117014	0.638602	0.359543	0.188245	0.622896	0.00995791	0.263354	0.591251	6.76218	6.7562	6.87857	6.87892	5.99049	6.13175	6.67644	6.40401	5.87234	5.95722	6.6725	6.64198

## Sheet: LD Green - WT, KR
Probe ID	Gene Name	(null +ligand) vs (null –ligand) Expression	B-H p-value	(WT +ligand) vs (WT –ligand) Expression	B-H p-value	(KR +ligand) vs (KR –ligand) Expression	B-H p-value	(WT –ligand) vs (null –ligand) Expression	B-H p-value	(KR –ligand) vs (null –ligand) Expression	B-H p-value	(KR –ligand) vs (WT –ligand) Expression	B-H p-value	(WT +ligand) vs (null +ligand) Expression	B-H p-value	(KR +ligand) vs (null +ligand) Expression	B-H p-value	(KR +ligand) vs (WT +ligand) Expression	B-H p-value	[(WT +ligand) vs (WT –ligand)] vs [(null +ligand) vs (null –ligand)]	B-H p-value	[(KR +ligand) vs (KR –ligand)] vs [(null +ligand) vs (null –ligand)]	B-H p-value	[(KR +ligand) vs (KR –ligand)] vs [(WT +ligand) vs (WT –ligand)]	B-H p-value	null –ligand replicate1	null –ligand replicate2	null +ligand replicate1	null +ligand replicate2	WT –ligand replicate1	WT –ligand replicate2	WT +ligand replicate1	WT +ligand replicate2	KR –ligand replicate1	KR –ligand replicate2	KR +ligand replicate1	KR +ligand replicate2
ILMN_1666222	PHACTR3	-0.119829	0.994666	5.81711	2.88055e-31	5.19993	1.75201e-29	0.0423942	0.886138	0.0374315	0.90937	-0.00496274	0.993068	5.97933	5.2481e-32	5.35719	5.89171e-30	-0.622143	0.000221424	5.93694	4.23365e-26	5.31976	2.2262e-24	-0.61718	0.0372085	5.54622	5.52912	5.47069	5.365	5.60443	5.5557	11.5141	11.2803	5.73198	5.41823	10.7514	10.7987
ILMN_2180232	UTS2D	-0.0866966	0.997255	2.44777	2.61215e-17	3.94074	1.58276e-23	-0.0277958	0.93834	0.0632759	0.85812	0.0910716	0.837025	2.50667	7.47764e-18	4.09071	2.02345e-24	1.58404	3.25814e-11	2.53447	6.90242e-13	4.02744	1.70639e-18	1.49297	1.8628e-06	5.48952	5.56436	5.33286	5.54762	5.65798	5.3403	8.21389	7.67993	5.59376	5.58667	9.38355	9.67836
ILMN_1684982	PDK4	-0.325457	0.960939	2.17456	1.04361e-17	3.57168	5.0564e-24	-0.275428	0.129	-0.379928	0.0304311	-0.1045	0.764408	2.22459	2.89143e-18	3.51721	2.02345e-24	1.29262	1.23175e-10	2.50002	1.79156e-14	3.89714	7.43493e-20	1.39712	3.50914e-07	6.56322	6.3102	6.18825	6.03425	6.10946	6.2131	8.44388	8.22781	5.97872	6.13484	9.60145	9.65546
ILMN_1712616	C6orf81	0.125675	0.994666	3.36743	1.08631e-21	3.9981	7.41915e-24	0.592366	0.0016473	0.441304	0.027119	-0.151062	0.679907	3.83412	1.01228e-23	4.31373	2.59656e-25	0.479615	0.0154345	3.24175	5.06986e-16	3.87243	3.13757e-18	0.630677	0.0801112	5.84293	6.08841	6.20969	5.973	6.49457	6.6215	10.1976	9.65335	6.47557	6.33838	10.4971	10.3131
ILMN_2156699	ACOT6	-0.147722	0.990709	3.68864	1.09136e-24	3.64806	3.24756e-24	-0.182325	0.369562	-0.368725	0.0362391	-0.1864	0.499073	3.65404	6.12418e-25	3.42705	4.06109e-24	-0.226983	0.272227	3.83636	5.90134e-20	3.79578	1.14021e-19	-0.0405828	0.967385	6.67167	6.61293	6.55121	6.43795	6.50387	6.41608	10.2838	10.0135	6.26371	6.28344	10.0539	9.78935
ILMN_1778444	FKBP5	-0.097254	0.997255	2.65562	3.79218e-19	3.36071	2.40156e-22	0.279733	0.163997	-0.037378	0.918415	-0.317111	0.19944	3.03261	3.39139e-21	3.42058	8.31209e-23	0.387978	0.0467445	2.75287	1.32421e-14	3.45796	1.65563e-17	0.705089	0.0254727	9.33778	9.33043	9.23582	9.23789	9.65829	9.56939	12.5304	12.0085	9.41624	9.17721	12.7273	12.5876
ILMN_3305614	ZNF812	-0.00418068	0.999277	1.99681	6.47917e-17	3.40809	7.41915e-24	0.200179	0.299003	1.15581	6.76945e-10	0.955627	2.72559e-07	2.20117	2.09769e-18	4.56808	4.71731e-28	2.36691	3.38665e-18	2.00099	3.90039e-12	3.41227	1.70639e-18	1.41129	2.01822e-07	5.85814	6.11451	5.95276	6.01152	6.1398	6.2332	8.25761	8.10901	7.15923	7.12503	10.4665	10.6339
ILMN_1797009	F3	-0.220179	0.978564	2.67604	8.58197e-21	2.89722	6.02632e-22	-0.18799	0.332332	-0.219871	0.263131	-0.0318818	0.94221	2.70823	3.22724e-21	2.89752	3.82061e-22	0.18929	0.370746	2.89622	1.20762e-16	3.1174	1.22954e-17	0.221172	0.689416	6.76091	6.96738	6.68919	6.59874	6.72484	6.62746	9.40158	9.30282	6.70264	6.58591	9.62352	9.45946
ILMN_1740493	TRAF5	-0.0402805	0.997814	3.36273	2.85974e-23	3.06291	5.43042e-22	-0.391367	0.0231718	-0.436391	0.0125735	-0.0450236	0.91813	3.01164	6.09728e-22	2.6668	3.00813e-20	-0.344838	0.0625567	3.40301	3.46985e-18	3.1032	5.49598e-17	-0.299815	0.5479	6.22552	6.41164	6.23465	6.32195	5.79329	6.06114	9.19277	9.38711	5.79329	5.97109	9.0289	8.8613
ILMN_1673769	KCNG1	-0.0276563	0.997814	2.92378	1.08631e-21	3.05917	2.40156e-22	0.0216491	0.943469	-0.113185	0.651911	-0.134834	0.6658	2.97309	3.80998e-22	2.97364	3.42446e-22	0.000555611	0.999027	2.95144	1.20888e-16	3.08683	2.67066e-17	0.13539	0.847171	9.26812	9.25229	9.23823	9.22687	9.26464	9.29907	12.3908	12.0205	9.15464	9.1394	12.2639	12.1485
ILMN_1712095	FOXO4	-0.0128679	0.999277	3.37467	1.67049e-24	3.03927	4.40077e-23	-0.527621	0.000572456	-0.245878	0.17036	0.281743	0.174966	2.85992	1.79305e-22	2.80626	2.97721e-22	-0.0536589	0.855475	3.38754	3.03866e-19	3.05214	7.25859e-18	-0.335402	0.398144	7.77663	7.7651	7.67231	7.84368	7.26862	7.21787	10.6298	10.606	7.50297	7.54701	10.5619	10.5666
ILMN_1773059	GPR124	-0.050752	0.997814	3.78525	1.3629e-25	2.96522	2.40156e-22	-0.00991042	0.974296	-0.0517695	0.859119	-0.0418591	0.919399	3.82609	3.9651e-26	2.9642	1.3519e-22	-0.861889	4.18103e-07	3.836	1.9538e-20	3.01597	2.14274e-17	-0.82003	0.00136828	5.94828	5.80902	5.78633	5.86947	5.91479	5.82269	9.75134	9.55665	5.80646	5.84731	8.72889	8.85532
ILMN_1751276	BDNF	-0.08362	0.997255	2.44988	2.48109e-19	2.68516	1.37453e-20	-0.117719	0.606693	-0.0636666	0.828091	0.0540527	0.893897	2.41578	1.85535e-19	2.70512	7.0763e-21	0.289338	0.123674	2.5335	9.31735e-15	2.76878	7.01891e-16	0.235286	0.668074	5.80988	5.9016	5.82247	5.72178	5.7163	5.75975	8.29227	8.08353	5.70689	5.87726	8.35813	8.59635
ILMN_3229324	SGK1	-0.0921913	0.997255	1.6964	1.075e-14	2.67418	1.49053e-20	1.60289	1.22867e-13	0.979392	4.06057e-08	-0.6235	0.000558225	3.39148	4.9162e-24	3.74576	2.58807e-25	0.354276	0.0454584	1.78859	9.58238e-11	2.76637	7.01891e-16	0.977776	0.000179433	7.10518	6.94665	6.94114	6.92632	8.73318	8.52444	10.4457	10.2048	7.93638	8.07424	10.6504	10.7085
ILMN_1764629	SLC39A14	-0.00676436	0.999277	1.78055	9.96657e-15	2.55849	2.56601e-19	-0.387524	0.0273373	-0.474879	0.00695866	-0.0873549	0.822758	1.39979	5.26395e-12	2.09038	6.92481e-17	0.690584	8.01379e-05	1.78732	2.86431e-10	2.56526	2.59009e-14	0.777939	0.00624214	7.67067	7.6769	7.74982	7.58422	7.44018	7.13234	8.99423	9.1394	7.21027	7.18755	9.5992	9.91559
ILMN_1702487	SGK	0.253909	0.978564	1.87443	1.60582e-15	2.81316	1.00715e-20	1.93381	1.54831e-15	1.23932	3.70856e-10	-0.694482	0.000187466	3.55432	3.42147e-24	3.79858	3.78897e-25	0.244253	0.240941	1.62052	2.35804e-09	2.55925	2.02982e-14	0.938735	0.000528745	6.87663	7.02755	7.27003	7.14196	8.82205	8.94974	10.9537	10.5669	8.13257	8.25025	11.0195	10.9897
ILMN_2305407	ZBTB16	0.0332498	0.997814	1.55679	4.67583e-12	2.58031	2.82516e-18	0.0305207	0.930285	-0.0169529	0.967314	-0.0474735	0.922646	1.55406	3.5008e-12	2.53011	3.60334e-18	0.976046	9.35553e-07	1.52354	9.42025e-08	2.54706	3.64372e-13	1.02352	0.000653708	5.91082	5.60887	5.83221	5.75398	5.84502	5.73571	7.62232	7.07199	5.69511	5.79068	8.41528	8.23113
ILMN_1776181	BIRC3	0.0864852	0.997255	1.92558	1.76451e-16	2.60669	2.03749e-20	-0.723239	1.00077e-05	-0.886604	2.45188e-07	-0.163366	0.562046	1.11586	3.61112e-10	1.6336	1.38949e-14	0.517735	0.00167477	1.8391	3.31521e-11	2.5202	7.34432e-15	0.681101	0.0127957	7.04074	6.93768	6.99657	7.15483	6.38628	6.14566	8.16761	8.21551	6.07037	6.13484	8.63872	8.77986
ILMN_1809931	NDRG1	-0.190298	0.978564	1.39944	4.12334e-13	2.30766	2.51925e-19	-0.446099	0.0037323	-0.317823	0.0574022	0.128275	0.662116	1.14364	6.36999e-11	2.18013	9.24375e-19	1.0365	4.47955e-09	1.58973	3.87257e-10	2.49796	2.45116e-15	0.908224	0.000219242	10.5783	10.6351	10.3603	10.4724	10.1247	10.1965	11.5921	11.528	10.2295	10.3482	12.6023	12.5907
ILMN_1652464	TUBA3E	-0.0757182	0.997255	1.28429	1.24029e-11	2.30793	7.2465e-19	-0.144481	0.490476	-0.0669788	0.812183	0.0775024	0.834018	1.21553	3.56084e-11	2.31667	4.75493e-19	1.10114	2.68904e-09	1.36001	3.5467e-08	2.38365	3.06083e-14	1.02363	6.64134e-05	5.80107	5.91401	5.91102	5.65263	5.70435	5.72178	7.05153	6.94319	5.82183	5.7593	8.15536	8.04162
ILMN_1797181	LOC93622	0.111615	0.994666	0.934229	9.61203e-08	2.42671	8.22125e-19	0.157315	0.472556	0.102656	0.702558	-0.0546594	0.896735	0.97993	2.27246e-08	2.41775	6.78594e-19	1.43782	1.7653e-11	0.822614	0.000654373	2.31509	3.2014e-13	1.49248	1.57785e-07	8.59115	8.59912	8.69558	8.71792	8.83536	8.66954	9.87941	9.49395	8.59522	8.80036	11.1255	11.1235
ILMN_1753547	STAT5A	-0.0782351	0.997255	1.6252	2.90041e-14	2.2315	3.02169e-18	0.29578	0.0892689	0.590247	0.000323084	0.294467	0.180694	1.99921	4.22181e-17	2.89998	5.52153e-22	0.900764	2.7717e-07	1.70343	2.56209e-10	2.30973	1.00837e-13	0.606297	0.0372741	6.4057	6.20757	6.29182	6.16498	6.57737	6.62746	8.12217	8.33307	6.87309	6.92068	9.04165	9.21511
ILMN_1776516	ITPKA	0.0273418	0.997814	1.47899	1.18932e-13	2.27964	4.65557e-19	0.050636	0.849037	-0.0261203	0.935671	-0.0767563	0.830094	1.50229	5.51649e-14	2.22618	6.59564e-19	0.723888	7.91693e-06	1.45165	4.14903e-09	2.2523	6.40428e-14	0.800644	0.00143058	6.52314	6.60431	6.55455	6.62758	6.62868	6.60004	8.03489	8.15182	6.62114	6.45407	8.83274	8.80174
ILMN_2215639	TUBA3D	-0.00580859	0.999277	1.30662	3.60603e-12	2.23856	7.2465e-19	-0.0372056	0.894934	-0.0825548	0.750643	-0.0453493	0.90756	1.27522	4.72043e-12	2.16181	1.47953e-18	0.886593	1.63083e-07	1.31243	3.99352e-08	2.24437	6.4385e-14	0.931942	0.000171341	5.77453	5.82756	5.79156	5.79891	5.76041	5.76726	7.00875	7.13216	5.64629	5.79068	8.01632	7.89778
ILMN_1765578	TIPARP	-0.0783495	0.997255	2.02191	3.06237e-16	2.163	5.32685e-17	-0.817643	3.86558e-06	-0.744474	2.38376e-05	0.0731686	0.859977	1.28261	5.98242e-11	1.49687	1.12705e-12	0.214258	0.337871	2.10026	5.82092e-12	2.24135	1.38896e-12	0.14109	0.84905	10.6952	11.0132	10.6038	10.9479	9.96498	10.1081	12.0612	12.0557	10.1532	10.0662	12.2182	12.3272
ILMN_1811364	SGPP2	-0.00381001	0.999277	1.44572	1.88355e-13	2.2323	7.2465e-19	0.507097	0.00099225	0.684643	1.55243e-05	0.177546	0.490406	1.95663	1.93743e-17	2.92075	1.01222e-22	0.964123	2.64275e-08	1.44953	3.82299e-09	2.23611	6.4385e-14	0.786577	0.00169633	6.21164	6.3386	6.29022	6.2524	6.80935	6.75508	8.296	8.15989	6.97103	6.9485	9.15169	9.23244
ILMN_2095759	OGFRL1	-0.140103	0.994666	1.09929	1.53748e-09	2.05082	7.56271e-17	-0.448302	0.00695905	-0.391136	0.0250166	0.0571663	0.889251	0.791089	1.17873e-06	1.79979	2.09275e-15	1.0087	4.1583e-08	1.23939	5.46466e-07	2.19092	8.15953e-13	0.951531	0.000317541	7.26272	7.15923	6.93557	7.20617	6.67914	6.8462	7.925	7.79892	6.72087	6.9188	8.83029	8.91102
ILMN_3242586	RHOU	0.0853724	0.997255	2.43038	3.24988e-19	2.26311	2.66477e-18	0.113007	0.627465	0.33147	0.0630898	0.218463	0.386904	2.45801	1.12323e-19	2.50921	8.71345e-20	0.0511953	0.874033	2.345	7.74524e-14	2.17774	7.23139e-13	-0.167268	0.793393	7.46232	7.21988	7.47225	7.3807	7.43679	7.47143	9.83449	9.93448	7.71064	7.6345	9.80561	10.0657
ILMN_1692177	TSC22D1	-0.0729979	0.997255	0.890521	3.23714e-07	2.08785	1.13507e-16	-0.182134	0.39158	-0.495982	0.00449389	-0.313849	0.173465	0.781385	2.67834e-06	1.66486	4.47235e-14	0.88348	1.10675e-06	0.963519	8.3084e-05	2.16085	2.86215e-12	1.19733	1.35095e-05	9.11656	9.1334	9.16132	8.94264	8.91993	8.96576	9.9797	9.68704	8.78872	8.46928	10.694	10.7397
ILMN_1825660	CCDC15	0.00307908	0.999277	1.95812	5.93428e-16	2.13138	6.29302e-17	0.10768	0.667456	0.102018	0.708675	-0.0056621	0.992106	2.06272	7.94206e-17	2.23032	1.03107e-17	0.167596	0.490262	1.95504	3.20836e-11	2.1283	4.05447e-12	0.173258	0.79641	7.49746	7.48331	7.62965	7.35729	7.76676	7.42937	9.45444	9.65793	7.64463	7.54018	9.73579	9.71177
ILMN_1695107	IL20RA	-0.034496	0.997814	2.6787	9.76164e-20	2.08026	1.80781e-16	0.146594	0.525927	0.0673823	0.828523	-0.0792121	0.845168	2.85979	6.38862e-21	2.18214	2.9871e-17	-0.67765	0.000130537	2.71319	7.7075e-15	2.11476	6.65102e-12	-0.598438	0.0630703	6.39175	6.13245	6.22488	6.23033	6.50387	6.31352	9.21703	8.95775	6.3814	6.27757	8.56028	8.25921
ILMN_1758672	FAM107B	-0.119167	0.994666	1.62818	3.27614e-14	1.99018	1.23242e-16	-0.597469	0.000251347	-0.489954	0.00328068	0.107515	0.750762	1.14988	2.47189e-10	1.61939	2.76661e-14	0.46951	0.00530919	1.74735	1.63993e-10	2.10934	1.65911e-12	0.361995	0.385128	9.78775	10.0715	9.80395	9.81701	9.37932	9.28504	10.8726	11.0481	9.36622	9.51317	11.3892	11.4706
ILMN_2403237	CHN2	0.0431586	0.997814	0.997867	1.5562e-08	2.14302	2.33458e-17	-0.113691	0.632165	0.244339	0.220859	0.35803	0.0892659	0.841017	3.93185e-07	2.3442	1.02247e-18	1.50318	3.38367e-12	0.954708	6.28852e-05	2.09986	2.88963e-12	1.14515	1.85628e-05	6.8624	7.18326	7.0981	7.03387	6.92775	6.89052	8.01046	7.80355	7.34289	7.19144	9.36204	9.45832
ILMN_1738816	FOXO1	-0.0202734	0.997814	1.45538	8.67623e-13	2.05398	6.031e-17	0.0731833	0.78235	0.0261603	0.940456	-0.0470229	0.910574	1.54884	1.13065e-13	2.10041	1.91661e-17	0.551573	0.00103752	1.47566	1.01772e-08	2.07425	2.89314e-12	0.598596	0.0448816	6.64318	6.76848	6.6478	6.72331	6.79005	6.76798	8.40243	8.06636	6.77782	6.68615	8.72049	8.85145
ILMN_1807201	FAM104A	0.0871285	0.997255	1.32105	4.58059e-12	2.14152	5.30632e-18	-0.0370557	0.897414	-0.155901	0.474307	-0.118846	0.705253	1.19687	4.14596e-11	1.89849	1.15852e-16	0.70162	1.83779e-05	1.23393	2.48033e-07	2.05439	1.51628e-12	0.820466	0.00136828	8.99248	8.86561	8.9146	9.11775	8.84363	8.94035	10.1699	10.2562	8.77851	8.76777	10.8501	10.9792
ILMN_2267535	NET1	0.101566	0.997255	3.4401	5.24062e-24	2.13909	1.40685e-17	0.48893	0.00266866	0.385315	0.0252836	-0.103615	0.762481	3.82746	8.83225e-26	2.42284	2.17903e-19	-1.40462	1.31603e-11	3.33853	3.14509e-18	2.03753	3.87431e-12	-1.30101	1.19117e-06	5.8248	6.00291	5.97205	6.0588	6.45749	6.34809	9.88973	9.79604	6.19434	6.40401	8.54174	8.33479
ILMN_1677946	LOC653764	-0.291907	0.960939	1.98424	2.00642e-16	1.69776	2.20959e-14	0.00774494	0.981226	-0.22288	0.280053	-0.230625	0.362928	2.2839	1.70227e-18	1.76679	4.19737e-15	-0.517108	0.00247679	2.27615	2.60615e-13	1.98967	1.17119e-11	-0.286482	0.566172	6.45708	6.43489	6.31202	5.99614	6.50566	6.40181	8.3266	8.54935	6.15202	6.2942	7.96552	7.87622
ILMN_1741356	PRICKLE1	-0.0388341	0.997814	1.62557	2.38694e-14	1.93939	1.74158e-16	0.437906	0.00681088	-0.298102	0.09721	-0.736009	3.4296e-05	2.10232	7.53894e-18	1.68012	6.55138e-15	-0.422198	0.011991	1.66441	3.80504e-10	1.97822	5.92603e-12	0.313811	0.481286	7.16646	7.07248	7.13703	7.02425	7.64333	7.47143	9.25433	9.11158	6.93332	6.70943	8.75374	8.76777
ILMN_1791447	CXCL12	-0.0898376	0.997255	0.951006	1.25554e-08	1.8882	1.74158e-16	0.0853419	0.719188	-0.0176183	0.958749	-0.10296	0.751434	1.12619	1.5055e-10	1.96042	3.6369e-17	0.834238	6.44683e-07	1.04084	5.65046e-06	1.97804	2.91127e-12	0.937199	0.000179433	6.03901	5.95062	5.99879	5.81116	6.04503	6.11528	7.06886	6.99347	5.97872	5.97567	7.93239	7.79841
ILMN_1786041	ASB9	0.149965	0.986712	0.89036	4.52556e-08	2.12356	3.96008e-18	0.125265	0.552904	0.0972629	0.691835	-0.0280021	0.949213	0.86566	5.58061e-08	2.07086	5.97408e-18	1.2052	1.55468e-10	0.740395	0.0008776	1.9736	2.78875e-12	1.2332	1.31147e-06	6.26481	6.35843	6.40868	6.51449	6.39847	6.4753	7.3281	7.32639	6.49836	6.3194	8.54427	8.52063
ILMN_1695946	TRNP1	0.195338	0.978564	1.99534	5.12907e-17	2.15412	6.16111e-18	0.071302	0.782712	-0.2298	0.235886	-0.301102	0.160363	1.87131	2.14974e-16	1.72898	2.65979e-15	-0.142326	0.545148	1.80001	5.0788e-11	1.95878	6.54787e-12	0.158776	0.802272	7.6461	7.65314	7.77234	7.91758	7.86295	7.57889	9.73207	9.70046	7.4247	7.41494	9.52725	9.62063
ILMN_1708798	EAF2	-0.32146	0.960939	0.897993	8.90789e-08	1.6024	4.58844e-14	-0.0277495	0.926693	0.0625875	0.829993	0.0903371	0.802302	1.1917	7.94986e-11	1.98645	6.11187e-17	0.794743	2.9856e-06	1.21945	4.88736e-07	1.92386	1.30337e-11	0.704406	0.00995152	6.41658	6.37054	6.10318	6.04102	6.36923	6.36239	7.29241	7.2352	6.63062	6.28168	8.06113	8.05596
ILMN_1761093	B3GAT1	-0.0940288	0.997255	1.00358	2.62224e-08	1.81936	6.16599e-15	-0.305139	0.0985456	-0.15522	0.520258	0.149918	0.638639	0.792472	2.14717e-06	1.75817	9.84754e-15	0.965695	2.00495e-07	1.09761	1.04437e-05	1.91339	6.34345e-11	0.815776	0.00367499	6.02172	6.0799	6.06167	5.85189	5.70435	5.78699	6.80641	6.6921	5.73763	6.05355	7.57606	7.85383
ILMN_1808956	C15orf27	-0.0843937	0.997255	2.28657	3.93958e-18	1.82741	3.49468e-15	0.0119319	0.97044	-0.174934	0.439583	-0.186866	0.508661	2.3829	6.29942e-19	1.73687	8.71228e-15	-0.646028	0.000168998	2.37097	1.28246e-13	1.9118	4.38461e-11	-0.459162	0.214093	5.74862	5.99634	5.9014	5.67478	5.80408	5.96475	8.25761	8.08437	5.63026	5.76484	7.59895	7.45097
ILMN_1738491	SNX30	-0.0727111	0.997255	1.02445	2.2509e-09	1.8311	3.91596e-16	0.0870026	0.712091	0.191249	0.338443	0.104246	0.747643	1.18416	3.99698e-11	2.09506	4.97373e-18	0.910898	1.1223e-07	1.09716	1.96922e-06	1.90381	7.28311e-12	0.806651	0.00143058	7.76544	7.76809	7.68066	7.70744	7.83284	7.87468	8.83389	8.92253	7.88615	8.02987	9.692	9.88622
ILMN_1672120	KRT73	-0.143373	0.994666	2.58213	8.95691e-19	1.75303	7.46619e-14	-0.0726371	0.805366	0.0299112	0.936645	0.102548	0.795925	2.65286	2.14044e-19	1.92631	3.43433e-15	-0.726551	8.2465e-05	2.7255	1.79156e-14	1.8964	3.01823e-10	-0.829099	0.00557724	5.9578	6.0074	5.97616	5.7023	5.77672	6.04321	8.69916	8.28502	5.91	6.11502	7.78963	7.74145
ILMN_1748840	CALB2	0.0635742	0.997255	0.930985	6.70757e-08	1.95559	3.03135e-16	-0.743613	1.02487e-05	-0.965072	7.54161e-08	-0.221459	0.386821	0.123797	0.536925	0.926944	6.00546e-08	0.803147	3.82196e-06	0.867411	0.000251584	1.89202	3.88756e-11	1.02461	0.000108584	7.07155	6.79524	6.86929	7.12464	6.25572	6.12384	7.12856	7.11297	6.00974	5.92691	7.97768	7.87014
ILMN_1667043	EIF4A3	-0.0247383	0.997814	1.31193	3.82508e-12	1.86178	2.28769e-16	0.00703681	0.981834	-0.0966545	0.695758	-0.103691	0.748099	1.34371	1.4035e-12	1.78987	4.35817e-16	0.446163	0.00564268	1.33667	3.06433e-08	1.88652	8.69383e-12	0.549854	0.0559016	11.2421	11.1547	11.1789	11.1684	11.1581	11.2528	12.4717	12.563	11.1999	11.0035	12.9817	12.9454
ILMN_1664065	LAD1	-0.0885131	0.997255	2.3185	5.09848e-19	1.79041	1.08382e-15	-0.253654	0.148253	-0.182941	0.3751	0.0707129	0.850114	2.15336	2.19819e-18	1.69599	3.26984e-15	-0.457374	0.00511435	2.40702	1.65673e-14	1.87893	1.37952e-11	-0.528087	0.0808787	6.27229	6.04866	6.13502	6.00891	5.89566	5.91799	8.26059	8.19006	5.9146	6.04047	7.79817	7.73773
ILMN_1726204	SCRG1	0.0791414	0.997255	2.6283	3.40852e-20	1.92188	3.94409e-16	0.0701844	0.792566	0.0365699	0.911451	-0.0336145	0.940058	2.61934	1.82306e-20	1.87931	4.63358e-16	-0.740033	1.41268e-05	2.54916	9.31735e-15	1.84274	6.33712e-11	-0.706418	0.0113002	5.31561	5.46007	5.45706	5.4769	5.53278	5.38326	8.24419	7.92845	5.44415	5.40466	7.41199	7.28059
ILMN_1752802	CLPTM1L	-0.0465932	0.997814	1.69293	5.64e-15	1.78526	1.38954e-15	0.0800934	0.747739	0.024814	0.941478	-0.0552794	0.889022	1.81962	4.21568e-16	1.85666	2.68249e-16	0.0370436	0.910116	1.73953	1.0313e-10	1.83185	3.3108e-11	0.092323	0.904478	11.1405	11.0628	11.181	10.9291	11.1213	11.2421	12.844	12.9053	11.1041	11.1488	12.9686	12.8548
ILMN_1703558	FHL3	0.134684	0.994666	1.64912	1.6527e-14	1.95906	1.31183e-16	-0.127778	0.559919	-0.454424	0.00602359	-0.326646	0.117104	1.38666	1.38922e-12	1.36996	2.00257e-12	-0.0167012	0.964679	1.51444	3.62797e-09	1.82438	4.8564e-11	0.309945	0.491172	6.88122	6.98224	7.10143	7.0314	6.87738	6.73052	8.33384	8.5723	6.55921	6.3954	8.46052	8.41222
ILMN_1673941	RBM24	-0.155942	0.986712	1.41615	4.07237e-13	1.66837	4.98614e-15	-0.247329	0.152493	-0.103285	0.668599	0.144044	0.61026	1.32477	1.88625e-12	1.72103	1.31491e-15	0.396259	0.0152219	1.5721	6.75008e-10	1.82431	1.88206e-11	0.252214	0.601873	6.51646	6.63909	6.46479	6.37887	6.3886	6.27229	7.80232	7.69088	6.44982	6.49916	8.18813	8.09759
ILMN_1748881	MRAS	0.0375355	0.997814	2.06091	2.55155e-17	1.84803	7.41085e-16	0.238003	0.194192	-0.153979	0.492792	-0.391982	0.044521	2.26137	8.64562e-19	1.65651	1.00527e-14	-0.604863	0.000239785	2.02337	2.72708e-12	1.81049	6.16555e-11	-0.21288	0.707283	6.40966	6.3182	6.51555	6.28738	6.53557	6.6683	8.70594	8.61974	6.11137	6.30853	8.06767	8.04829
ILMN_1791728	SLC25A25	-0.127674	0.994666	1.46677	8.40713e-13	1.67436	2.62349e-14	-0.497865	0.00254231	-0.364192	0.0397377	0.133672	0.674217	1.09658	1.06786e-09	1.43784	1.11124e-12	0.341268	0.0598804	1.59444	2.09399e-09	1.80204	1.28007e-10	0.207596	0.725229	8.33479	8.48573	8.39951	8.16566	7.94422	7.88057	9.43245	9.32587	7.92614	8.166	9.7964	9.64446
ILMN_2319952	VDR	0.231398	0.978564	2.50782	2.23712e-18	2.03256	1.1631e-15	-0.858068	3.72473e-06	-0.697709	0.00013814	0.160359	0.631663	1.41836	1.47911e-11	1.10345	8.31003e-09	-0.314906	0.131028	2.27642	2.39697e-12	1.80116	1.06457e-09	-0.475265	0.241853	7.96227	8.43473	8.48149	8.3783	7.46582	7.21505	9.76725	9.92926	7.39916	7.60242	9.55468	9.51202
ILMN_2094856	RANBP3L	0.116521	0.994666	1.0572	2.16638e-09	1.90276	3.03135e-16	0.151294	0.468146	0.179021	0.399609	0.027727	0.952138	1.09198	6.43304e-10	1.96526	7.40483e-17	0.873279	4.58372e-07	0.940683	5.06726e-05	1.78624	8.23365e-11	0.845552	0.00113902	5.75398	5.8248	5.82968	5.98215	6.04684	5.83453	7.10567	6.89011	5.94048	5.99634	7.88851	7.85383
ILMN_1792409	AMOT	-0.0998633	0.997255	1.06306	3.25146e-09	1.67591	2.42859e-14	-0.118645	0.6075	-0.15558	0.49923	-0.036935	0.933511	1.04428	3.16868e-09	1.62019	3.71009e-14	0.575913	0.000633026	1.16292	1.76659e-06	1.77577	1.6686e-10	0.612848	0.039167	7.0211	6.94465	6.97079	6.79524	6.96213	6.76633	8.06892	7.78566	6.8713	6.78329	8.54268	8.46373
ILMN_1738989	GOLSYN	0.184514	0.986712	1.9978	4.94429e-16	1.96023	1.03533e-15	-0.186695	0.384773	-0.320338	0.09721	-0.133643	0.693106	1.62659	1.24666e-13	1.45538	2.6785e-12	-0.171214	0.485765	1.81329	2.71225e-10	1.77572	5.49999e-10	-0.0375704	0.972075	6.67914	7.12481	7.17388	6.9991	6.69767	6.7329	8.77149	8.65469	6.51495	6.64833	8.58803	8.49572
ILMN_1660519	C3orf70	-0.122038	0.994666	2.1672	2.27205e-18	1.6265	1.17165e-14	-0.535164	0.000590574	-0.377619	0.021488	0.157546	0.564746	1.75408	6.7129e-16	1.37092	8.69006e-13	-0.383162	0.0197782	2.28924	4.32183e-14	1.74853	6.34345e-11	-0.540708	0.0619652	6.62758	6.46267	6.39718	6.449	5.97891	6.04102	8.14052	8.21381	6.14406	6.19096	7.86971	7.7183
ILMN_1769388	GJB2	-0.113387	0.994666	1.69641	8.34953e-15	1.6311	3.02119e-14	-0.392915	0.0170626	-0.329471	0.0617725	0.0634447	0.871706	1.41688	8.6465e-13	1.41501	9.74098e-13	-0.00186499	0.996755	1.80979	5.6766e-11	1.74448	1.6605e-10	-0.0653097	0.940023	7.70447	7.43533	7.5058	7.40722	7.10876	7.24521	8.9407	8.80608	7.29545	7.18541	8.88463	8.85843
ILMN_2073732	CBLL1	0.116234	0.994666	1.00962	3.54083e-09	1.83754	4.03694e-16	-0.226411	0.208945	-0.205397	0.297074	0.021014	0.96517	0.666979	1.01525e-05	1.51591	6.38793e-14	0.848931	4.97698e-07	0.89339	7.56331e-05	1.72131	1.17109e-10	0.827917	0.00108641	8.977	9.10859	9.24609	9.07198	8.83103	8.80174	9.87116	9.78086	8.76396	8.91084	10.6673	10.6826
ILMN_1814221	NPTX1	0.0879441	0.997255	2.27099	7.92547e-19	1.79849	8.60923e-16	0.126218	0.556299	0.00679517	0.983879	-0.119422	0.701354	2.30926	2.42007e-19	1.71734	2.10952e-15	-0.591918	0.000239785	2.18304	1.85939e-13	1.71055	1.46072e-10	-0.472495	0.143856	5.96667	5.9578	6.04156	6.0588	6.10493	6.07198	8.37543	8.34345	5.97872	5.95935	7.9098	7.62524
ILMN_3227263	SLC22A23	-0.0732879	0.997255	0.982826	3.33895e-09	1.63717	4.98614e-15	0.361105	0.0205365	0.291116	0.0858926	-0.0699898	0.844639	1.41722	1.77839e-13	2.00157	9.68188e-18	0.584354	0.000179565	1.05611	2.5692e-06	1.71046	6.34345e-11	0.654344	0.0115113	8.35772	8.36849	8.33418	8.24546	8.70885	8.73957	9.65283	9.76124	8.66189	8.64655	10.3253	10.2575
ILMN_1691747	KHDRBS3	-0.0778189	0.997255	0.558913	0.000153568	1.63228	5.47239e-15	-0.295679	0.0680903	-0.230929	0.203989	0.0647501	0.860353	0.341054	0.0185157	1.47917	5.60239e-14	1.13812	4.3329e-10	0.636732	0.00395054	1.7101	6.34345e-11	1.07337	1.33855e-05	8.44963	8.48296	8.43876	8.33819	8.13394	8.2073	8.72141	8.73765	8.26976	8.20098	9.90157	9.83372
ILMN_1793543	C1orf51	-0.069968	0.997255	1.45157	8.67623e-13	1.63872	3.58264e-14	-0.303898	0.0826959	-0.0676836	0.816207	0.236215	0.336067	1.21764	6.29551e-11	1.641	2.07177e-14	0.423358	0.0135302	1.52154	4.74048e-09	1.70869	3.72055e-10	0.187144	0.759753	6.49444	6.81877	6.57938	6.59389	6.34697	6.35843	7.74514	7.86342	6.66215	6.51568	8.28767	8.16761
ILMN_2138765	PLIN2	-0.19912	0.978564	0.955237	2.67243e-08	1.49637	3.89171e-13	0.0872241	0.725732	-0.0334033	0.920141	-0.120627	0.710478	1.24158	3.36125e-11	1.66208	1.22532e-14	0.420502	0.0136961	1.15436	1.6271e-06	1.69549	3.8768e-10	0.541129	0.0823952	9.67304	9.64679	9.39277	9.52882	9.80874	9.68554	10.7958	10.6089	9.70917	9.54385	11.0132	11.2325
ILMN_2137789	KLF4	0.059847	0.997255	2.99266	4.68528e-21	1.75428	3.55694e-14	-1.10954	1.02737e-08	-0.452483	0.0129793	0.65706	0.000688181	1.82327	6.65267e-15	1.24195	2.35061e-10	-0.581315	0.00118884	2.93281	1.05257e-15	1.69443	2.31097e-09	-1.23838	1.20628e-05	7.659	7.84931	7.6584	7.9696	6.59003	6.69918	9.45304	9.82149	7.33468	7.26866	8.99655	9.11535
ILMN_1654109	EGFLAM	-0.0294684	0.997814	2.2527	3.08324e-18	1.65316	3.16543e-14	-0.0243729	0.936751	-0.140155	0.553693	-0.115782	0.727305	2.2578	1.6589e-18	1.54247	1.33882e-13	-0.715327	2.43235e-05	2.28217	1.79666e-13	1.68263	5.73511e-10	-0.599545	0.0445682	5.90622	6.04429	5.96744	5.92413	5.98575	5.91601	8.35306	8.05411	5.94048	5.72972	7.51073	7.46578
ILMN_1703415	ATP5I	-0.234741	0.978564	0.892123	2.98971e-08	1.42877	2.36322e-13	0.164897	0.385254	0.109511	0.637725	-0.0553856	0.883673	1.29176	2.28919e-12	1.77303	3.04204e-16	0.481265	0.00213524	1.12686	7.83904e-07	1.66351	1.34879e-10	0.53665	0.0569459	6.4688	6.46811	6.28453	6.18289	6.59314	6.67356	7.56134	7.4896	6.56702	6.58891	8.04388	7.9696
ILMN_2300664	CACNA1I	-0.0898118	0.997255	1.06388	9.2566e-10	1.57322	3.29652e-14	0.0237571	0.935531	0.00563022	0.98697	-0.0181269	0.969602	1.17745	4.81541e-11	1.66866	3.85822e-15	0.491207	0.00224141	1.15369	8.0223e-07	1.66303	2.47503e-10	0.509334	0.093413	7.38145	7.46599	7.34277	7.32504	7.50392	7.39103	8.56557	8.45715	7.39217	7.46653	9.09513	8.91
ILMN_1655694	LOC642031	0.0181673	0.997814	2.1996	1.19865e-17	1.67011	4.1833e-14	-0.011853	0.970481	0.172559	0.44724	0.184412	0.516434	2.16958	1.05502e-17	1.8245	2.243e-15	-0.345077	0.0616629	2.18144	1.08305e-12	1.65195	1.54449e-09	-0.529489	0.110062	9.0051	9.19226	9.12469	9.10901	9.18138	8.99227	11.3948	11.178	9.39078	9.15169	10.8524	11.0303
ILMN_1656938	LOC731486	0.219426	0.978564	1.0102	2.63588e-08	1.86763	3.67521e-15	0.17052	0.436612	0.196151	0.38358	0.0256316	0.960017	0.961292	5.17357e-08	1.84435	3.24129e-15	0.883062	1.32324e-06	0.790772	0.00136893	1.6482	2.87322e-09	0.857431	0.00225288	5.96224	5.63207	6.03937	5.99379	5.93675	5.9986	6.93307	7.02268	5.80945	6.17717	7.84384	7.87803
ILMN_1659352	KCNK13	-0.267833	0.960939	1.84711	1.19373e-16	1.37583	6.35976e-13	-0.0356199	0.897579	0.186261	0.338489	0.221881	0.328916	2.07932	2.00648e-18	1.82992	1.11765e-16	-0.249404	0.165137	2.11494	1.79666e-13	1.64366	1.6605e-10	-0.471285	0.122706	6.37011	6.40599	6.169	6.07143	6.39526	6.3096	8.19991	8.19917	6.55436	6.59426	7.92539	7.97488
ILMN_1706598	ACPL2	-0.157497	0.986712	1.23197	7.29413e-11	1.46489	8.25559e-13	-0.299067	0.0892027	-0.456289	0.0067995	-0.157222	0.590656	1.0904	9.93777e-10	1.1661	2.11045e-10	0.0757019	0.798607	1.38947	3.81685e-08	1.62239	1.32361e-09	0.232924	0.673265	8.38146	8.21862	8.11675	8.16834	7.98073	8.02121	9.38294	9.08295	7.90621	7.78129	9.23865	9.37864
ILMN_1771728	PXMP4	0.0227236	0.997814	1.04611	4.40782e-09	1.64359	3.64077e-14	-0.313856	0.0727079	0.0544245	0.85764	0.368281	0.0742888	0.709526	7.59105e-06	1.67529	1.28914e-14	0.965767	9.4004e-08	1.02338	1.79742e-05	1.62087	1.48878e-09	0.597486	0.0457814	9.78675	9.94866	9.92762	9.85324	9.47442	9.63328	10.7287	10.4712	9.86586	9.97841	11.6494	11.4821
ILMN_1758938	SLC31A2	0.0458092	0.997814	2.05315	5.35522e-17	1.66651	2.89949e-14	-0.000566089	0.998721	-0.387942	0.0262064	-0.387376	0.0563459	2.00677	6.66233e-17	1.23275	6.07615e-11	-0.774021	7.13818e-06	2.00734	6.30926e-12	1.6207	1.60114e-09	-0.386645	0.336983	8.87911	8.58775	8.76576	8.79272	8.66812	8.79761	10.8053	10.7668	8.27476	8.41621	9.90346	10.1205
ILMN_1762071	C17orf80	-0.00827241	0.999277	0.986965	8.89469e-09	1.61027	3.20208e-14	0.0106339	0.972457	0.0359518	0.910502	0.0253179	0.956848	1.00587	3.80571e-09	1.65449	8.71228e-15	0.64862	7.77983e-05	0.995238	1.8263e-05	1.61854	7.96567e-10	0.623302	0.0277592	7.5083	7.52491	7.46632	7.55035	7.61468	7.4398	8.5538	8.47461	7.57939	7.52573	9.03572	9.28994
ILMN_1705116	C6orf85	0.0732028	0.997255	1.46363	1.49027e-13	1.68963	3.25005e-15	0.101337	0.652417	0.211386	0.267243	0.110049	0.724258	1.49177	6.32807e-14	1.82782	1.88303e-16	0.336049	0.0456159	1.39043	1.05712e-08	1.61643	3.72055e-10	0.226	0.660028	9.01761	9.09224	9.17167	9.08459	9.20534	9.10719	10.6401	10.5997	9.19009	9.34254	10.9865	10.9254
ILMN_1732410	SLC16A9	-0.0595409	0.997255	0.75837	5.86449e-06	1.5517	3.94886e-13	0.400782	0.020216	0.276969	0.156326	-0.123813	0.713224	1.21869	1.38476e-10	1.88821	9.57078e-16	0.669514	0.000108944	0.817911	0.00071373	1.61124	3.19454e-09	0.793327	0.00443549	6.2673	5.92651	6.00329	6.07143	6.45147	6.5439	7.22724	7.28487	6.23352	6.51423	7.97237	7.87877
ILMN_1760087	SLC26A3	0.109472	0.994666	0.788055	2.04769e-06	1.71868	1.39738e-14	-0.105381	0.664897	0.451521	0.00837686	0.556901	0.00285936	0.573203	0.000228999	2.06073	4.41899e-17	1.48753	4.37327e-12	0.678583	0.00482381	1.60921	2.17246e-09	0.930627	0.000453543	5.34342	5.5674	5.51869	5.61107	5.34001	5.36005	6.25445	6.02172	6.03407	5.77979	7.65695	7.59428
ILMN_1698934	CMTM7	-0.0165045	0.997814	1.72513	3.96133e-15	1.58873	4.60718e-14	-0.890987	1.74831e-07	-0.852054	5.3257e-07	0.0389329	0.926895	0.850644	1.546e-07	0.753181	2.04513e-06	-0.0974629	0.718723	1.74163	1.17e-10	1.60524	1.02648e-09	-0.136396	0.841369	10.0767	10.1559	10.1278	10.0719	9.17186	9.27881	11.0088	10.8921	9.12485	9.40368	10.8811	10.8249
ILMN_1754864	SLC25A18	0.00249352	0.999277	1.9249	3.57527e-16	1.59987	7.85984e-14	-1.31969	3.28784e-11	-0.67898	5.23083e-05	0.640709	0.000441086	0.602721	0.000102846	0.918394	6.6075e-08	0.315673	0.0880807	1.92241	1.97114e-11	1.59737	2.18073e-09	-0.325036	0.471199	7.41227	7.32601	7.46072	7.28255	6.01244	6.08647	8.07958	7.86914	6.73199	6.64833	8.42404	8.15602
ILMN_1776125	TRK1	0.192015	0.978564	1.50559	3.72889e-13	1.78319	3.96432e-15	0.137064	0.536344	0.329259	0.0686598	0.192195	0.481317	1.45064	7.70876e-13	1.92044	2.69652e-16	0.469799	0.00579484	1.31357	1.52204e-07	1.59118	2.41725e-09	0.277604	0.580533	7.20054	7.15237	7.29947	7.43748	7.21164	7.4154	8.92846	8.70977	7.3951	7.61634	9.33807	9.23975
ILMN_1718671	GJB6	0.0235297	0.997814	1.87414	1.60582e-15	1.59795	1.68184e-13	0.0399537	0.89647	-0.167688	0.470155	-0.207642	0.445369	1.89056	7.68017e-16	1.40673	3.55e-12	-0.483832	0.00555509	1.85061	9.62392e-11	1.57442	5.56099e-09	-0.27619	0.598784	6.08471	6.12591	6.22342	6.03425	6.03828	6.25225	7.93658	8.10223	5.78242	6.09282	7.4786	7.59254
ILMN_1715864	NHS	0.0975139	0.997255	0.942721	5.51476e-08	1.66903	3.29652e-14	-0.49073	0.00310959	-0.451153	0.00854542	0.0395776	0.92881	0.354477	0.0253145	1.12036	8.23614e-10	0.765886	9.67092e-06	0.845208	0.00037809	1.57152	3.90476e-09	0.726309	0.00966671	6.52822	6.87943	6.80978	6.7929	6.21164	6.21455	7.2334	7.07824	6.15624	6.34911	7.92828	7.91513
ILMN_1786021	PRKAB2	0.041941	0.997814	1.48378	1.85764e-13	1.60741	2.54794e-14	-0.30429	0.0707592	-0.0434254	0.886608	0.260865	0.244461	1.13755	1.54639e-10	1.52205	7.01125e-14	0.384499	0.02166	1.44184	7.7042e-09	1.56547	1.40146e-09	0.123635	0.858289	8.08231	8.16976	8.20024	8.13571	7.84402	7.79946	9.26706	9.34399	8.19232	7.97289	9.61237	9.76768
ILMN_2352303	RASSF2	0.0214268	0.997814	2.15646	1.56005e-18	1.57298	1.81175e-14	0.413915	0.00722026	0.348793	0.0325674	-0.0651219	0.859977	2.54895	5.2961e-21	1.90035	4.54928e-17	-0.648595	3.82399e-05	2.13503	1.77535e-13	1.55156	7.63456e-10	-0.583473	0.033115	6.25177	6.24133	6.21618	6.31978	6.66747	6.65346	8.85784	8.77601	6.6537	6.53699	8.17453	8.16213
ILMN_1813350	HSD11B2	0.177552	0.986712	2.07335	2.61215e-17	1.72169	6.97178e-15	0.465307	0.00419961	0.375849	0.0292465	-0.089458	0.805281	2.3611	2.98949e-19	1.91998	1.77763e-16	-0.441121	0.00897548	1.8958	1.97114e-11	1.54414	3.414e-09	-0.351663	0.40454	6.22214	6.04866	6.3023	6.32361	6.66747	6.53394	8.7418	8.60632	6.64378	6.37872	8.2571	8.20878
ILMN_1740160	PLCG1	-0.216629	0.978564	1.07064	3.77208e-10	1.32617	1.50379e-12	-0.0744944	0.75462	0.0623731	0.817569	0.136868	0.624614	1.21278	1.01518e-11	1.60517	4.68013e-15	0.392397	0.0135631	1.28727	3.82475e-08	1.5428	7.08621e-10	0.255529	0.580533	8.78934	8.87765	8.62069	8.61304	8.74409	8.77392	9.8034	9.85589	8.90455	8.88719	10.1898	10.2543
ILMN_1656940	ABLIM3	0.240377	0.978564	1.46518	7.39449e-12	1.77921	4.15789e-14	-0.134776	0.586284	0.0396896	0.911708	0.174466	0.581676	1.09002	7.54676e-09	1.57853	7.60886e-13	0.488504	0.00851167	1.2248	3.12281e-06	1.53884	3.2739e-08	0.314039	0.555931	6.12384	6.48647	6.66594	6.42513	6.29756	6.04321	7.61111	7.66001	6.32862	6.36108	8.27325	7.97488
ILMN_2169490	TDRD9	0.0306013	0.997814	0.766221	8.57041e-06	1.56175	8.06823e-13	-0.17569	0.426277	-0.0109491	0.977567	0.164741	0.599524	0.559929	0.00058578	1.5202	1.07447e-12	0.960272	3.41749e-07	0.73562	0.00351396	1.53115	2.0905e-08	0.795531	0.00614448	5.60271	5.75665	5.64868	5.77189	5.62819	5.3798	6.36792	6.17251	5.65798	5.67948	7.03662	7.42435
ILMN_1712112	RCAN1	0.130185	0.994666	2.41556	5.9467e-19	1.64798	4.39017e-14	-1.09599	4.05176e-09	-0.599796	0.000361963	0.496191	0.00914433	1.18939	1.63128e-10	0.917996	7.89299e-08	-0.271391	0.165967	2.28537	2.16519e-13	1.51779	8.63158e-09	-0.767582	0.00532694	8.88463	9.14552	9.11206	9.17846	8.01319	7.82497	10.2806	10.3887	8.46682	8.36373	10.1787	9.94777
ILMN_1782050	CEBPD	0.021259	0.997814	2.35348	5.16751e-19	1.53581	1.29774e-13	0.0233409	0.938301	0.119525	0.62083	0.0961844	0.782618	2.35556	2.42007e-19	1.63408	1.414e-14	-0.721487	1.5273e-05	2.33222	5.82912e-14	1.51455	4.36712e-09	-0.817671	0.00173291	9.15648	9.19758	9.12623	9.27034	9.17961	9.22112	11.6522	11.4555	9.20033	9.39277	10.7582	10.9065
ILMN_2213136	LEF1	0.089454	0.997255	1.89812	1.1053e-15	1.59736	1.67822e-13	0.798408	4.20922e-06	0.932852	2.35371e-07	0.134444	0.681037	2.60708	4.92555e-20	2.44076	5.10976e-19	-0.166315	0.488611	1.80867	1.63979e-10	1.50791	1.45412e-08	-0.300759	0.5479	6.27229	6.26481	6.48567	6.23033	7.02741	7.1065	8.86646	9.0637	7.3564	7.0464	8.85319	8.74433
ILMN_2169152	SRGN	0.0262511	0.997814	2.8174	8.45102e-22	1.53185	5.87208e-14	0.212335	0.24167	0.0682505	0.802265	-0.144084	0.611763	3.00349	6.04342e-23	1.57385	1.71492e-14	-1.42963	2.64565e-12	2.79115	1.51557e-16	1.5056	2.41725e-09	-1.28555	6.26477e-07	5.92255	6.04866	5.96744	6.05628	6.20105	6.19483	9.08429	8.9464	5.98404	6.12367	7.56527	7.60615
ILMN_2351795	C18orf1	-0.251465	0.976188	1.74096	3.58988e-15	1.25265	3.57357e-11	0.0797277	0.752516	-0.085612	0.751492	-0.16534	0.55713	2.07215	1.24572e-17	1.41851	8.44737e-13	-0.653648	7.76227e-05	1.99243	4.15163e-12	1.50412	5.4993e-09	-0.488308	0.13563	5.54029	5.54724	5.28999	5.29461	5.63689	5.6101	7.27589	7.45302	5.56359	5.35271	6.59986	6.82176
ILMN_2079890	G6PC	-0.129483	0.994666	1.68872	4.18879e-15	1.37455	1.50379e-12	0.067065	0.793284	-0.0260999	0.936702	-0.0931649	0.786321	1.88527	1.01415e-16	1.47794	1.33462e-13	-0.407331	0.0134067	1.8182	2.58464e-11	1.50403	2.99959e-09	-0.314166	0.463716	5.95043	6.18115	5.94848	5.92413	6.1398	6.12591	7.81958	7.82357	6.09476	5.98462	7.35692	7.47156
ILMN_2309926	ZDHHC14	0.0297597	0.997814	1.97105	3.92168e-17	1.53299	6.40211e-14	-0.181915	0.339279	-0.332953	0.0489355	-0.151038	0.588225	1.75938	6.83464e-16	1.17027	6.07615e-11	-0.589104	0.000232657	1.94129	3.89105e-12	1.50323	2.74442e-09	-0.438066	0.193825	7.01146	6.94465	6.99915	7.01647	6.70368	6.8886	8.82747	8.70691	6.64702	6.64318	8.11149	8.24469
ILMN_1748283	PIM2	-0.174137	0.986712	1.93643	5.18664e-16	1.32702	2.23581e-11	-0.301855	0.0955333	-0.242789	0.231687	0.0590662	0.887352	1.80871	2.38612e-15	1.25836	5.64295e-11	-0.550351	0.00137496	2.11057	2.68262e-12	1.50115	1.43182e-08	-0.609417	0.0461019	8.50633	8.58642	8.48726	8.25721	8.12337	8.36566	10.0436	10.3183	8.34796	8.25921	9.59252	9.66868
ILMN_1764709	MAFB	0.0207237	0.997814	1.9768	4.07652e-16	1.51402	9.17837e-13	0.957005	1.31473e-07	0.714647	3.78021e-05	-0.242358	0.343903	2.91308	2.41791e-21	2.20794	1.21822e-17	-0.70514	5.32323e-05	1.95607	2.86517e-11	1.49329	2.05167e-08	-0.462782	0.216962	8.76383	8.64173	8.64776	8.79925	9.69509	9.62448	11.7047	11.5685	9.57939	9.25547	11.0596	10.8033
ILMN_2186061	PFKFB3	0.103556	0.9947	2.01711	4.77671e-17	1.5904	5.3415e-14	-0.470724	0.00352972	-0.667923	4.89721e-05	-0.1972	0.449201	1.44283	5.05921e-13	0.818923	4.62451e-07	-0.623906	0.000156354	1.91355	1.32087e-11	1.48685	7.30006e-09	-0.426707	0.239825	9.32031	9.39939	9.52458	9.40223	8.78521	8.99305	11.0047	10.8078	8.75847	8.62539	10.3226	10.2421
ILMN_2340919	GRB10	0.0376225	0.997814	1.6118	3.18405e-14	1.51462	2.08249e-13	0.641068	7.70339e-05	0.449508	0.0067995	-0.19156	0.468011	2.21525	1.68342e-18	1.9265	1.31988e-16	-0.288743	0.118881	1.57418	1.61382e-09	1.477	8.37562e-09	-0.0971828	0.899674	6.11355	6.28991	6.20969	6.26901	6.89366	6.79194	8.54627	8.36293	6.67156	6.63092	8.05808	8.27363
ILMN_1768662	UCK2	-0.176135	0.988612	0.771697	1.95635e-05	1.29396	4.93629e-10	-0.128528	0.62376	-0.0392309	0.916657	0.0892971	0.834211	0.819304	4.66514e-06	1.43086	2.31717e-11	0.611557	0.00120723	0.947831	0.000331088	1.47009	1.80059e-07	0.52226	0.185948	8.59321	8.58276	8.42759	8.39611	8.48038	8.43854	9.30509	9.15722	8.8483	8.24921	9.94296	9.74246
ILMN_1746465	FJX1	0.0913778	0.997255	1.8605	1.10243e-15	1.56018	1.79473e-13	-0.727992	1.45744e-05	-1.14218	1.59648e-09	-0.414187	0.0361821	1.04113	3.64485e-09	0.326622	0.0480924	-0.714512	2.78938e-05	1.76913	1.67025e-10	1.4688	1.64381e-08	-0.300325	0.532171	8.85411	9.16445	9.07149	9.12983	8.26668	8.2959	10.2722	10.0114	7.85783	7.87637	9.46729	9.38727
ILMN_1775380	SMOX	-0.128645	0.994666	0.528327	0.000524394	1.3352	4.0284e-12	-0.149022	0.467056	-0.372815	0.0260467	-0.223793	0.350549	0.507949	0.000593589	1.09102	4.87241e-10	0.583076	0.000311441	0.656971	0.00418036	1.46384	6.78755e-09	0.806869	0.00169633	6.58366	6.65691	6.55006	6.43322	6.40437	6.53816	7.10663	6.89255	6.26886	6.22608	7.62609	7.53924
ILMN_1720158	ETS2	0.0962123	0.997255	0.730339	3.97912e-06	1.55918	6.40211e-14	0.19592	0.304099	-0.144112	0.52205	-0.340032	0.0922747	0.830047	2.22229e-07	1.31886	4.07714e-12	0.488812	0.0027977	0.634127	0.0063135	1.46297	7.77871e-09	0.828844	0.00129065	6.26621	6.24561	6.20628	6.49796	6.43655	6.4671	7.17613	7.1882	6.14778	6.07581	7.61995	7.72201
ILMN_2138589	MERTK	0.0285645	0.997814	1.00709	1.14293e-08	1.4853	7.10122e-13	-1.48344e-05	0.999956	0.00331377	0.992738	0.0033286	0.995247	0.978509	1.43183e-08	1.46005	7.37686e-13	0.481543	0.00469997	0.978524	3.98507e-05	1.45674	1.91369e-08	0.478214	0.169103	5.73198	5.82247	5.8744	5.73718	5.75463	5.79979	6.9429	6.6257	5.84502	5.71605	7.34751	7.18417
ILMN_1730491	FMNL2	-0.101458	0.995727	1.30973	8.11954e-12	1.35163	4.05061e-12	-0.130823	0.546536	-0.191288	0.355162	-0.060465	0.878004	1.28036	1.04234e-11	1.2618	1.6257e-11	-0.0185674	0.959533	1.41119	1.68054e-08	1.45308	1.08357e-08	0.0418976	0.965756	6.4057	6.45339	6.37388	6.2823	6.17526	6.42219	7.62524	7.59166	6.34031	6.13621	7.57118	7.60859
ILMN_2139816	GPSM2	-0.21285	0.978564	1.29957	7.59877e-12	1.22138	4.50697e-11	-0.430931	0.00694843	-0.346431	0.0422983	0.0844999	0.812374	1.08149	5.70043e-10	1.0878	5.5458e-10	0.00631099	0.987564	1.51242	2.73136e-09	1.43423	1.13712e-08	-0.0781889	0.922795	9.51415	9.54862	9.31138	9.32569	8.98375	9.21715	10.3367	10.4634	9.16573	9.20417	10.331	10.4817
ILMN_1717207	MMP25	0.00824499	0.999277	2.05778	3.18175e-17	1.43945	1.03339e-12	0.136914	0.527749	-0.0705963	0.80361	-0.20751	0.419285	2.18644	2.89143e-18	1.36061	2.93795e-12	-0.825838	1.54651e-06	2.04953	2.39697e-12	1.4312	1.91369e-08	-0.618328	0.0330473	6.07171	6.37591	6.19697	6.26714	6.42947	6.29197	8.40387	8.43312	6.11546	6.19096	7.65338	7.53194
ILMN_1788462	AMD1	-0.115086	0.994666	1.15152	1.34231e-10	1.29586	6.51905e-12	-0.27594	0.104711	-0.280021	0.112896	-0.00408082	0.993701	0.990667	3.32999e-09	1.13093	1.51126e-10	0.140262	0.541219	1.26661	1.13502e-07	1.41095	1.22636e-08	0.144343	0.823178	9.63357	9.69643	9.50656	9.59327	9.50034	9.27778	10.5935	10.4877	9.38587	9.38409	10.68	10.6817
ILMN_1659027	SLC2A1	-0.139767	0.994666	0.852215	2.13136e-07	1.27103	1.89212e-11	-0.0228601	0.939532	-0.224944	0.248715	-0.202083	0.426572	0.969122	8.5599e-09	1.18585	7.30929e-11	0.216732	0.282859	0.991982	1.88059e-05	1.4108	1.91229e-08	0.418815	0.245572	9.47581	9.39256	9.34172	9.24711	9.4696	9.35304	10.1795	10.3476	9.13578	9.2827	10.5669	10.3936
ILMN_1707342	LRIG1	0.015505	0.998475	1.26038	1.03222e-11	1.42466	4.39626e-13	0.432608	0.00567888	0.250849	0.167053	-0.18176	0.480576	1.67749	2.38612e-15	1.66	3.80726e-15	-0.0174848	0.961007	1.24488	1.42063e-07	1.40915	1.10972e-08	0.164275	0.786115	7.98378	8.04929	8.02758	8.03651	8.51395	8.38435	9.80694	9.61212	8.27659	8.25819	9.71256	9.67153
ILMN_1684211	SEC14L2	0.310771	0.960939	2.09601	8.92177e-18	1.71427	3.87406e-15	-0.0791773	0.749539	0.0202075	0.952953	0.0993848	0.767286	1.70606	2.37273e-15	1.4237	4.53056e-13	-0.282362	0.120518	1.78524	4.79894e-11	1.4035	1.72039e-08	-0.381746	0.31318	5.75997	5.87645	6.03261	6.22535	5.65537	5.82269	7.83284	7.83725	5.84251	5.83433	7.60791	7.49746
ILMN_1719661	SEPX1	0.0925627	0.997255	1.54837	3.71697e-14	1.48714	1.29774e-13	0.363204	0.0228225	0.234753	0.206435	-0.128451	0.666239	1.81901	2.21859e-16	1.62933	6.27709e-15	-0.189684	0.352609	1.45581	4.19485e-09	1.39458	1.3963e-08	-0.0612324	0.942314	9.93714	10.0356	10.1268	10.0311	10.4129	10.2863	11.9623	11.8337	10.2722	10.1701	11.7119	11.7047
ILMN_1729749	HERC5	-0.080939	0.997255	1.42501	4.12334e-13	1.31152	4.74417e-12	0.202882	0.272317	0.161053	0.446977	-0.0418295	0.918341	1.70883	1.68307e-15	1.55351	2.82469e-14	-0.155313	0.484943	1.50595	2.23867e-09	1.39246	1.6247e-08	-0.113483	0.874903	7.32571	7.17313	7.11613	7.22084	7.47119	7.43342	8.79512	8.9595	7.38767	7.43328	8.68087	8.76313
ILMN_1723481	CHST3	0.0517153	0.997814	1.28806	2.09233e-11	1.44363	1.1608e-12	0.205572	0.290002	-0.120565	0.623946	-0.326137	0.125153	1.44191	7.27232e-13	1.27135	2.15844e-11	-0.170562	0.451228	1.23634	4.6413e-07	1.39192	4.17943e-08	0.155575	0.812291	6.24751	6.36749	6.18098	6.53744	6.49903	6.52712	7.78129	7.82096	6.14778	6.22608	7.65572	7.60541
ILMN_2112599	C16orf80	-0.0404926	0.997814	2.04486	6.41685e-15	1.33925	6.66787e-10	-0.191578	0.436356	-0.428535	0.0383021	-0.236958	0.446423	1.89377	3.87684e-14	0.951204	8.41249e-07	-0.942567	3.47773e-06	2.08535	1.37691e-10	1.37974	1.71688e-06	-0.705609	0.0445682	9.3343	9.1215	9.34729	9.02751	9.09981	8.97283	10.9419	11.2204	8.54369	9.05503	10.2428	10.0344
ILMN_1756439	SCRN1	0.00530748	0.999277	1.37581	1.22768e-12	1.38118	1.29974e-12	0.291474	0.0829027	0.135731	0.547604	-0.155743	0.574888	1.66198	4.0808e-15	1.51161	6.80775e-14	-0.150375	0.504347	1.37051	2.04307e-08	1.37587	2.19392e-08	0.00536863	0.996198	9.62698	9.71177	9.69896	9.65041	10.0066	9.91512	11.3634	11.3099	9.71822	9.892	11.1052	11.2674
ILMN_1679797	ADARB1	0.0579695	0.997255	1.40769	3.82508e-12	1.42837	2.97728e-12	0.470524	0.0050688	0.0391516	0.906751	-0.431373	0.0302016	1.82025	1.87074e-15	1.40955	2.67742e-12	-0.410693	0.0199671	1.34972	1.20067e-07	1.3704	1.01578e-07	0.0206793	0.985297	7.82819	7.86929	7.93889	7.87453	8.40848	8.23005	9.7931	9.66082	8.0686	7.70718	9.37864	9.25389
ILMN_1655595	SERPINE2	0.0350238	0.997814	1.61119	2.68771e-14	1.40145	1.46352e-12	-0.590563	0.000227781	-0.665479	4.59519e-05	-0.0749157	0.840461	0.985601	6.07133e-09	0.700949	7.33344e-06	-0.284652	0.122202	1.57616	1.30177e-09	1.36643	3.98165e-08	-0.209736	0.711596	6.75896	6.49623	6.61869	6.70655	6.07116	6.00291	7.60988	7.68657	5.9146	6.00965	7.42711	7.30004
ILMN_1703123	AXUD1	0.0831193	0.997255	1.6704	2.13923e-14	1.44822	1.28992e-12	-0.704145	2.36332e-05	-0.54022	0.001226	0.163925	0.572214	0.883134	1.22728e-07	0.824878	5.93755e-07	-0.0582564	0.853876	1.58728	2.15077e-09	1.3651	7.69215e-08	-0.222181	0.698497	8.84673	8.78178	8.71677	9.07798	8.03576	8.18446	9.82113	9.73988	8.296	8.25207	9.70229	9.74221
ILMN_1657515	RPS6KA5	-0.00313284	0.999277	1.04715	6.44842e-10	1.35675	8.34003e-13	0.139992	0.478413	0.159898	0.431512	0.0199057	0.965855	1.19027	1.60748e-11	1.51978	2.11603e-14	0.329506	0.0453823	1.05028	2.56463e-06	1.35988	1.3616e-08	0.3096	0.447379	9.16132	9.17204	9.17512	9.15198	9.26893	9.34442	10.3887	10.3189	9.29784	9.35532	10.7002	10.6665
ILMN_2374340	PLAUR	0.107764	0.995355	1.39244	5.847e-12	1.46708	1.61541e-12	0.240212	0.213554	0.153559	0.518431	-0.0866528	0.820679	1.52489	3.57949e-13	1.51287	4.62971e-13	-0.0120207	0.977767	1.28468	3.89183e-07	1.35931	1.35255e-07	0.0746321	0.933807	5.84939	6.1119	6.11173	6.06509	6.12608	6.31563	7.77145	7.45515	6.16313	6.10528	7.62524	7.57732
ILMN_3249406	URB2	0.063275	0.997255	1.48786	2.49571e-13	1.4172	1.17349e-12	-0.398869	0.014335	-0.227879	0.243049	0.17099	0.535578	1.02571	2.61238e-09	1.12604	3.09365e-10	0.100332	0.708322	1.42458	1.39189e-08	1.35392	5.24517e-08	-0.0706578	0.934784	8.16171	8.15397	8.23315	8.20908	7.79118	7.72676	9.32403	9.16963	8.0764	7.78353	9.37555	9.31877
ILMN_1682099	TNFAIP8L3	0.0338808	0.997814	0.887255	2.32957e-07	1.38755	5.93273e-12	0.0629522	0.819216	1.1079e-05	0.999943	-0.0629411	0.878066	0.916326	7.74236e-08	1.35368	7.59649e-12	0.437353	0.0122749	0.853374	0.000359925	1.35367	1.28247e-07	0.500294	0.144604	5.99445	5.82756	5.88705	6.00272	6.12246	5.82545	6.73278	6.98964	5.93559	5.88645	7.29809	7.29904
ILMN_1776653	SCML1	-0.243043	0.978564	1.511	2.49267e-12	1.10936	7.79912e-09	-0.261663	0.193712	-0.239589	0.272686	0.0220744	0.966793	1.49238	2.46823e-12	1.11282	4.52369e-09	-0.379561	0.0485248	1.75404	1.10773e-09	1.35241	4.40334e-07	-0.401635	0.365293	9.49443	9.74918	9.40544	9.35208	9.35044	9.36983	10.7322	11.0101	9.58154	9.18289	10.4216	10.5616
ILMN_1767129	ABCC8	0.00452784	0.999277	0.660727	3.42786e-05	1.34486	7.57322e-12	-0.196855	0.316896	-0.0850777	0.757932	0.111777	0.739069	0.459345	0.00259432	1.25526	3.01176e-11	0.795911	3.58983e-06	0.6562	0.00582482	1.34033	9.79897e-08	0.684134	0.0146074	5.59476	5.44358	5.49273	5.55468	5.3659	5.27874	6.04156	5.92453	5.52731	5.34088	6.91144	6.64648
ILMN_2204876	FLVCR2	0.0313222	0.997814	1.02296	1.20844e-08	1.36974	9.97259e-12	-0.149614	0.500667	-0.0953621	0.728946	0.0542517	0.897383	0.842027	5.00322e-07	1.24306	8.06103e-11	0.401029	0.0246756	0.991641	4.32542e-05	1.33842	1.84375e-07	0.346777	0.43799	7.75897	7.63794	7.71327	7.74629	7.34462	7.75306	8.52581	8.6178	7.59871	7.60748	8.90285	9.04281
ILMN_1763260	HIF1A	-0.0789892	0.997255	0.872738	2.50023e-07	1.25841	5.62731e-11	-0.386008	0.0222493	-0.156501	0.497003	0.229507	0.360862	0.565719	0.000253739	1.1809	1.87458e-10	0.615176	0.000264503	0.951727	6.01441e-05	1.3374	1.25977e-07	0.385669	0.337937	8.12804	7.87376	7.91665	7.92717	7.53109	7.69869	8.43365	8.54161	7.96234	7.72646	9.15541	9.05021
ILMN_1794038	FAM49A	-0.119738	0.994666	1.37817	7.00741e-12	1.19369	3.40711e-10	0.0440376	0.883002	-0.0101273	0.977993	-0.0541648	0.897272	1.54194	2.37595e-13	1.3033	2.22656e-11	-0.238647	0.251263	1.49791	1.20517e-08	1.31342	2.58785e-07	-0.184483	0.772418	7.038	6.75275	6.76455	6.78673	7.00338	6.87545	8.34458	8.29058	6.98067	6.78982	8.20924	7.94863
ILMN_1688480	CCND1	0.222475	0.978564	1.81616	1.79584e-15	1.52643	2.89332e-13	-0.531626	0.0011783	-0.683556	4.57773e-05	-0.15193	0.611463	1.06206	2.01621e-09	0.620401	8.1955e-05	-0.441655	0.00990299	1.59368	1.87482e-09	1.30396	1.96006e-07	-0.289724	0.554183	10.7943	11.0922	11.2607	11.0708	10.3913	10.432	12.1791	12.2764	10.1774	10.342	11.7727	11.7996
ILMN_1807689	PKNOX2	-0.0611498	0.997255	0.908573	6.86225e-07	1.2395	8.55666e-10	-0.166692	0.478518	-0.253462	0.250896	-0.0867697	0.835023	0.803031	4.61083e-06	1.04719	2.84836e-08	0.244156	0.284968	0.969723	0.000180163	1.30065	1.47532e-06	0.330925	0.525594	5.75398	6.03919	5.89898	5.77189	5.65226	5.80753	6.45126	6.82567	5.47958	5.80666	6.8516	6.91364
ILMN_2208903	CD52	0.018669	0.997814	0.843772	1.42211e-07	1.31479	3.58393e-12	0.0345916	0.902801	0.0193516	0.954098	-0.01524	0.974867	0.859694	6.2617e-08	1.31548	2.24118e-12	0.455783	0.00440156	0.825103	0.000206425	1.29613	6.6571e-08	0.471023	0.135103	5.99445	6.11675	6.09914	6.0494	6.06901	6.11137	6.9429	6.92504	6.11364	6.03627	7.30252	7.47698
ILMN_1763347	PIK3CB	-0.20177	0.978564	1.4837	9.69935e-14	1.08708	4.50302e-10	-0.315526	0.0516	-0.0851634	0.739042	0.230363	0.311575	1.36995	6.24751e-13	1.20368	2.06466e-11	-0.166261	0.433202	1.68547	1.03985e-10	1.28885	6.66095e-08	-0.396624	0.262792	8.36787	8.26161	8.18183	8.04411	8.03512	7.96331	9.4748	9.49103	8.239	8.22015	9.36747	9.26583
ILMN_1671486	HOMER2	-0.0540401	0.997255	1.11253	4.54709e-10	1.23087	3.86747e-11	0.348245	0.0344105	0.0516442	0.860477	-0.296601	0.165571	1.51482	8.50838e-14	1.33656	2.72831e-12	-0.178262	0.406777	1.16657	8.53305e-07	1.28491	1.32657e-07	0.118339	0.869255	7.65536	7.67896	7.53891	7.68733	7.95528	8.07553	9.23939	9.01649	7.764	7.67361	8.92033	8.97902
ILMN_1800220	KCTD3	-0.017161	0.998798	0.934706	2.24574e-07	1.25643	3.02258e-10	-0.179427	0.418112	-0.301179	0.132631	-0.121752	0.734789	0.77244	5.59409e-06	0.972407	7.8521e-08	0.199967	0.39801	0.951867	0.000158093	1.27359	1.30476e-06	0.321719	0.525808	9.7302	10.0513	9.90203	9.84519	9.57374	9.84895	10.5184	10.7737	9.4686	9.71058	10.826	10.8661
ILMN_1753885	YTHDF1	-0.0353248	0.997814	1.77779	4.82741e-16	1.23091	1.58034e-11	-0.24924	0.142767	-0.0580088	0.834538	0.191232	0.437042	1.56387	1.31051e-14	1.20823	1.65524e-11	-0.355645	0.0303748	1.81311	1.47799e-11	1.26623	8.95159e-08	-0.546876	0.052404	10.2882	10.39	10.2629	10.3447	10.1086	10.0711	11.8256	11.9097	10.2688	10.2933	11.5662	11.4578
ILMN_1795300	FLJ41603	-0.0414372	0.997814	0.574157	0.000180075	1.2204	4.50697e-11	0.367561	0.0236671	-0.295055	0.0957649	-0.662616	0.000152067	0.983155	5.18088e-09	0.966781	9.17252e-09	-0.016374	0.964683	0.615594	0.00805579	1.26184	1.84602e-07	0.646242	0.0186696	8.09203	7.90411	7.97536	7.9379	8.34796	8.3833	8.92766	8.95191	7.73136	7.67467	9.0385	8.80832
ILMN_1713529	SEMA6A	0.164629	0.986712	0.88147	1.60125e-07	1.42621	1.50379e-12	0.0474144	0.867733	0.285221	0.123101	0.237807	0.328737	0.764255	1.78515e-06	1.5468	1.02938e-13	0.782546	4.73409e-06	0.716841	0.00228665	1.26158	3.38777e-07	0.544739	0.0806773	5.91082	5.66036	5.87686	6.02358	5.95315	5.71286	6.7278	6.70115	6.10737	6.03425	7.48271	7.51133
ILMN_1748124	TSC22D3	-0.114781	0.994666	1.3308	4.38452e-12	1.14495	2.60868e-10	-0.321339	0.0549743	-0.131548	0.568746	0.189791	0.46503	1.12424	2.33892e-10	1.12818	2.36666e-10	0.00393808	0.992422	1.44558	8.09099e-09	1.25973	2.05541e-07	-0.185853	0.751739	8.78696	8.86783	8.72121	8.70402	8.60469	8.40742	9.86111	9.81261	8.78006	8.61164	9.91927	9.76233
ILMN_2061310	ZNF280C	-0.0854263	0.997255	0.561788	0.000366198	1.14728	5.03208e-10	-0.0987191	0.683762	-0.0878924	0.748025	0.0108267	0.984355	0.548496	0.000343065	1.14481	3.33237e-10	0.596316	0.00036124	0.647215	0.0067687	1.2327	5.81586e-07	0.585489	0.0505684	7.08418	7.05375	7.00234	6.96473	7.03304	6.90745	7.41944	7.64463	6.8881	7.07405	8.24271	8.01398
ILMN_1797191	KIAA0040	-0.101037	0.997255	1.59354	6.26163e-14	1.13097	6.87879e-10	-0.39497	0.0177195	-0.0285311	0.93321	0.366439	0.0738869	1.29961	1.1488e-11	1.20348	8.88814e-11	-0.0961334	0.730294	1.69458	3.59087e-10	1.23201	5.70024e-07	-0.462572	0.185948	7.13763	6.92444	6.95948	6.90052	6.6565	6.61563	8.35365	8.10557	7.0875	6.91751	8.08064	8.18631
ILMN_1729487	GMPR	-0.0309615	0.997814	1.07563	4.007e-10	1.19872	2.75138e-11	0.273273	0.0980166	-0.016651	0.960035	-0.289924	0.155986	1.37987	3.94926e-13	1.21303	1.29811e-11	-0.166832	0.423368	1.10659	1.11137e-06	1.22968	1.45777e-07	0.123093	0.851123	6.39346	6.46811	6.3811	6.41855	6.7278	6.68032	7.82995	7.72943	6.46035	6.36792	7.62324	7.60248
ILMN_1763265	CHMP1B	-0.0621326	0.997255	1.06476	2.20332e-09	1.16581	2.71416e-10	-0.0751077	0.773094	-0.074415	0.790314	0.000692668	0.999368	1.05179	1.89702e-09	1.15353	2.25322e-10	0.10174	0.707129	1.1269	2.44264e-06	1.22794	5.32211e-07	0.101048	0.895967	10.0259	9.87718	9.8447	9.93413	9.87418	9.8787	10.8416	11.0408	9.74548	10.0088	11.0524	11.0334
ILMN_2252813	TAF5L	0.124421	0.994666	1.28218	1.40907e-11	1.34152	4.79553e-12	-0.0904776	0.707925	0.0590122	0.839117	0.14949	0.60682	1.06728	9.96036e-10	1.27611	1.20377e-11	0.208829	0.308709	1.15776	1.14684e-06	1.2171	4.96384e-07	0.0593396	0.947253	6.44362	6.67832	6.6816	6.68919	6.42715	6.51384	7.68178	7.82357	6.57901	6.66096	7.88225	8.04075
ILMN_2048700	ATAD2	0.0102281	0.999277	0.96819	1.18259e-08	1.22696	4.22001e-11	-0.342608	0.0382734	-0.2879	0.107087	0.0547087	0.889474	0.615353	4.52263e-05	0.928833	2.38381e-08	0.31348	0.0765291	0.957962	3.09784e-05	1.21673	4.28382e-07	0.258771	0.600903	9.71205	9.49443	9.66765	9.55928	9.28827	9.23299	10.1932	10.2644	9.25285	9.37783	10.4774	10.6072
ILMN_1804938	GPR175	-0.0512972	0.99778	0.920474	3.60696e-08	1.14442	2.60868e-10	-0.109426	0.630065	-0.178765	0.393154	-0.0693383	0.855774	0.862344	9.83629e-08	1.01695	3.00344e-09	0.154607	0.496595	0.971771	2.46116e-05	1.19572	6.00943e-07	0.223945	0.679013	7.90312	8.18495	7.95998	8.0255	7.92431	7.94491	8.86927	8.8409	7.90671	7.82384	9.0549	8.96448
ILMN_1737298	MAT2A	0.0768602	0.997255	1.29029	3.74818e-11	1.27167	6.17388e-11	0.112253	0.641296	0.253661	0.202516	0.141408	0.656413	1.32568	1.25477e-11	1.44848	1.29299e-12	0.12279	0.639302	1.21343	1.0785e-06	1.19481	1.71688e-06	-0.018617	0.985931	10.9487	11.1213	10.9283	11.2955	11.1678	11.1268	12.4567	12.4184	11.3353	11.2421	12.4839	12.6369
ILMN_2115490	NBPF20	-0.324284	0.960939	1.14186	1.15647e-09	0.867	6.33172e-07	0.2069	0.308967	0.172905	0.452804	-0.033995	0.94191	1.67305	3.24294e-14	1.36419	9.12159e-12	-0.308857	0.110376	1.46615	2.48508e-08	1.19128	2.33886e-06	-0.274862	0.602697	11.1581	11.1913	10.8025	10.8983	11.3077	11.4555	12.6812	12.3657	11.5028	11.1924	12.2036	12.2256
ILMN_1658494	C13orf15	0.120248	0.994666	1.71008	2.90041e-14	1.30736	4.81943e-11	0.712322	3.47569e-05	0.410172	0.0223632	-0.30215	0.19709	2.30215	2.72955e-18	1.59728	1.42533e-13	-0.704867	5.63732e-05	1.58983	4.36638e-09	1.18711	2.73754e-06	-0.402718	0.329769	6.02394	6.15102	6.2131	6.20236	6.9313	6.6683	8.53333	8.48642	6.37257	6.62273	7.95388	7.65614
ILMN_1742187	MAN1A1	-0.0703867	0.997255	1.38396	1.49931e-12	1.11342	5.31838e-10	0.369635	0.0234613	0.684154	2.66119e-05	0.314519	0.13118	1.82398	3.90281e-16	1.86796	2.24828e-16	0.0439776	0.891512	1.45435	7.1849e-09	1.18381	7.53246e-07	-0.270541	0.574184	6.43489	6.2565	6.23241	6.3182	6.74241	6.68825	8.05714	8.14144	6.91553	7.14417	8.13216	8.15437
ILMN_1695290	FERMT2	-0.085587	0.997255	0.950618	7.07095e-07	1.09492	4.6762e-08	-0.16315	0.517309	-0.0627517	0.857619	0.100398	0.813804	0.873055	2.39621e-06	1.11776	1.89137e-08	0.244703	0.313724	1.0362	0.000135272	1.18051	2.06238e-05	0.144305	0.863555	10.0789	10.0596	10.2198	9.74759	9.88369	9.92853	10.8791	10.8343	10.1405	9.8725	11.3206	10.8823
ILMN_2396956	AKAP13	0.111074	0.994666	1.04605	1.59851e-09	1.2893	8.5261e-12	0.435756	0.00584509	0.120612	0.606534	-0.315143	0.12293	1.37073	1.0289e-12	1.29884	4.50016e-12	-0.0718923	0.801306	0.934977	3.87152e-05	1.17823	6.61303e-07	0.243251	0.628267	7.8453	8.05034	8.06081	8.05698	8.44788	8.31927	9.48061	9.37864	8.08437	8.0525	9.40956	9.30591
ILMN_1727200	SLCO4A1	-0.0414575	0.997814	1.29253	1.85947e-11	1.13603	5.96343e-10	-0.343614	0.0436816	-0.561626	0.000680869	-0.218012	0.387403	0.99037	8.41163e-09	0.615864	8.22841e-05	-0.374506	0.0320552	1.33398	9.03161e-08	1.17749	1.41675e-06	-0.156494	0.810324	6.91851	6.97657	6.88101	6.93115	6.68236	6.52549	7.84821	7.94469	6.49015	6.28168	7.65086	7.39303
ILMN_1653529	TEX10	0.0317427	0.997814	0.758462	9.72935e-07	1.20267	2.84918e-11	-0.151332	0.439635	-0.216188	0.248531	-0.0648562	0.861364	0.575387	7.34194e-05	0.954735	5.83271e-09	0.379349	0.0189681	0.726719	0.000953133	1.17092	4.56148e-07	0.444205	0.16931	8.65865	8.69233	8.73898	8.6755	8.4733	8.57502	9.24766	9.31758	8.48173	8.43688	9.60287	9.72107
ILMN_1654289	ELK1	-0.0696011	0.997255	0.539566	0.000434943	1.10117	7.08679e-10	0.13211	0.537899	0.0853438	0.74846	-0.0467663	0.907271	0.741277	2.0329e-06	1.25612	1.53898e-11	0.514841	0.00162219	0.609167	0.00927957	1.17077	9.73797e-07	0.561607	0.0559016	9.40761	9.50034	9.36936	9.39939	9.54983	9.62235	10.2259	10.0255	9.44363	9.63502	10.5858	10.6952
ILMN_1699265	TNFRSF10B	0.0259414	0.997814	1.44598	1.71427e-13	1.19296	3.78416e-11	-0.673538	1.6193e-05	-0.725072	5.28796e-06	-0.0515339	0.892833	0.7465	9.27419e-07	0.44195	0.00252997	-0.30455	0.0751496	1.42004	5.67504e-09	1.16702	5.04656e-07	-0.253016	0.594506	9.83606	9.76601	9.9044	9.74955	9.11865	9.13634	10.5783	10.5687	9.06349	9.08844	10.2187	10.3191
ILMN_1698404	ERN1	0.112876	0.994666	1.02883	6.75452e-09	1.27495	3.95848e-11	-0.242095	0.197334	-0.249834	0.202516	-0.00773834	0.989674	0.673858	1.87209e-05	0.91224	7.75664e-08	0.238382	0.240683	0.915953	0.000106998	1.16207	2.15762e-06	0.24612	0.645967	6.95311	6.60159	6.82005	6.9604	6.57888	6.49162	7.53223	7.59594	6.50407	6.55096	7.74851	7.85642
ILMN_1773809	FOXP4	-0.134503	0.994666	1.57222	1.36869e-13	1.02125	1.16508e-08	-0.11666	0.619755	-0.22329	0.276235	-0.10663	0.75896	1.59007	7.20658e-14	0.932461	5.53144e-08	-0.657605	0.000108271	1.70673	4.29585e-10	1.15575	2.72698e-06	-0.550975	0.0824727	6.36436	6.37054	6.29022	6.17568	6.1549	6.34668	7.73465	7.91137	6.13056	6.15776	7.0074	7.32342
ILMN_2055165	MRFAP1	-0.0515315	0.997814	0.795963	1.67881e-06	1.10265	1.80736e-09	-0.159619	0.452688	-0.0203223	0.954814	0.139296	0.658403	0.687876	1.46826e-05	1.13386	5.81923e-10	0.445986	0.00976697	0.847495	0.000351966	1.15418	2.74698e-06	0.306689	0.518353	11.8988	12.1122	12.0296	11.8783	11.8463	11.8454	12.6986	12.5851	12.0042	11.9661	13.2442	12.9314
ILMN_1684620	SPAG4	-0.177833	0.978564	1.26189	7.19976e-12	0.972949	6.17359e-09	-1.32021	5.22379e-12	-0.857503	1.97227e-07	0.462704	0.00874991	0.119517	0.517917	0.293279	0.0580358	0.173762	0.401973	1.43972	4.06834e-09	1.15078	6.63321e-07	-0.288942	0.510057	8.65625	8.6483	8.46315	8.48573	7.31052	7.35361	8.52768	8.66023	7.82106	7.76847	8.70402	8.83141
ILMN_2350183	ST5	-0.0866372	0.997255	0.614557	0.000210697	1.05805	1.15012e-08	0.277902	0.143846	-0.0849383	0.770689	-0.36284	0.0971612	0.979096	3.34738e-08	1.05975	6.95241e-09	0.0806536	0.794294	0.701194	0.00491083	1.14469	6.21433e-06	0.443494	0.259076	6.40966	6.42079	6.28453	6.37265	6.81797	6.56829	7.38537	7.23	6.45283	6.20774	7.2296	7.54707
ILMN_1814282	ISG20L1	0.00273165	0.999277	1.65879	3.72889e-13	1.14646	6.5098e-09	-0.286639	0.156627	-0.322271	0.116089	-0.0356315	0.943103	1.36941	4.47138e-11	0.82146	4.09194e-06	-0.547955	0.00333923	1.65605	7.48748e-09	1.14373	1.7369e-05	-0.512323	0.18823	8.10369	8.32714	8.07842	8.35787	7.92855	7.929	9.6725	9.50262	8.12994	7.65634	9.00868	9.07053
ILMN_1711102	B3GNT2	-0.106655	0.994971	0.653751	5.33378e-05	1.03427	9.37672e-09	-0.348097	0.045145	-0.337478	0.0630898	0.0106194	0.984927	0.412309	0.00828274	0.803443	1.21373e-06	0.391134	0.0271301	0.760406	0.00146276	1.14092	3.63567e-06	0.380515	0.357457	7.85822	8.08219	7.93239	7.79471	7.48331	7.76091	8.34899	8.20274	7.56989	7.69557	8.70075	8.63324
ILMN_1695711	FAM105A	0.0690169	0.997255	2.06059	5.73542e-16	1.20666	1.37463e-09	-0.233928	0.267636	-0.172175	0.49019	0.0617529	0.889385	1.75765	3.85425e-14	0.96547	1.37649e-07	-0.792175	1.94112e-05	1.99157	6.86969e-11	1.13765	1.51892e-05	-0.853928	0.00377195	6.64198	6.70368	6.72638	6.75731	6.61299	6.26481	8.42929	8.56969	6.45831	6.543	7.93132	7.48331
ILMN_1680618	MYC	0.0200913	0.997814	0.890615	6.02143e-08	1.15544	1.58607e-10	0.0945782	0.686095	-0.169981	0.417263	-0.264559	0.232889	0.965102	6.81991e-09	0.965366	8.22131e-09	0.00026395	0.99955	0.870524	0.000117741	1.13535	1.44803e-06	0.264823	0.58251	7.63487	7.48224	7.65572	7.50157	7.73875	7.56752	8.51064	8.57686	7.40485	7.3723	8.52975	8.55828
ILMN_1764851	TP53RK	-0.153717	0.986712	0.949803	2.14516e-08	0.97966	1.37165e-08	-0.0867948	0.721755	-0.119149	0.620511	-0.0323539	0.941307	1.01673	3.1036e-09	1.01423	3.83376e-09	-0.00249624	0.99583	1.10352	2.84701e-06	1.13338	2.06768e-06	0.0298577	0.976825	7.99194	8.1716	7.93328	7.92283	8.10054	7.88942	8.90607	8.98349	7.90098	8.02426	8.87832	9.00625
ILMN_1695157	CA4	0.297303	0.960939	2.14495	3.97682e-17	1.42576	4.95322e-12	0.128443	0.586864	0.00812545	0.982047	-0.120318	0.727281	1.97609	2.82173e-16	1.13658	1.10042e-09	-0.839508	2.92737e-06	1.84764	1.24995e-10	1.12845	7.16253e-06	-0.719191	0.0134018	5.95305	5.7009	5.99426	6.25429	5.86762	6.04321	8.1928	8.00793	5.94048	5.72972	7.26111	7.2606
ILMN_1739751	SLC26A11	-0.0684361	0.997255	0.799519	4.71517e-07	1.05336	1.26289e-09	0.112657	0.606478	-0.197616	0.31632	-0.310273	0.126757	0.980612	3.80004e-09	0.924179	1.73435e-08	-0.0564334	0.851256	0.867955	0.000105263	1.12179	1.49715e-06	0.25384	0.600903	7.42014	7.4509	7.42805	7.30612	7.54524	7.55111	8.43009	8.26531	7.27751	7.19829	8.3524	8.23013
ILMN_1751020	PACSIN1	-0.023742	0.997814	1.70488	1.32063e-15	1.08472	3.48846e-10	0.248228	0.141114	0.0484112	0.865158	-0.199817	0.401495	1.97685	9.85182e-18	1.15687	4.21992e-11	-0.819973	5.40502e-07	1.72862	4.32976e-11	1.10846	1.24279e-06	-0.620156	0.0190219	9.56583	9.57492	9.53614	9.55713	9.86352	9.77369	11.5455	11.5015	9.67208	9.5655	10.7334	10.6737
ILMN_1691376	JAG1	0.16174	0.986712	0.799932	5.58878e-07	1.26554	1.43663e-11	0.128978	0.544048	-0.00190027	0.995568	-0.130878	0.662968	0.76717	8.4971e-07	1.1019	3.26763e-10	0.334735	0.0510694	0.638192	0.00528851	1.1038	2.42521e-06	0.465612	0.15449	5.78438	5.77891	5.91799	5.96879	5.95547	5.86577	6.77398	6.64714	5.67549	5.884	7.09735	6.99323
ILMN_1656254	NOTCH2NL	-0.042525	0.997814	0.949641	1.54646e-08	1.06023	1.43406e-09	-0.0940735	0.688814	-0.131876	0.562874	-0.0378027	0.928471	0.898093	3.52142e-08	0.970874	7.51425e-09	0.0727816	0.798931	0.992166	1.5408e-05	1.10275	2.60424e-06	0.110584	0.880333	7.5359	7.39367	7.52413	7.32039	7.37187	7.36955	8.36353	8.27718	7.38706	7.27875	8.35684	8.42943
ILMN_1801216	S100P	0.0988971	0.997255	1.08925	2.46214e-09	1.20018	2.64915e-10	-0.0988911	0.690409	0.647558	0.000134858	0.746449	5.03593e-05	0.891462	1.35243e-07	1.74884	6.0491e-15	0.857381	1.31446e-06	0.990354	3.92619e-05	1.10129	7.47046e-06	0.110932	0.888041	10.3283	9.96129	10.1541	10.3333	10.0294	10.0624	11.1819	11.0883	10.7281	10.8566	11.9682	12.0168
ILMN_1720998	CA12	0.0256172	0.997814	1.7543	1.1604e-15	1.12641	2.50181e-10	-0.424524	0.00691893	-0.26281	0.142784	0.161714	0.552521	1.30416	3.27056e-12	0.837984	1.50949e-07	-0.466179	0.0037397	1.72869	7.6201e-11	1.10079	2.21089e-06	-0.627893	0.0212329	9.4389	9.48807	9.49103	9.48718	8.96878	9.10914	10.7194	10.8671	9.27778	9.12357	10.3303	10.3238
ILMN_3244117	STMN3	-0.0859431	0.997255	1.58193	3.16289e-14	1.0114	4.78859e-09	0.740109	5.04706e-06	0.183652	0.372559	-0.556457	0.00163191	2.40798	7.82284e-20	1.28099	7.61896e-12	-1.12699	1.34668e-09	1.66787	2.41427e-10	1.09734	2.95966e-06	-0.570533	0.0481191	8.12738	8.02643	8.00721	7.97471	8.92549	8.70854	10.3943	10.4036	8.20184	8.31927	9.33871	9.20519
ILMN_3283316	LOC255167	0.0413827	0.997814	0.915358	1.89367e-08	1.13493	1.32103e-10	0.0695552	0.778068	0.105701	0.654014	0.0361454	0.929639	0.94353	6.44171e-09	1.19925	1.99494e-11	0.255719	0.156254	0.873975	7.44519e-05	1.09355	1.82501e-06	0.219574	0.67167	5.91082	5.9578	6.00086	5.95052	5.98157	6.02616	6.9977	6.84075	6.07037	6.00965	7.15085	7.19903
ILMN_2174369	ELOVL5	0.0876038	0.997255	1.00992	1.3207e-08	1.1802	3.85842e-10	-0.400318	0.0185515	0.0742945	0.797972	0.474613	0.0140071	0.521996	0.000790804	1.16689	3.26271e-10	0.64489	0.000155219	0.922314	0.000115117	1.09259	8.42101e-06	0.170278	0.793579	9.53319	9.3484	9.50919	9.54761	8.85129	9.22966	10.0999	10.0008	9.54513	9.48505	10.69	10.7005
ILMN_1666096	ACSL3	0.0699667	0.997255	1.00058	5.39309e-09	1.16218	1.6245e-10	-0.142061	0.496143	0.143898	0.521047	0.28596	0.1857	0.788556	5.76783e-07	1.23611	2.0716e-11	0.447551	0.00640326	0.930618	4.69884e-05	1.09221	3.38421e-06	0.161591	0.79513	7.58811	7.41143	7.54591	7.59356	7.40392	7.31149	8.34899	8.3676	7.58629	7.70105	8.90546	8.70624
ILMN_1793290	WDR60	-0.092285	0.997255	0.786361	3.13008e-06	0.997754	3.06499e-08	0.266621	0.157588	0.370558	0.0415269	0.103937	0.774686	1.14527	6.71973e-10	1.4606	1.4094e-12	0.31533	0.100074	0.878646	0.000287675	1.09004	1.16491e-05	0.211393	0.72742	7.25569	7.3232	7.26842	7.12589	7.58165	7.53048	8.55603	8.12882	7.66464	7.65536	8.71726	8.59825
ILMN_1696556	KIAA0133	-0.0966814	0.997255	1.10628	1.22695e-09	0.991169	1.94624e-08	-0.208238	0.287068	-0.321292	0.0768583	-0.113053	0.737423	0.994725	9.38242e-09	0.766559	2.41245e-06	-0.228166	0.268531	1.20296	9.4694e-07	1.08785	7.32829e-06	-0.115113	0.880333	7.20621	7.467	7.27368	7.20617	7.17313	7.0836	8.15304	8.31626	7.01248	7.01814	7.88349	8.12948
ILMN_1707312	NFIL3	0.206613	0.978564	0.931944	2.17925e-08	1.29384	7.69302e-12	0.283151	0.0953567	0.0255078	0.939308	-0.257643	0.248844	1.00848	2.44542e-09	1.11273	2.54229e-10	0.104253	0.686244	0.725331	0.00133003	1.08723	3.22057e-06	0.361896	0.352075	7.24949	7.36606	7.601	7.42777	7.521	7.66084	8.5538	8.49193	7.33259	7.33397	8.569	8.68523
ILMN_1784749	GAS6	-0.143129	0.994666	0.841105	4.7646e-07	0.942405	5.52407e-08	-0.0608892	0.823455	-0.615091	0.000222549	-0.554201	0.00269746	0.923345	4.51801e-08	0.470444	0.00259569	-0.452901	0.00787357	0.984234	3.36416e-05	1.08553	7.25912e-06	0.1013	0.897301	8.22027	8.41866	8.15695	8.19573	8.24787	8.26929	9.00001	9.19935	7.59684	7.81191	8.73957	8.55399
ILMN_2073289	MTSS1	-0.150259	0.987012	1.478	1.62134e-13	0.932237	2.55856e-08	0.16796	0.389867	-0.128316	0.574031	-0.296276	0.158443	1.79622	3.94375e-16	0.95418	9.64734e-09	-0.842039	5.52443e-07	1.62826	3.5299e-10	1.0825	3.28968e-06	-0.545762	0.0605934	6.93243	6.78825	6.67456	6.7456	6.92632	7.13028	8.48382	8.52878	6.70403	6.76002	7.64186	7.68666
ILMN_1749424	C21orf122	-0.0163162	0.997814	0.628708	2.58842e-05	1.06576	5.75772e-10	0.324175	0.041924	0.0104115	0.976102	-0.313763	0.110992	0.969199	3.12895e-09	1.09249	1.94799e-10	0.12329	0.593938	0.645024	0.00350476	1.08208	2.03591e-06	0.437053	0.178742	6.35095	6.36749	6.36041	6.3254	6.65501	6.71178	7.30248	7.32173	6.30869	6.43058	7.4817	7.38909
ILMN_2094266	HES2	-0.186487	0.978564	1.54277	5.47738e-14	0.887781	8.07313e-08	0.257818	0.137397	0.315924	0.066883	0.0581062	0.880779	1.98707	2.14805e-17	1.39019	7.51363e-13	-0.596881	0.000205618	1.72925	8.95745e-11	1.07427	3.98081e-06	-0.654987	0.0153224	6.83053	6.75431	6.66084	6.55102	7.09121	7.00927	8.51837	8.66765	7.02397	7.19272	8.03005	7.9622
ILMN_1656145	GOT1	0.0654834	0.997255	1.36374	1.93788e-12	1.13681	2.71416e-10	-0.0972345	0.677123	-0.127876	0.579947	-0.0306417	0.943779	1.20102	3.84869e-11	0.943455	1.53575e-08	-0.257566	0.169182	1.29826	8.4269e-08	1.07133	4.76071e-06	-0.226924	0.670643	10.8154	10.7612	10.7817	10.9259	10.6012	10.7809	12.1257	11.9839	10.6849	10.6359	11.8544	11.74
ILMN_1808238	RBPMS2	0.0198461	0.997814	1.90056	1.93848e-16	1.09023	8.85994e-10	-0.116116	0.602933	-1.09399	1.78609e-09	-0.977877	1.19573e-07	1.7646	1.02955e-15	-0.0236105	0.931328	-1.78821	1.00231e-14	1.88071	1.42961e-11	1.07038	5.2527e-06	-0.810332	0.00169633	7.55342	7.48857	7.43748	7.64421	7.36474	7.44502	9.25784	9.35304	6.41426	6.43975	7.61502	7.41944
ILMN_1671933	CLCC1	0.0455509	0.997814	1.41984	2.62267e-13	1.11041	2.27432e-10	-0.339831	0.0322608	-0.177465	0.37502	0.162366	0.539401	1.03446	7.44372e-10	0.887391	3.00552e-08	-0.147067	0.50419	1.37429	1.13006e-08	1.06486	2.95966e-06	-0.309433	0.455866	9.94638	10.0428	10.043	10.0373	9.70624	9.60329	11.1108	11.0384	9.84418	9.79009	10.9712	10.8838
ILMN_1690546	PPP3CC	-0.01237	0.999277	0.877558	1.37089e-07	1.05124	2.94914e-09	0.08966	0.712091	-0.309931	0.0826179	-0.399591	0.0391643	0.979588	8.11278e-09	0.753678	2.21186e-06	-0.22591	0.261673	0.889928	0.000118616	1.06361	7.43183e-06	0.173681	0.779792	7.63613	7.91832	7.78064	7.74907	7.77834	7.95543	8.73886	8.75002	7.52315	7.41143	8.53171	8.50535
ILMN_1791576	CHSY1	-0.00895576	0.999277	1.14271	2.66948e-10	1.05253	2.27832e-09	-0.154618	0.449489	-0.217772	0.267734	-0.063154	0.870026	0.997045	4.44837e-09	0.843714	2.06167e-07	-0.153331	0.503253	1.15166	1.18028e-06	1.06149	6.59853e-06	-0.0901771	0.907616	9.33871	9.48349	9.30028	9.50401	9.28421	9.22875	10.3393	10.4591	9.18804	9.19862	10.3294	10.1624
ILMN_1683313	ST3GAL1	0.18692	0.978564	1.94499	5.69449e-17	1.24679	1.85017e-11	-0.0870536	0.71231	-0.0619007	0.825321	0.0251529	0.956101	1.67101	3.18441e-15	0.997972	3.26252e-09	-0.673041	3.06259e-05	1.75807	5.33352e-11	1.05987	4.76071e-06	-0.698193	0.00809231	7.73917	7.9349	8.08122	7.9667	7.76895	7.73102	9.68447	9.70547	7.79908	7.75119	8.95844	9.08542
ILMN_1776157	SEPT4	-0.00254469	0.999277	1.55109	3.99101e-14	1.05174	1.4076e-09	-0.0197589	0.946538	-0.224434	0.236705	-0.204675	0.401914	1.53388	3.85425e-14	0.829846	1.89718e-07	-0.704033	1.43534e-05	1.55364	1.05692e-09	1.05428	5.06185e-06	-0.499358	0.103816	6.43975	6.2498	6.40031	6.28414	6.26676	6.38327	7.84601	7.90621	6.09476	6.14592	7.16495	7.1792
ILMN_1798270	C11orf75	0.106016	0.994666	1.72082	1.25605e-15	1.15902	7.68661e-11	0.18125	0.330659	0.421135	0.00795461	0.239886	0.281402	1.79606	2.19493e-16	1.47414	7.45556e-14	-0.321922	0.0559187	1.61481	2.63235e-10	1.053	3.73186e-06	-0.561807	0.044361	8.93104	8.9181	9.08542	8.97576	9.05995	9.15169	10.8249	10.8284	9.27947	9.41194	10.5119	10.4975
ILMN_2216157	GNA12	0.0106451	0.999277	0.964564	9.43285e-09	1.06176	1.17629e-09	-0.0644938	0.800776	-0.094906	0.704323	-0.0304122	0.943512	0.889426	3.73648e-08	0.956206	9.07757e-09	0.06678	0.816964	0.953919	2.63846e-05	1.05111	5.56308e-06	0.0971922	0.896278	8.19196	8.19466	8.27698	8.13093	8.1014	8.15623	9.17477	9.01199	8.17339	8.02341	9.15198	9.16833
ILMN_1731418	SP110	0.0709582	0.997255	1.71854	5.56985e-15	1.11733	6.98906e-10	-0.370026	0.0255891	-0.255409	0.178049	0.114617	0.724825	1.27756	1.32496e-11	0.79096	9.35841e-07	-0.486596	0.00340363	1.64758	5.42497e-10	1.04637	1.05562e-05	-0.601213	0.0390546	7.87923	7.92053	8.0472	7.89448	7.4486	7.61111	9.36726	9.12953	7.58789	7.70105	8.71349	8.81011
ILMN_1773154	NFKBIA	0.121421	0.994666	1.34712	6.53637e-12	1.16066	3.62494e-10	0.110482	0.638205	0.00935812	0.979027	-0.101123	0.772199	1.33618	5.71198e-12	1.0486	2.82453e-09	-0.287579	0.127299	1.2257	5.59073e-07	1.03924	1.4824e-05	-0.186455	0.760379	11.0823	11.0481	11.0462	11.3271	11.159	11.1924	12.4686	12.577	11.1963	10.9528	12.2156	12.2548
ILMN_1788955	PDLIM1	-0.101638	0.994666	0.728647	1.93973e-06	0.931085	1.49216e-08	-0.0652071	0.793279	-0.23087	0.204978	-0.165662	0.525673	0.765078	5.06361e-07	0.801854	2.38873e-07	0.036776	0.906586	0.830285	0.000152533	1.03272	4.87962e-06	0.202438	0.70658	10.0273	9.96618	9.91016	9.88002	9.92407	9.93897	10.7065	10.6138	9.73157	9.80014	10.6447	10.7492
ILMN_1800179	KCNJ4	-0.185356	0.986712	0.589681	0.000365333	0.842666	1.44543e-06	0.0128123	0.96893	-0.0297815	0.933556	-0.0425937	0.92486	0.78785	2.64447e-06	0.998241	2.68597e-08	0.210391	0.348665	0.775037	0.00171944	1.02802	4.07204e-05	0.252985	0.654747	6.99332	6.51047	6.56259	6.5705	6.80026	6.72916	7.37433	7.33445	6.72633	6.71791	7.50068	7.62889
ILMN_1766499	HSPA2	0.050621	0.997814	1.21283	2.84263e-10	1.07746	5.87448e-09	0.0731214	0.790837	0.307635	0.107151	0.234513	0.365423	1.23533	1.14187e-10	1.33447	1.70753e-11	0.0991418	0.732536	1.16221	3.25116e-06	1.02684	3.4813e-05	-0.135372	0.853697	6.75559	6.48835	6.6879	6.65727	6.73791	6.65226	7.82732	7.98851	7.10362	6.75559	8.04654	7.96758
ILMN_2405297	NOTCH2	0.151203	0.994666	1.19518	7.70426e-10	1.17407	1.39957e-09	-0.233672	0.251412	-0.113999	0.674443	0.119673	0.738076	0.810306	2.11789e-06	0.908868	2.76237e-07	0.0985619	0.742799	1.04398	3.47387e-05	1.02287	5.68835e-05	-0.0211115	0.985747	7.00343	7.44598	7.33698	7.41484	6.93968	7.04239	8.25485	8.11758	7.20262	7.01879	8.20294	8.36661
ILMN_2400922	OPRL1	-0.202945	0.978564	0.850862	9.47725e-08	0.817922	2.75262e-07	0.16443	0.390099	0.0921382	0.70783	-0.0722921	0.838973	1.21824	1.24189e-11	1.11301	1.37793e-10	-0.105232	0.671172	1.05381	3.06929e-06	1.02087	6.62328e-06	-0.0329401	0.972619	6.33213	6.3508	6.17334	6.1037	6.54286	6.46893	7.34481	7.36871	6.37257	6.49463	7.19829	7.30476
ILMN_2351241	RNF14	-0.0838073	0.997255	0.850848	7.10493e-07	0.935513	1.30172e-07	-0.0844107	0.750366	-0.12177	0.637066	-0.0373589	0.935004	0.850245	4.86425e-07	0.897551	1.97564e-07	0.047306	0.890739	0.934656	0.000121358	1.01932	3.76034e-05	0.0846649	0.922305	9.46754	9.46477	9.47702	9.28768	9.34039	9.42309	10.3936	10.0715	9.48599	9.20278	10.2972	10.2626
ILMN_1800590	BBS1	-0.073012	0.997255	0.580221	0.000202844	0.946215	3.58123e-08	-0.0944634	0.696058	-0.241513	0.211562	-0.147049	0.620651	0.558769	0.00022878	0.777715	1.30823e-06	0.218945	0.283678	0.653233	0.00544951	1.01923	1.70866e-05	0.365995	0.367589	8.15653	8.35985	8.20864	8.16171	8.17806	8.14939	8.84021	8.64768	8.00578	8.02758	9.07366	8.85212
ILMN_1806809	ZNF189	-0.000391808	0.999758	0.977429	2.10683e-08	1.00466	1.44998e-08	0.00617723	0.9853	0.221505	0.277286	0.215328	0.403176	0.983998	1.2206e-08	1.22655	6.70739e-11	0.242554	0.230104	0.977821	3.92304e-05	1.00505	2.93006e-05	0.0272262	0.979026	7.70181	7.5106	7.53074	7.6809	7.4948	7.72997	8.57331	8.60632	7.89662	7.75881	8.73957	8.92516
ILMN_1714522	CLMN	0.0933472	0.997255	0.821481	3.64003e-07	1.0959	6.71073e-10	-0.216921	0.237422	0.245223	0.189513	0.462144	0.0112016	0.511213	0.000541747	1.24777	1.51493e-11	0.736561	8.12465e-06	0.728134	0.00134697	1.00255	1.55064e-05	0.274417	0.562159	7.67467	7.74086	7.90324	7.69898	7.58566	7.39602	8.32865	8.296	7.92209	7.98388	9.075	9.02277
ILMN_1808374	SNTB2	-0.0617464	0.997255	0.839491	1.80591e-07	0.939837	1.95876e-08	-0.209419	0.250913	-0.110839	0.642335	0.0985805	0.765557	0.691818	4.90787e-06	0.890745	4.06974e-08	0.198926	0.322776	0.901238	6.01441e-05	1.00158	1.26907e-05	0.100346	0.891846	9.75846	9.75365	9.73579	9.65283	9.51334	9.57993	10.4885	10.2838	9.60024	9.6902	10.623	10.5471
ILMN_1705066	BTBD11	0.194355	0.978564	1.83908	2.54077e-16	1.19332	4.79019e-11	0.26906	0.112276	-0.0400507	0.895307	-0.30911	0.126757	1.91378	4.59259e-17	0.958911	7.06262e-09	-0.954872	3.66733e-08	1.64472	2.23455e-10	0.998962	1.21723e-05	-0.645762	0.0157199	5.85814	5.84335	6.07867	6.01152	6.01746	6.22214	7.91184	8.00592	5.79827	5.82312	6.98001	7.02801
ILMN_1676515	IMPDH1	-0.131505	0.994666	1.02567	1.08905e-08	0.864258	5.4625e-07	0.14482	0.516263	0.0706631	0.810951	-0.0741571	0.852807	1.30199	2.12983e-11	1.06643	3.4507e-09	-0.235567	0.260756	1.15717	2.75288e-06	0.995763	4.62496e-05	-0.16141	0.809196	9.92449	10.0332	9.80014	9.89456	10.1454	10.1019	11.1793	11.1194	10.2001	9.8989	11.0628	10.7648
ILMN_2392189	CTDSPL	0.00162488	0.999328	1.25777	9.99751e-12	0.991695	4.8285e-09	-0.215848	0.229319	-0.237481	0.197492	-0.021633	0.96326	1.0403	8.52658e-10	0.75259	1.12256e-06	-0.287707	0.102538	1.25614	1.10987e-07	0.990071	1.37586e-05	-0.266074	0.569129	10.5085	10.5484	10.5669	10.4932	10.3999	10.2253	11.5904	11.5504	10.2279	10.354	11.2832	11.2821
ILMN_1772527	C12orf44	-0.248196	0.966767	0.623772	3.5188e-05	0.739343	2.31548e-06	0.0891696	0.701196	0.0619204	0.822724	-0.0272492	0.950833	0.961137	4.86236e-09	1.04946	7.06432e-10	0.0883217	0.738917	0.871968	8.54443e-05	0.987539	1.35099e-05	0.115571	0.868018	10.4151	10.6034	10.2768	10.2453	10.6053	10.5915	11.2586	11.1858	10.6068	10.5355	11.3271	11.294
ILMN_2232712	MYO10	0.0429349	0.997814	1.21432	1.07368e-10	1.02981	7.16465e-09	0.212899	0.270007	0.36751	0.0357728	0.154611	0.59989	1.38428	2.28919e-12	1.35439	4.23769e-12	-0.0298971	0.933406	1.17139	1.37512e-06	0.986877	3.61581e-05	-0.184508	0.763642	7.15673	6.83738	7.07458	7.00539	7.28155	7.13835	8.45113	8.39742	7.36533	7.3638	8.31323	8.47552
ILMN_1665730	ABCB10	-0.133585	0.994666	0.6843	1.22127e-05	0.850974	2.43044e-07	-0.00192355	0.995688	-0.0738617	0.786036	-0.0719382	0.847409	0.815962	2.99834e-07	0.910698	3.61854e-08	0.0947355	0.725269	0.817886	0.000323026	0.984559	2.26518e-05	0.166674	0.787413	8.66609	8.83649	8.70885	8.52656	8.75076	8.74797	9.3565	9.51083	8.64397	8.71088	9.48599	9.57082
ILMN_3250585	KIAA0194	0.0366299	0.997814	1.02305	2.85072e-08	1.01992	3.85705e-08	0.103372	0.691261	-0.202074	0.375147	-0.305446	0.20665	1.08979	4.61748e-09	0.781215	5.1039e-06	-0.308574	0.125782	0.986417	8.54443e-05	0.983289	0.000110015	-0.00312801	0.997439	7.88154	8.16438	8.10321	8.01597	8.29259	7.96008	9.13689	9.16187	7.93114	7.71064	8.95054	8.73107
ILMN_1684585	ACSL1	-0.176663	0.986712	0.701511	1.54073e-05	0.805347	1.62355e-06	0.402906	0.0165731	0.170818	0.444227	-0.232087	0.354905	1.28108	2.17191e-11	1.15283	3.53054e-10	-0.128252	0.61329	0.878174	0.000206138	0.98201	4.52243e-05	0.103836	0.894729	9.3863	9.37237	9.37082	9.03453	9.70046	9.86402	10.4385	10.529	9.62902	9.47128	10.3725	10.3385
ILMN_3240586	PLD6	-0.212948	0.978564	1.07607	3.18365e-09	0.76838	4.64584e-06	0.0986303	0.690962	-0.0274724	0.937339	-0.126103	0.701447	1.38765	3.4621e-12	0.953856	3.76128e-08	-0.43379	0.0128509	1.28902	2.95207e-07	0.981328	5.24231e-05	-0.307687	0.519508	7.73685	7.42095	7.37462	7.35729	7.55009	7.80497	8.78565	8.72155	7.625	7.47786	8.30158	8.33804
ILMN_1773940	GPR161	-0.0173411	0.997814	1.06972	3.04008e-09	0.962925	4.00937e-08	-0.347803	0.0438033	-0.343075	0.0562527	0.0047284	0.993068	0.739254	4.15589e-06	0.637191	5.97977e-05	-0.102063	0.713606	1.08706	6.88144e-06	0.980266	4.71449e-05	-0.106791	0.891271	7.10007	7.21019	7.18309	7.09248	6.90132	6.71333	8.03847	7.71561	6.8611	6.76301	7.81482	7.73513
ILMN_1796455	RYR3	-0.112314	0.994666	1.04537	2.46047e-09	0.867488	1.95062e-07	-0.0165096	0.956144	0.0710846	0.799217	0.0875942	0.806564	1.14118	1.89291e-10	1.05089	1.62158e-09	-0.090289	0.743372	1.15769	1.14588e-06	0.979802	2.80441e-05	-0.177883	0.768035	5.54622	5.62698	5.51077	5.43779	5.53278	5.60739	6.55224	6.67868	5.62746	5.68791	6.66363	6.38671
ILMN_1657451	SRPK2	0.0710122	0.997255	1.04509	3.74067e-09	1.04604	4.47422e-09	-0.283458	0.110413	-0.202177	0.329919	0.0812807	0.8289	0.690622	1.05193e-05	0.772853	1.73048e-06	0.0822316	0.776013	0.97408	3.52524e-05	0.975031	4.13848e-05	0.000950925	0.99881	6.78253	6.8262	6.76902	6.98173	6.59929	6.44252	7.56305	7.56895	6.46377	6.74061	7.64547	7.65098
ILMN_1766657	STOM	-0.0270743	0.997814	1.66559	1.4434e-13	0.946024	2.27355e-07	-0.144837	0.541522	-0.438692	0.0172961	-0.293855	0.2368	1.54783	7.89282e-13	0.534406	0.00138554	-1.01342	1.43155e-07	1.69266	2.23867e-09	0.973099	0.000144273	-0.719566	0.0181482	8.82613	8.69333	8.74625	8.71906	8.8796	8.35018	10.2694	10.2916	8.3747	8.26737	9.26137	9.27275
ILMN_1752947	C17orf79	-0.0555055	0.997255	1.57934	1.13219e-14	0.916443	1.92936e-08	-0.108359	0.613265	-0.14179	0.506837	-0.0334312	0.935299	1.52648	2.02912e-14	0.830158	1.0594e-07	-0.696325	1.07279e-05	1.63484	1.54779e-10	0.971948	1.3587e-05	-0.662894	0.00997851	9.44452	9.51185	9.45877	9.38659	9.40936	9.3303	10.9254	10.973	9.35304	9.31975	10.232	10.2736
ILMN_1737312	SLC25A17	0.0692264	0.997255	0.96149	6.34427e-09	1.041	1.14045e-09	-0.20183	0.262827	-0.05863	0.832513	0.1432	0.60682	0.690434	3.7385e-06	0.913147	1.59395e-08	0.222713	0.238961	0.892264	5.4119e-05	0.971777	1.58729e-05	0.0795129	0.917757	7.63727	7.67296	7.75736	7.69132	7.36733	7.53924	8.42072	8.40884	7.60184	7.59113	8.62658	8.6484
ILMN_1712659	PPP2CB	-0.29319	0.960939	0.831285	2.76612e-07	0.678064	1.64106e-05	-0.399159	0.0126128	-0.601054	0.000176605	-0.201894	0.41957	0.725315	2.57466e-06	0.3702	0.0156705	-0.355115	0.0366078	1.12447	1.50685e-06	0.971254	2.59176e-05	-0.153221	0.806817	10.2523	10.2453	10.0017	9.90956	9.93808	9.76124	10.7566	10.6053	9.58321	9.71232	10.3698	10.2818
ILMN_1669781	PRLR	-0.0435479	0.997814	0.943201	1.10772e-08	0.924867	2.15258e-08	0.00411556	0.989681	0.314998	0.061437	0.310883	0.120579	0.990865	2.36338e-09	1.28341	3.70123e-12	0.292548	0.092474	0.986749	1.14928e-05	0.968415	1.85913e-05	-0.0183347	0.985931	8.71349	8.85593	8.72931	8.75302	8.75188	8.82578	9.78065	9.68341	9.08904	9.11038	9.97471	10.0744
ILMN_1714170	SPSB1	0.0538111	0.997255	0.91861	8.05998e-08	1.02109	9.94628e-09	0.142008	0.516797	-0.00336303	0.992542	-0.145371	0.635576	1.00681	7.07544e-09	0.963912	2.26738e-08	-0.042895	0.897605	0.864799	0.000244218	0.967275	5.42287e-05	0.102476	0.895967	6.13398	6.171	6.25587	6.15674	6.37591	6.2131	7.15254	7.27368	6.17459	6.12367	7.00286	7.33757
ILMN_1770818	LOC642342	0.0202836	0.997814	0.696912	1.31033e-05	0.987308	1.55767e-08	0.133727	0.541467	0.0558458	0.85091	-0.0778814	0.835562	0.810355	5.41906e-07	1.02287	4.37066e-09	0.212515	0.306312	0.676628	0.00401839	0.967024	4.44901e-05	0.290396	0.545066	6.35095	6.06051	6.2464	6.20563	6.37388	6.30504	7.14247	6.93027	6.26886	6.25429	7.28417	7.21359
ILMN_1652085	MPHOSPH10	0.0425423	0.997814	1.47097	1.57052e-12	1.00868	2.486e-08	-0.104529	0.675635	0.0925564	0.742172	0.197085	0.482972	1.32389	1.80627e-11	1.0587	5.27536e-09	-0.265198	0.192572	1.42842	4.41595e-08	0.966141	8.87429e-05	-0.462283	0.21617	9.55345	9.4705	9.5074	9.60163	9.38677	9.42811	11.0676	10.6892	9.49218	9.71688	10.677	10.5494
ILMN_1779010	MAP3K3	-0.0113111	0.999277	0.993519	7.3515e-09	0.951578	2.44608e-08	-0.155824	0.445725	-0.0791923	0.770091	0.0766315	0.83555	0.849007	1.49583e-07	0.883697	7.88578e-08	0.0346904	0.917703	1.00483	1.52809e-05	0.962889	3.61493e-05	-0.041941	0.965744	6.60159	6.51331	6.64198	6.4503	6.41079	6.39246	7.27883	7.51146	6.44769	6.50883	7.39178	7.46789
ILMN_1760849	NETO2	0.121026	0.994666	1.35607	3.82508e-12	1.08154	1.47855e-09	-0.755049	4.97238e-06	-0.566746	0.000519923	0.188303	0.480346	0.479999	0.00140397	0.393767	0.0113332	-0.0862318	0.757891	1.23505	3.62924e-07	0.960513	4.38505e-05	-0.274535	0.573452	7.22495	7.3951	7.51305	7.34905	6.43128	6.67868	7.95014	7.87196	6.76262	6.72394	7.80561	7.84402
ILMN_1798975	EGFR	0.0725368	0.997255	0.976594	7.0373e-09	1.03203	2.31305e-09	-0.324768	0.047801	-0.230646	0.221014	0.0941218	0.781661	0.579289	8.90844e-05	0.728848	2.44864e-06	0.149559	0.506027	0.904057	6.01441e-05	0.959494	2.76262e-05	0.0554368	0.949807	7.70181	7.81915	7.9021	7.76394	7.49214	7.37929	8.45626	8.36836	7.50415	7.55552	8.49688	8.62685
ILMN_1698605	TMEM43	-0.0726866	0.997255	1.24757	6.57776e-11	0.886162	2.34555e-07	-0.399453	0.0176254	-0.363406	0.0403256	0.0360477	0.935813	0.920804	5.43346e-08	0.595443	0.000159327	-0.325361	0.0767481	1.32026	1.42063e-07	0.958849	6.59565e-05	-0.361409	0.397724	11.1789	11.4607	11.2473	11.2469	10.7903	11.0503	12.1081	12.2277	10.923	10.9897	11.8865	11.7986
ILMN_1739594	ACOT11	0.00716905	0.999277	1.29163	1.49484e-11	0.965637	2.35128e-08	-0.030832	0.918754	-0.17748	0.40763	-0.146648	0.622267	1.25363	2.2271e-11	0.780988	1.23688e-06	-0.472645	0.00463462	1.28447	1.67129e-07	0.958468	4.78832e-05	-0.325997	0.456673	5.70299	5.88135	5.81235	5.78633	5.78438	5.7383	7.15551	6.95044	5.50761	5.72178	6.52822	6.63243
ILMN_1663490	ZNF541	0.165337	0.986712	0.787007	6.38762e-07	1.12086	2.66706e-10	-0.055991	0.830207	-0.102947	0.670877	-0.0469562	0.905379	0.565679	0.000117193	0.852574	1.01524e-07	0.286895	0.105833	0.62167	0.00626129	0.955521	2.74053e-05	0.333851	0.413981	5.80107	5.89393	6.08913	5.93655	5.84731	5.73571	6.63704	6.52	5.72427	5.76484	6.89871	6.83212
ILMN_2170209	RASD2	-0.215467	0.978564	1.96634	2.22572e-16	0.739633	8.11596e-06	0.166069	0.428756	-0.00987746	0.978304	-0.175947	0.536708	2.34787	6.29942e-19	0.945223	3.9202e-08	-1.40265	1.90946e-11	2.1818	7.37269e-13	0.9551	7.25025e-05	-1.2267	4.86705e-06	5.77014	5.85688	5.44746	5.74862	5.97891	5.98025	8.02631	7.86552	5.73492	5.87234	6.63637	6.45017
ILMN_1730487	CALD1	-0.0833085	0.997255	1.08879	3.22648e-10	0.867068	7.7303e-08	-1.20899	4.871e-11	-1.1221	3.9324e-10	0.086886	0.797889	-0.0368875	0.871484	-0.171728	0.337423	-0.134841	0.551139	1.1721	3.76821e-07	0.950376	2.26518e-05	-0.221727	0.66567	9.75323	9.66471	9.6471	9.60421	8.50067	8.49928	9.58675	9.59079	8.53095	8.64277	9.5083	9.39956
ILMN_1782015	FCRLB	0.0934688	0.997255	1.08944	2.80704e-10	1.04325	9.21924e-10	-0.106075	0.624566	-0.143617	0.500866	-0.0375414	0.925527	0.889897	2.04147e-08	0.806167	2.05091e-07	-0.0837297	0.750655	0.995972	7.78624e-06	0.949783	2.1107e-05	-0.0461883	0.957511	7.30733	7.32016	7.40051	7.41392	7.1355	7.27985	8.3124	8.28182	7.1928	7.14746	8.22885	8.19792
ILMN_1652521	MTMR9	0.00782989	0.999277	1.07368	6.2237e-09	0.954677	1.04299e-07	0.0256843	0.936233	-0.105575	0.697756	-0.131259	0.696628	1.09154	2.78341e-09	0.841272	8.77902e-07	-0.250263	0.234522	1.06585	1.80822e-05	0.946847	0.000144273	-0.119004	0.881282	8.15125	8.10875	8.19946	8.07619	8.05141	8.25995	9.38587	9.07285	8.14474	7.90411	8.88767	9.07053
ILMN_1730575	GCLC	-0.0247076	0.997814	0.579305	0.000162875	0.919823	4.55074e-08	-0.530935	0.000808923	-0.403969	0.0148164	0.126966	0.680093	0.0730778	0.732388	0.540562	0.000348497	0.467484	0.00429964	0.604012	0.00979531	0.944531	4.51769e-05	0.340518	0.41258	8.21313	8.3397	8.34493	8.15848	7.72064	7.77032	8.38934	8.26023	7.86852	7.87637	8.876	8.70854
ILMN_1673023	EP400	0.101046	0.995727	1.49252	1.60451e-13	1.04555	2.16584e-09	0.310804	0.0638242	0.315915	0.0691367	0.0051103	0.992463	1.70227	2.52532e-15	1.26042	1.20552e-11	-0.441851	0.00711946	1.39147	1.71691e-08	0.944509	4.28753e-05	-0.446962	0.187625	8.41497	8.66077	8.70673	8.5711	8.8831	8.81425	10.3135	10.3688	8.83489	8.87268	9.86942	9.92926
ILMN_1735495	TBC1D8	-0.0703095	0.997255	0.993677	1.43068e-08	0.872694	2.98597e-07	-0.404322	0.0156371	-0.186491	0.38782	0.21783	0.394997	0.659665	2.57882e-05	0.756512	3.04027e-06	0.0968472	0.730214	1.06399	9.30387e-06	0.943003	8.15954e-05	-0.120983	0.872158	7.34596	7.27473	7.3461	7.13396	6.90629	6.90575	8.00955	7.78985	7.02235	7.22535	8.07857	7.91452
ILMN_1736441	PDXP	0.0830982	0.997255	1.47013	1.98739e-13	1.01546	3.8509e-09	0.116296	0.596816	0.00614529	0.985673	-0.110151	0.730029	1.50333	7.95948e-14	0.938506	1.50536e-08	-0.564825	0.000442988	1.38704	1.61659e-08	0.93236	4.73905e-05	-0.454675	0.170034	8.7403	8.60717	8.7052	8.80847	8.71877	8.8613	10.268	10.2523	8.72378	8.63599	9.77172	9.61897
ILMN_1699206	FHDC1	0.111703	0.9947	1.04685	1.54646e-08	1.04368	2.10468e-08	-0.147184	0.527168	-0.141117	0.578625	0.00606735	0.992106	0.787962	3.32906e-06	0.79086	3.77326e-06	0.00289871	0.995405	0.935146	0.000177121	0.931977	0.000233979	-0.00316864	0.997439	6.82345	7.08213	7.21083	6.91816	6.71494	6.89628	7.94031	7.7646	6.68055	6.9428	7.85347	7.85724
ILMN_1688452	LCMT1	-0.124165	0.994666	1.15693	5.83204e-10	0.804375	2.00724e-06	-0.313402	0.0785389	-0.0712548	0.80758	0.242147	0.332233	0.967689	2.34248e-08	0.857285	3.65472e-07	-0.110404	0.686885	1.28109	3.48393e-07	0.92854	0.000131084	-0.352551	0.424578	9.44702	9.59547	9.28827	9.50589	9.26249	9.1532	10.3849	10.3447	9.36122	9.53876	10.1122	10.3966
ILMN_1784630	KBTBD11	0.0380182	0.997814	1.21127	6.15466e-11	0.958564	2.12354e-08	0.653334	5.0296e-05	-0.691848	2.39398e-05	-1.34518	9.40642e-11	1.82658	4.22552e-16	0.228697	0.185364	-1.59789	2.70453e-13	1.17325	8.6526e-07	0.920546	7.56031e-05	-0.252703	0.61654	7.57461	7.70744	7.65989	7.6982	8.43549	8.15323	9.54076	9.4705	6.98462	6.91374	7.88666	7.92883
ILMN_1677719	CHST1	-0.159798	0.990485	0.662112	8.44958e-05	0.760447	1.16329e-05	-0.101869	0.694333	0.0625124	0.843236	0.164381	0.597911	0.720041	1.48279e-05	0.982758	4.77819e-08	0.262717	0.212656	0.82191	0.000949018	0.920245	0.000271932	0.0983355	0.907169	6.35095	6.34239	6.30686	6.06688	6.2248	6.26481	7.05908	6.75475	6.58164	6.23672	7.21565	7.12361
ILMN_1677530	LOC728944	0.129593	0.994666	1.26956	1.17396e-11	1.04832	1.80736e-09	0.227373	0.207998	0.145592	0.510843	-0.0817806	0.818787	1.36734	1.13951e-12	1.06432	7.97346e-10	-0.303014	0.0864773	1.13996	1.12579e-06	0.91873	6.19884e-05	-0.221233	0.68101	6.85702	6.7562	6.90052	6.97189	7.10073	6.96724	8.21761	8.38946	6.90097	7.00343	8.04988	7.95117
ILMN_2127842	HBA2	0.0295537	0.997814	1.48233	2.62267e-13	0.947426	2.86082e-08	0.536557	0.000790306	0.882833	2.50064e-07	0.346276	0.0886174	1.98933	3.6025e-17	1.80071	8.07507e-16	-0.188629	0.374342	1.45278	8.4035e-09	0.917872	8.16742e-05	-0.534906	0.0807075	6.19582	6.35843	6.3811	6.23225	6.79162	6.83575	8.31485	8.27718	7.23893	7.08098	8.20365	8.01111
ILMN_1798249	AK3L1	-0.163561	0.986712	1.22863	1.24831e-11	0.753499	1.32428e-06	-0.588078	0.000126183	-0.157426	0.446296	0.430653	0.0152977	0.804108	1.8525e-07	0.759634	7.03872e-07	-0.0444739	0.885146	1.39219	7.7042e-09	0.91706	3.9279e-05	-0.475126	0.119686	8.81343	8.86385	8.63872	8.71143	8.21087	8.29025	9.51609	9.44228	8.69026	8.67217	9.48247	9.38696
ILMN_1658685	ELFN2	-0.112149	0.997255	1.35985	8.95608e-11	0.802717	1.04514e-05	0.0550104	0.861481	-0.0863658	0.780659	-0.141376	0.691202	1.52701	2.87764e-12	0.828501	3.69101e-06	-0.69851	0.000175798	1.472	1.13536e-07	0.914867	0.000571327	-0.557134	0.129544	5.39128	5.38254	5.3403	5.20923	5.28263	5.60122	6.97299	6.63056	5.30849	5.2926	6.30031	5.90622
ILMN_1695590	ADRB2	-0.0744749	0.997255	1.12765	1.9338e-10	0.831969	2.54823e-07	0.0201712	0.944819	-3.37223e-05	0.999924	-0.0202049	0.966431	1.2223	1.57417e-11	0.90641	2.55986e-08	-0.315888	0.0659932	1.20213	3.03599e-07	0.906443	6.3076e-05	-0.295683	0.501341	6.1398	6.04866	6.00086	6.03865	6.10737	6.12143	7.2489	7.2352	6.0074	6.18098	6.85463	6.9977
ILMN_3200362	LOC727908	-0.0498819	0.997814	0.631042	8.29076e-05	0.851935	5.37625e-07	0.0781676	0.765715	0.189894	0.378176	0.111726	0.743628	0.759092	2.56121e-06	1.09171	1.35991e-09	0.332619	0.0688712	0.680924	0.00448832	0.901817	0.00017637	0.220893	0.702741	6.83685	6.84963	6.92444	6.66227	6.99318	6.84963	7.65545	7.44945	7.0875	6.97877	7.79763	7.97251
ILMN_1813766	RCL1	0.0118117	0.999277	0.990265	9.05797e-09	0.909879	7.54275e-08	0.0125248	0.967346	-0.732366	9.66552e-06	-0.74489	2.7668e-05	0.990978	5.83655e-09	0.165702	0.389275	-0.825276	1.31446e-06	0.978453	2.60465e-05	0.898068	0.000121598	-0.0803856	0.922148	7.73841	7.60019	7.78985	7.57238	7.64782	7.71584	8.59543	8.74875	6.86218	7.01169	7.87278	7.82085
ILMN_1804327	NAP1L4	-0.0511871	0.997255	1.15771	5.44986e-11	0.844965	1.13376e-07	0.209628	0.234923	0.0119741	0.972702	-0.197654	0.406823	1.41853	1.62123e-13	0.908126	1.4921e-08	-0.510401	0.0010637	1.2089	1.6366e-07	0.896152	5.22956e-05	-0.312747	0.440441	10.014	10.0917	9.9735	10.0298	10.2794	10.2456	11.4182	11.4222	10.0311	10.0986	10.8717	10.9479
ILMN_1703926	PTGER2	-0.152819	0.99197	0.856218	7.88452e-07	0.740525	1.49154e-05	-0.0949765	0.713556	-0.160401	0.504581	-0.0654245	0.876594	0.914061	1.40727e-07	0.732943	1.12057e-05	-0.181118	0.443944	1.00904	4.46875e-05	0.893344	0.000346114	-0.115693	0.88584	5.59054	5.89131	5.49673	5.67948	5.59054	5.70136	6.6525	6.35184	5.58052	5.58052	6.24022	6.40188
ILMN_1738401	FOXC1	-0.058023	0.997814	1.25392	5.20921e-10	0.83277	4.42348e-06	-0.110724	0.676949	-0.013153	0.97479	0.0975712	0.808378	1.20122	9.65663e-10	0.87764	1.02468e-06	-0.32358	0.117215	1.31194	9.96921e-07	0.890793	0.000705219	-0.421152	0.337937	8.68112	8.49994	8.39056	8.67446	8.50258	8.45703	9.53232	9.93514	8.58003	8.57473	9.26249	9.55781
ILMN_1803528	LRRC31	-0.115264	0.994666	1.37918	1.03222e-11	0.768576	6.89437e-06	0.193412	0.353874	0.0353378	0.918746	-0.158074	0.609263	1.68785	2.87602e-14	0.919178	1.32787e-07	-0.768676	1.38777e-05	1.49444	1.79873e-08	0.88384	0.000366086	-0.610602	0.049835	6.18098	5.77036	5.92493	5.79589	6.19056	6.14761	7.60692	7.4896	6.09018	5.93184	6.83569	6.72348
ILMN_2380418	BICD2	-0.0287598	0.997814	1.43875	6.20238e-12	0.848842	1.65524e-06	0.0100963	0.97633	-0.200626	0.377731	-0.210722	0.45583	1.47761	2.15039e-12	0.676976	5.28689e-05	-0.800634	1.02205e-05	1.46751	4.51159e-08	0.877601	0.00055495	-0.589912	0.0742245	8.11437	8.21269	8.23511	8.03443	8.34966	7.99759	9.62928	9.59547	8.0046	7.9212	8.6483	8.97519
ILMN_1775566	ATP1A1	0.128603	0.994666	1.39212	4.65738e-12	1.00572	1.91202e-08	-0.197432	0.328735	-0.263025	0.180141	-0.0655931	0.871539	1.06608	2.65121e-09	0.614093	0.000120125	-0.451991	0.00925673	1.26352	4.61052e-07	0.877119	0.000308599	-0.386398	0.34632	10.7529	10.6502	10.7943	10.8661	10.5657	10.4426	11.7645	12.028	10.3333	10.5438	11.5571	11.3314
ILMN_2041236	GARNL4	0.0470978	0.997814	0.968381	3.1769e-08	0.916446	1.33726e-07	0.0939826	0.707727	-0.0718484	0.805202	-0.165831	0.571464	1.01527	7.35588e-09	0.7975	1.38937e-06	-0.217765	0.305609	0.921283	0.000113057	0.869348	0.000328694	-0.0519343	0.956473	7.79353	7.92954	7.83063	7.98663	7.78331	8.12772	8.87241	8.97538	7.78952	7.78985	8.76834	8.64392
ILMN_1741054	SLC5A6	-0.101143	0.994666	0.93652	1.57254e-08	0.767364	1.34378e-06	-0.151648	0.446844	-0.166268	0.423717	-0.0146194	0.976292	0.886015	3.56119e-08	0.70224	4.37643e-06	-0.183775	0.373143	1.03766	5.45034e-06	0.868508	0.000127522	-0.169155	0.776745	10.8183	10.9194	10.72	10.8154	10.7234	10.711	11.5556	11.7518	10.7244	10.6808	11.4964	11.4434
ILMN_1780058	DEGS1	-0.0725657	0.997255	1.16768	8.47688e-10	0.795731	4.05666e-06	-0.850771	1.6997e-06	-0.843667	2.35919e-06	0.00710444	0.990922	0.389473	0.0162681	0.0246294	0.933725	-0.364844	0.0505139	1.24024	1.11137e-06	0.868296	0.000502003	-0.371948	0.402285	10.1624	10.6117	10.2815	10.3474	9.53586	9.53666	10.772	10.6359	9.60403	9.4827	10.2882	10.39
ILMN_2413527	VCL	-0.0115004	0.999277	0.822028	1.21133e-06	0.855242	7.21724e-07	-0.400837	0.0197373	-0.503229	0.00346726	-0.102393	0.777011	0.432692	0.00606623	0.363512	0.0279249	-0.0691797	0.825133	0.833529	0.000540957	0.866742	0.000407769	0.0332131	0.976326	8.46096	8.49597	8.34405	8.58988	8.15926	7.99599	8.93909	8.86021	7.90531	8.04516	8.98768	8.67327
ILMN_1699357	SLC22A5	-0.140988	0.994666	1.15568	2.93584e-10	0.724295	8.1932e-06	-0.0183344	0.951927	-0.0793957	0.773229	-0.0610613	0.878066	1.27834	1.42505e-11	0.785887	1.13766e-06	-0.492448	0.00311229	1.29667	1.42063e-07	0.865283	0.000245958	-0.431387	0.235095	7.44192	7.60415	7.49902	7.26507	7.53733	7.47207	8.72504	8.59573	7.44181	7.44547	8.07442	8.26145
ILMN_3289659	LOC645548	-0.0678287	0.997255	1.03648	1.05089e-08	0.793525	3.41498e-06	-0.647401	0.00013565	0.011152	0.976707	0.658553	0.000441086	0.456913	0.00385064	0.872506	3.39516e-07	0.415593	0.0198353	1.10431	7.8552e-06	0.861354	0.000477536	-0.24296	0.669987	7.79763	7.74195	7.70028	7.70364	7.02434	7.22044	8.36726	7.95049	7.81239	7.74949	8.53846	8.61047
ILMN_1750181	TESC	0.0788187	0.997255	1.11432	2.99602e-10	0.938646	2.09563e-08	0.214471	0.237751	-0.00319219	0.992542	-0.217663	0.360862	1.24997	1.02774e-11	0.856636	9.84385e-08	-0.393338	0.0167824	1.0355	6.10036e-06	0.859828	0.000158954	-0.175675	0.764079	5.93439	5.9578	6.07225	5.97758	6.26901	6.05212	7.28163	7.26815	5.96127	5.92453	6.93626	6.82684
ILMN_1716547	NAGK	0.0188688	0.997814	0.896743	1.37906e-07	0.877281	2.751e-07	-0.0147853	0.962216	0.018332	0.958951	0.0331173	0.941562	0.863089	2.01247e-07	0.876744	1.78368e-07	0.0136556	0.972899	0.877874	0.000201049	0.858412	0.000346068	-0.0194617	0.985931	9.23975	9.0163	9.20805	9.08573	9.05814	9.16833	10.0526	9.96733	9.25784	9.03487	9.93031	10.117
ILMN_1724066	PLCB2	0.131725	0.994666	1.60419	3.16289e-14	0.989823	1.10948e-08	0.413423	0.0107671	0.27297	0.136476	-0.140452	0.639514	1.88589	1.82254e-16	1.13107	2.71884e-10	-0.754819	6.81769e-06	1.47246	6.40606e-09	0.858098	0.000236754	-0.614366	0.0319643	5.67031	5.8301	5.89171	5.87215	6.04503	6.28222	7.84562	7.69001	6.05699	5.98935	7.04827	6.97772
ILMN_1800855	PPTC7	0.0948407	0.997255	0.87179	2.64637e-07	0.949992	5.31859e-08	-0.249982	0.180975	-0.319625	0.0802432	-0.0696433	0.861624	0.526967	0.000634105	0.535526	0.000641168	0.00855873	0.983973	0.776949	0.00103074	0.855151	0.000377918	0.078202	0.926419	7.48857	7.52716	7.54955	7.65587	7.21505	7.30072	7.97471	8.28464	7.16963	7.20685	8.01925	8.25721
ILMN_1664855	PPP1R14C	0.00648981	0.999277	1.48103	6.10583e-14	0.85916	7.53493e-08	-0.761223	1.38169e-06	-0.498746	0.00120179	0.262477	0.21337	0.713314	1.66528e-06	0.353925	0.0162567	-0.359389	0.0259116	1.47454	1.77109e-09	0.852671	0.000111028	-0.621866	0.017808	8.93242	8.96947	8.99557	8.9193	8.21361	8.16583	9.69335	9.64814	8.44466	8.45973	9.34254	9.28017
ILMN_1673899	FAM57A	-0.124872	0.994666	0.793489	8.74554e-07	0.727355	5.78949e-06	-0.0284734	0.924182	-0.24388	0.198751	-0.215407	0.382323	0.889887	5.52171e-08	0.608347	7.17932e-05	-0.28154	0.126374	0.91836	6.3436e-05	0.852227	0.000246536	-0.0661335	0.938986	8.05524	8.24633	7.95221	8.09961	8.05229	8.19232	8.84273	8.98886	7.95085	7.86295	8.65278	8.61573
ILMN_1811957	CAMSAP1	0.0546025	0.997255	2.06386	3.63704e-17	0.904237	1.24005e-07	-0.240204	0.197376	-0.122353	0.617586	0.117852	0.720349	1.76905	2.14217e-15	0.727282	5.52118e-06	-1.04177	1.66964e-08	2.00926	4.84778e-12	0.849635	0.000356358	-1.15962	1.17637e-05	8.34766	8.60877	8.46998	8.59565	8.29259	8.18343	10.2615	10.3423	8.46147	8.25025	9.22031	9.29989
ILMN_1792681	CCDC86	-0.150896	0.994666	0.666711	0.00014074	0.691119	0.00010768	-0.374414	0.0481272	-0.387361	0.0472174	-0.0129477	0.983028	0.443194	0.00914598	0.454654	0.00890815	0.01146	0.980481	0.817608	0.00169014	0.842015	0.00153829	0.0244077	0.983131	9.70761	10.2623	9.8144	9.85371	9.56108	9.65999	10.1628	10.3917	9.57725	9.61793	10.3171	10.2603
ILMN_1731001	ERICH1	-0.208175	0.978564	0.42273	0.005697	0.633136	4.93805e-05	0.0053523	0.98688	-0.337981	0.046833	-0.343333	0.085442	0.636258	2.30902e-05	0.50333	0.000770609	-0.132927	0.571798	0.630905	0.00599494	0.841311	0.000245958	0.210406	0.702912	7.72462	7.59938	7.37831	7.52934	7.63475	7.69996	8.18495	7.99521	7.29935	7.34869	7.93239	7.98192
ILMN_2120555	ADCY1	-0.193546	0.981105	1.07652	4.56599e-09	0.644355	0.000114824	0.0199864	0.949436	0.152363	0.525509	0.132376	0.689783	1.29005	3.51768e-11	0.990264	2.36478e-08	-0.29979	0.124662	1.27007	5.59073e-07	0.837901	0.000705219	-0.432167	0.269003	6.00066	5.89676	5.74594	5.76439	6.06688	5.87051	6.93041	7.16002	6.22647	5.97567	6.62156	6.86929
ILMN_1721106	C14orf159	-0.121857	0.994666	0.630868	5.48054e-05	0.714317	9.07994e-06	-0.485693	0.00249214	-0.624541	0.00013218	-0.138848	0.646532	0.267032	0.0955311	0.211633	0.235452	-0.055399	0.858063	0.752725	0.00109077	0.836174	0.000353274	0.0834492	0.917757	7.53109	7.63162	7.3844	7.5346	7.01424	7.17708	7.62843	7.82463	6.88525	7.02837	7.69679	7.64547
ILMN_1795937	VIL2	-0.198547	0.978564	0.562315	0.000667011	0.636108	0.000169856	-0.964931	1.40514e-07	-0.542028	0.00192939	0.422903	0.0411585	-0.204069	0.270311	0.292627	0.098888	0.496696	0.00508568	0.760861	0.00211794	0.834655	0.000887858	0.0737931	0.936773	12.3171	12.5574	12.3203	12.1571	11.5504	11.3943	11.8477	12.2216	11.9381	11.8524	12.5402	12.5224
ILMN_3245983	NEURL1B	-0.0688341	0.997255	1.0208	1.163e-08	0.765262	5.48492e-06	0.116364	0.62526	-0.0429067	0.896588	-0.159271	0.596226	1.206	1.46699e-10	0.791189	1.84145e-06	-0.414807	0.0186548	1.08963	8.32474e-06	0.834096	0.000647203	-0.255536	0.635367	7.99759	7.98749	7.89528	7.95213	8.28197	7.93583	9.04878	9.21063	8.01076	7.88851	8.81296	8.61683
ILMN_1809590	GINS2	-0.082361	0.997255	0.910791	1.42874e-07	0.751389	7.72083e-06	0.0444008	0.881539	-0.189997	0.387805	-0.234397	0.357593	1.03755	5.36817e-09	0.643753	6.30899e-05	-0.3938	0.0273142	0.993152	3.99188e-05	0.83375	0.000655663	-0.159403	0.812483	11.8305	11.6645	11.6645	11.6658	11.7458	11.838	12.6472	12.7582	11.5732	11.5419	12.5056	12.1122
ILMN_1802808	LOC654103	-0.0847063	0.997255	0.635267	2.43251e-05	0.748576	1.68472e-06	0.0993788	0.65822	-0.121864	0.590683	-0.221243	0.338779	0.819352	1.43147e-07	0.711418	2.73459e-06	-0.107934	0.65951	0.719973	0.00109718	0.833283	0.000197206	0.113309	0.871572	8.2526	8.18928	8.08257	8.18989	8.24787	8.39277	8.98485	8.92632	8.09447	8.10369	8.85017	8.84513
ILMN_1724789	CD59	0.153192	0.994113	1.37389	2.07992e-11	0.986182	7.58802e-08	-0.50315	0.00389238	-0.476928	0.00799688	0.0262218	0.959349	0.717546	1.67289e-05	0.356062	0.0396106	-0.361484	0.0587877	1.2207	2.0195e-06	0.83299	0.00110022	-0.387706	0.382558	7.24577	7.47786	7.43007	7.59995	6.88158	6.83575	8.12484	8.34026	7.02764	6.74213	8.00802	7.73411
ILMN_2411559	PUS1	-0.0414112	0.997814	1.07052	2.24247e-08	0.786219	1.35145e-05	-0.0826276	0.776011	-0.104668	0.721253	-0.0220404	0.967607	1.0293	3.55922e-08	0.722962	3.42815e-05	-0.306342	0.147056	1.11193	2.25225e-05	0.82763	0.00191181	-0.284302	0.618871	7.43391	7.62798	7.57684	7.40222	7.31888	7.57775	8.29334	8.74433	7.35835	7.4942	8.28336	8.14163
ILMN_1695485	C9orf109	-0.0227934	0.997814	0.932807	3.2896e-08	0.800415	1.0378e-06	0.367333	0.0256724	0.136576	0.555116	-0.230757	0.338608	1.32293	4.44559e-12	0.959784	1.42087e-08	-0.363149	0.0351225	0.9556	3.7057e-05	0.823209	0.000428875	-0.132391	0.84817	6.93953	6.71962	6.76455	6.84901	7.31888	7.07494	8.10947	8.14996	6.96618	6.96613	7.75961	7.77352
ILMN_1717809	RNF24	-0.0847593	0.997255	1.43959	4.68432e-13	0.737268	4.16168e-06	-0.578231	0.000274157	-0.677899	2.99683e-05	-0.0996682	0.767382	0.94612	1.30009e-08	0.144128	0.464286	-0.801992	1.84774e-06	1.52435	2.35804e-09	0.822027	0.000379519	-0.702324	0.00875051	8.71238	8.76453	8.60653	8.70085	8.09811	8.22233	9.5742	9.62542	7.95276	8.16834	8.72323	8.87241
ILMN_1683133	KLF15	-0.134999	0.994666	0.658405	0.000147204	0.686119	0.000105548	0.00875287	0.979941	0.0418654	0.90686	0.0331126	0.947125	0.802157	4.11069e-06	0.862984	1.30146e-06	0.0608274	0.860991	0.793404	0.00213934	0.821119	0.00187363	0.0277148	0.980038	5.88826	5.8742	5.68837	5.80408	6.02598	5.75398	6.74817	6.3486	6.07671	5.76947	6.66529	6.55314
ILMN_1778836	SFRS7	0.0117869	0.999277	0.843618	1.37623e-07	0.831718	2.33924e-07	-0.0417382	0.879181	-0.153323	0.471712	-0.111585	0.720792	0.790093	3.47545e-07	0.666608	1.00266e-05	-0.123485	0.600114	0.831831	0.00017995	0.819931	0.000279161	-0.0119006	0.989818	9.2827	9.16094	9.24369	9.22353	9.10408	9.25609	10.0237	10.0237	9.06089	9.07611	9.95959	9.84084
ILMN_1757627	ZMYND19	0.262067	0.966767	1.20024	1.50529e-10	1.08039	2.31305e-09	-0.00275842	0.993855	-0.0366896	0.910964	-0.0339312	0.939708	0.935412	3.34827e-08	0.781631	1.56502e-06	-0.153781	0.515662	0.93817	6.90039e-05	0.81832	0.000631101	-0.11985	0.872907	8.89165	9.04674	9.18398	9.27854	8.96227	8.9706	10.2615	10.0719	8.97684	8.88817	9.86866	10.1571
ILMN_2084836	CORO2B	-0.064391	0.997255	1.08781	4.37011e-10	0.753592	1.72931e-06	-0.0983168	0.666016	-0.0478698	0.869227	0.050447	0.896694	1.05388	6.14075e-10	0.770113	7.14564e-07	-0.283768	0.108612	1.1522	6.79781e-07	0.817983	0.000293552	-0.334215	0.409187	5.86515	5.80322	5.76506	5.77453	5.63449	5.83726	6.84294	6.80441	5.77935	5.79329	6.49604	6.58378
ILMN_1756935	OSBPL6	0.00136442	0.999328	0.85363	1.22472e-07	0.818702	3.6988e-07	-0.096021	0.676194	-0.136565	0.539307	-0.0405436	0.920789	0.756245	9.3803e-07	0.680773	7.74053e-06	-0.0754715	0.786772	0.852266	0.000138628	0.817338	0.000318261	-0.0349279	0.971409	6.67914	6.55965	6.63025	6.61127	6.46035	6.5864	7.35237	7.40165	6.56379	6.40188	7.33683	7.26624
ILMN_1667374	C14orf149	-0.175389	0.986712	1.14152	5.07818e-10	0.640459	7.55327e-05	-0.316553	0.0687363	-0.335182	0.0603083	-0.0186297	0.969813	1.00036	7.28765e-09	0.480666	0.00202031	-0.51969	0.00197348	1.31691	1.26639e-07	0.815848	0.000643693	-0.501061	0.129544	7.3308	7.19911	6.96935	7.20979	6.92158	6.97523	8.11904	8.06081	7.04089	6.81866	7.65086	7.4896
ILMN_1691333	ZNF57	0.00571525	0.999277	1.7125	2.29841e-15	0.821468	3.58881e-07	-0.268412	0.11585	-0.0344899	0.912173	0.233922	0.309133	1.43837	2.29538e-13	0.781263	6.19069e-07	-0.657108	4.32749e-05	1.70678	1.0313e-10	0.815753	0.00033513	-0.89103	0.00036092	6.56322	6.61066	6.50757	6.67774	6.36662	6.27043	8.10234	7.95971	6.51212	6.59277	7.36598	7.38185
ILMN_1750158	ACOX1	-0.179705	0.986712	0.546941	0.00055111	0.634753	9.33185e-05	-0.396995	0.017983	-0.155523	0.4988	0.241472	0.324708	0.329651	0.0374262	0.658934	3.28797e-05	0.329283	0.0709952	0.726646	0.00219199	0.814457	0.000700669	0.0878115	0.914559	9.63109	9.45153	9.33691	9.3863	9.17455	9.11408	9.81816	9.56435	9.26696	9.50461	9.9778	10.0633
ILMN_1699695	TNFRSF21	0.0711168	0.997255	1.14099	7.68014e-10	0.885378	2.85364e-07	-0.844683	1.13249e-06	-0.86554	8.38325e-07	-0.0208569	0.966729	0.225188	0.195693	-0.0512784	0.849221	-0.276467	0.157862	1.06987	1.05014e-05	0.814262	0.000831735	-0.25561	0.632112	10.9515	11.2967	11.1315	11.2589	10.2418	10.3171	11.3179	11.5229	10.2582	10.2589	11.1894	11.0985
ILMN_3240321	AEN	0.17401	0.986712	1.44252	3.70067e-12	0.985784	5.22866e-08	-0.302323	0.103893	-0.186697	0.411203	0.115626	0.744271	0.966184	4.24037e-08	0.625077	0.000134447	-0.341107	0.0727549	1.26851	7.187e-07	0.811774	0.00122799	-0.456733	0.233635	6.72945	7.17493	7.06559	7.1868	6.5864	6.71333	8.02693	8.15783	6.77002	6.76096	7.72098	7.78157
ILMN_2361862	VLDLR	0.00956133	0.999277	0.808231	6.38762e-07	0.821182	5.98217e-07	-0.305864	0.0726639	-0.499028	0.00222547	-0.193164	0.457992	0.492805	0.00096726	0.312593	0.0513604	-0.180212	0.40459	0.798669	0.000493705	0.811621	0.000504099	0.0129513	0.989406	7.06321	6.83069	7.01503	6.89799	6.55652	6.72565	7.41727	7.48137	6.39968	6.49617	7.29912	7.23909
ILMN_2317581	SHANK3	-0.0620441	0.997255	0.667369	6.07566e-05	0.745636	1.29316e-05	0.071204	0.798553	-0.224445	0.295311	-0.295649	0.21483	0.800617	1.85175e-06	0.583236	0.00034363	-0.217381	0.324399	0.729413	0.00319296	0.80768	0.00130476	0.0782677	0.931132	6.24576	6.2276	6.08027	6.26901	6.42423	6.19155	7.05908	6.89144	5.84731	6.17717	6.83275	6.683
ILMN_1676322	C1orf172	0.0628266	0.997255	1.29483	1.04485e-10	0.869052	1.05934e-06	0.126217	0.605771	-0.0805262	0.787846	-0.206743	0.469269	1.35822	1.95028e-11	0.725699	1.76425e-05	-0.63252	0.000383958	1.232	1.73854e-06	0.806225	0.00167494	-0.425777	0.30274	7.54385	7.80232	7.88597	7.58585	7.87319	7.72541	9.0869	9.10137	7.68378	7.50135	8.32203	8.60119
ILMN_2399300	NAV2	0.0495513	0.997814	0.892587	4.24225e-08	0.852774	1.45763e-07	0.125048	0.553336	-0.200927	0.304194	-0.325975	0.100386	0.968083	4.63072e-09	0.602296	5.42495e-05	-0.365787	0.0269183	0.843035	0.000153745	0.803223	0.000381922	-0.0398126	0.966255	6.59762	6.63909	6.71871	6.6171	6.75764	6.72916	7.72416	7.54781	6.3775	6.45735	7.31115	7.22925
ILMN_1781745	C9orf152	-0.186742	0.978564	0.548324	0.000229606	0.61645	5.35528e-05	0.175192	0.353484	-0.0219787	0.947402	-0.19717	0.41957	0.910257	1.57979e-08	0.781213	4.82825e-07	-0.129044	0.576126	0.735065	0.000870691	0.803191	0.000347614	0.068126	0.934192	10.6703	10.72	10.523	10.4937	10.8423	10.8983	11.4017	11.4356	10.6726	10.6737	11.3855	11.1936
ILMN_1759261	C16orf55	0.0276227	0.997814	1.01891	1.52696e-09	0.828586	1.95062e-07	-0.0408671	0.880559	-0.233128	0.199886	-0.192261	0.429859	0.950417	4.96845e-09	0.567835	0.000105838	-0.382582	0.0174379	0.991285	8.9868e-06	0.800963	0.000322423	-0.190321	0.729256	6.32659	6.38759	6.4609	6.30853	6.3102	6.32225	7.34077	7.32949	6.14056	6.10737	6.92977	6.97533
ILMN_1789361	PKD2L1	-0.0782307	0.997255	0.743032	5.29805e-06	0.722435	1.11993e-05	-0.0649158	0.810468	0.164354	0.46628	0.22927	0.359761	0.756347	2.54013e-06	0.96502	2.18719e-08	0.208673	0.325239	0.821262	0.000488142	0.800665	0.00087225	-0.0205969	0.985114	5.71676	5.89918	5.84251	5.61697	5.78176	5.70435	6.4115	6.56067	5.86226	6.08239	6.65882	6.73069
ILMN_1789502	GPC4	0.0938618	0.997255	1.19527	7.41694e-10	0.894208	5.87592e-07	-0.348113	0.0584	-0.516366	0.00373649	-0.168253	0.588016	0.753293	7.39559e-06	0.283981	0.117909	-0.469312	0.00971752	1.10141	1.3923e-05	0.800346	0.00180342	-0.301059	0.56412	7.43723	7.86829	7.82793	7.66533	7.31217	7.29713	8.41901	8.58083	7.11475	7.15805	8.13944	7.92177
ILMN_1706344	ABHD6	-0.0961538	0.997255	0.715109	8.65865e-06	0.703812	1.47021e-05	-0.166249	0.418112	-0.168586	0.443536	-0.00233651	0.996627	0.645013	3.13444e-05	0.63138	5.42495e-05	-0.0136327	0.972857	0.811262	0.000500059	0.799966	0.000776201	-0.0112961	0.991179	7.04604	7.20897	6.99568	7.06703	7.11821	6.80431	7.66704	7.68569	6.93332	6.98452	7.71839	7.60708
ILMN_1683887	DEFB32	-0.328247	0.960939	0.505638	0.00107689	0.468076	0.00344463	-0.257664	0.148274	-0.250843	0.185582	0.00682078	0.990922	0.576221	0.000138342	0.54548	0.000362385	-0.0307415	0.930103	0.833885	0.000291673	0.796323	0.000693055	-0.0375623	0.969323	5.95992	6.20757	5.76506	5.74594	5.9393	5.71286	6.35749	6.30595	5.80107	5.86473	6.31759	6.28437
ILMN_1775235	AFF3	0.00105434	0.999481	0.650458	5.09719e-05	0.793997	2.06118e-06	-0.174292	0.398126	0.0726696	0.800655	0.246961	0.309257	0.475112	0.00201773	0.865613	2.36962e-07	0.390501	0.0260393	0.649403	0.00707996	0.792943	0.00102693	0.14354	0.836201	5.97339	5.96263	6.04156	5.89656	5.74346	5.84397	6.44762	6.44073	6.21148	5.86988	6.91144	6.75791
ILMN_2404688	NUPR1	-0.276829	0.978564	0.6169	0.000532773	0.511056	0.00586867	-1.13205	2.32294e-08	-1.99202	1.31895e-14	-0.859973	2.69914e-05	-0.238323	0.223535	-1.20414	1.99534e-09	-0.965816	9.72308e-07	0.893729	0.000741702	0.787885	0.00431725	-0.105843	0.905611	9.88523	9.59327	9.45946	9.46538	8.4031	8.8113	9.07798	9.37022	7.6315	7.86295	8.36114	8.15543
ILMN_2059797	NOL3	-0.0469831	0.997814	1.11631	2.30569e-09	0.740481	1.35904e-05	0.0872372	0.742224	-0.0496031	0.878313	-0.13684	0.679312	1.25053	9.13415e-11	0.737861	9.05113e-06	-0.512666	0.0034699	1.16329	3.42475e-06	0.787464	0.00169501	-0.375825	0.392737	9.13987	8.98393	9.0436	8.98624	9.24192	9.05636	10.3982	10.1327	9.1334	8.89119	9.64154	9.86402
ILMN_1789627	SEPT5	-0.195312	0.978564	2.03466	3.20528e-17	0.584727	0.000214357	0.0382728	0.895565	-0.432888	0.00904466	-0.471161	0.010799	2.26825	7.03378e-19	0.347152	0.0276905	-1.9211	1.39621e-15	2.22997	1.79666e-13	0.780039	0.00088581	-1.44993	9.54048e-08	7.90781	7.87479	7.66186	7.73011	8.03635	7.82279	10.0008	9.92762	7.40265	7.51417	8.15285	7.93343
ILMN_1655469	TSPAN3	-0.106601	0.994666	0.54531	0.000524394	0.671233	3.43612e-05	0.0695256	0.793844	-0.453832	0.00703151	-0.523358	0.00466852	0.721437	5.20189e-06	0.324001	0.0472301	-0.397435	0.0214115	0.651911	0.00622141	0.777834	0.0011631	0.125923	0.860912	9.84842	9.83198	9.72348	9.74372	9.92823	9.89123	10.4079	10.5022	9.24524	9.5275	10.1823	9.93293
ILMN_1696546	FZD1	-0.0491427	0.997814	1.00174	4.1334e-07	0.726227	0.000147126	0.0786862	0.804328	0.0422213	0.91434	-0.0364649	0.945711	1.12957	2.14242e-08	0.817591	1.42916e-05	-0.31198	0.176621	1.05088	0.000158449	0.77537	0.0081621	-0.275515	0.674925	5.94595	6.4412	6.02172	6.26714	6.22632	6.3182	7.1157	7.4323	6.0494	6.42219	6.92504	6.99901
ILMN_1794781	VAV2	-0.113617	0.994666	0.915239	4.11971e-08	0.661321	2.79249e-05	-0.0294318	0.921835	-0.201156	0.317545	-0.171724	0.527865	0.999424	3.84174e-09	0.573782	0.000158436	-0.425642	0.0102458	1.02886	9.23392e-06	0.774937	0.000863154	-0.253918	0.611869	7.14831	7.03209	7.05139	6.90177	7.16747	6.95407	7.96792	7.98409	6.84012	6.93797	7.5027	7.59803
ILMN_2155719	NBPF10	0.0887928	0.997255	1.03183	3.35344e-09	0.861383	2.26945e-07	0.287712	0.0962037	0.352831	0.0401638	0.0651198	0.865742	1.23075	2.80814e-11	1.12542	3.00242e-10	-0.105326	0.689647	0.943036	4.45366e-05	0.77259	0.000982447	-0.170446	0.784337	11.3983	11.46	11.4249	11.6111	11.5989	11.8349	12.7097	12.7877	11.7245	11.8395	12.6302	12.6566
ILMN_1653856	STS-1	0.173956	0.986712	0.942596	2.62079e-08	0.944777	3.14199e-08	-0.873146	2.71768e-07	-0.864304	3.99996e-07	0.00884176	0.987292	-0.104506	0.602216	-0.093483	0.678662	0.0110226	0.978822	0.76864	0.000813273	0.770821	0.00102998	0.00218089	0.997685	7.06042	7.16352	7.16963	7.40222	6.22824	6.24941	7.14056	7.22228	6.22647	6.26886	7.29606	7.08882
ILMN_1739241	CHAC1	0.156861	0.989821	1.00898	1.11706e-08	0.927004	9.20944e-08	0.0160467	0.958825	0.0281071	0.935038	0.0120604	0.982516	0.868162	1.89029e-07	0.798251	1.21367e-06	-0.0699109	0.81836	0.852115	0.000315672	0.770144	0.00150679	-0.0819713	0.922305	5.70299	5.59675	5.67455	5.93891	5.58052	5.7513	6.62516	6.72462	5.75152	5.60443	6.69547	6.51449
ILMN_2402558	ZHX1	-0.101875	0.994666	0.574935	0.000164996	0.666319	2.15755e-05	-0.17705	0.361523	-0.0389239	0.901217	0.138126	0.639884	0.499761	0.000692488	0.72927	2.76575e-06	0.229509	0.23789	0.676811	0.0029781	0.768194	0.00086982	0.0913834	0.904478	7.22495	7.21988	7.05564	7.18545	7.10243	6.98831	7.6841	7.55651	7.26495	7.10204	7.79272	7.90691
ILMN_2232520	ANKRD28	-0.0441051	0.997814	0.886098	2.28669e-07	0.723247	1.38102e-05	-0.00520404	0.98781	0.097708	0.716772	0.102912	0.77292	0.924999	6.02468e-08	0.86506	2.97494e-07	-0.0599388	0.852153	0.930203	0.00010154	0.767352	0.00176373	-0.162851	0.805807	8.10541	8.18631	8.08415	8.11936	8.16438	8.11692	9.06284	8.99066	8.39742	8.08972	9.11111	8.82252
ILMN_1671765	TRIM35	0.158869	0.986712	0.772771	7.32546e-07	0.924407	2.12245e-08	-0.0341742	0.903091	-0.344741	0.0365395	-0.310567	0.120579	0.579728	7.01282e-05	0.420797	0.00424939	-0.158931	0.459772	0.613902	0.0063395	0.765538	0.000672423	0.151636	0.804308	6.98572	6.92444	7.1065	7.1214	6.90629	6.93552	7.72476	7.6626	6.54936	6.67132	7.46334	7.60615
ILMN_1652486	THAP7	-0.0313912	0.997814	0.908846	4.35993e-08	0.730975	4.5545e-06	-0.108028	0.634343	0.107975	0.657634	0.216003	0.372961	0.832209	1.88513e-07	0.870341	9.0524e-08	0.0381317	0.906586	0.940237	3.90502e-05	0.762366	0.00100483	-0.177871	0.764079	7.56197	7.63553	7.63553	7.49919	7.61379	7.36766	8.42422	8.37492	7.70164	7.71181	8.4022	8.4732
ILMN_1768202	ANKRD24	-0.00827189	0.999277	1.13691	1.53321e-10	0.7508	1.93784e-06	0.101019	0.655971	0.0314858	0.921134	-0.0695334	0.850065	1.2462	9.5156e-12	0.790558	4.48121e-07	-0.455647	0.00449684	1.14519	8.05741e-07	0.759072	0.000844064	-0.386113	0.28908	6.03498	6.17933	6.11572	6.08204	6.2248	6.19155	7.37958	7.31059	6.11364	6.16364	6.97409	6.80479
ILMN_1762531	FGF9	-0.237185	0.978564	1.27453	1.71937e-10	0.521159	0.00272751	-0.113979	0.655238	-0.0351543	0.921494	0.0788243	0.848492	1.39773	1.05477e-11	0.723189	2.00279e-05	-0.674544	0.000166117	1.51171	2.56484e-08	0.758344	0.003567	-0.753368	0.0113002	6.32659	6.11867	6.01542	5.95547	6.23496	5.98234	7.51516	7.2512	6.07037	6.30458	6.83569	6.58158
ILMN_2375879	VEGFA	0.110515	0.997255	0.921902	5.41243e-07	0.868622	2.20483e-06	0.0613199	0.841838	0.013372	0.974756	-0.047948	0.919399	0.872707	1.05636e-06	0.771479	1.19232e-05	-0.101228	0.745844	0.811387	0.00186364	0.758107	0.00510627	-0.0532801	0.959125	7.04166	7.44677	7.22648	7.48298	7.29332	7.31775	8.21119	8.24368	7.09433	7.42085	8.22668	8.02574
ILMN_1664167	RPF2	-0.149585	0.990709	0.590989	0.00023756	0.607196	0.000215042	-0.348313	0.0455364	-0.262388	0.18056	0.0859256	0.820521	0.39226	0.0125332	0.494393	0.0018038	0.102133	0.71637	0.740573	0.00205068	0.756781	0.00208119	0.0162072	0.98753	10.973	10.8818	10.8811	10.6745	10.3974	10.7607	11.165	11.1751	10.6978	10.6321	11.236	11.3083
ILMN_1684210	NPAL3	-0.0758014	0.997255	0.679634	1.78991e-05	0.677383	2.42335e-05	-0.0920468	0.705038	-0.213318	0.289929	-0.121271	0.705322	0.663388	1.76136e-05	0.539867	0.00043992	-0.123522	0.620708	0.755435	0.00110991	0.753184	0.00150679	-0.00225103	0.997671	7.83446	8.01326	7.85921	7.8369	7.92776	7.73586	8.63203	8.39086	7.73731	7.68378	8.38483	8.39102
ILMN_1692661	AKR1D1	-0.244587	0.978564	0.457133	0.0053639	0.499453	0.00300056	-0.238491	0.221969	-0.211745	0.324387	0.0267463	0.956848	0.463229	0.00339687	0.532295	0.000926943	0.0690662	0.826456	0.70172	0.00423898	0.74404	0.00304843	0.0423199	0.96693	6.13004	5.94595	5.73492	5.85189	5.77144	5.82756	6.41658	6.09669	5.88765	5.76484	6.20571	6.44569
ILMN_1653292	PFKFB4	0.137042	0.994666	1.38891	1.20121e-11	0.879664	6.72603e-07	0.464795	0.00742309	0.537906	0.00221318	0.0731106	0.860749	1.71667	2.53811e-14	1.28053	7.28064e-11	-0.43614	0.016108	1.25187	1.07515e-06	0.742622	0.00379691	-0.509251	0.156184	8.8346	8.83141	9.01223	8.92787	9.19801	9.39759	10.6496	10.7239	9.15573	9.58609	10.3348	10.1664
ILMN_1795704	KIAA0232	-0.0470966	0.997814	1.185	8.35439e-10	0.690523	5.78882e-05	0.141844	0.545857	0.141638	0.575528	-0.000206345	0.999966	1.37394	1.30909e-11	0.879258	4.85934e-07	-0.494681	0.00582617	1.23209	1.61514e-06	0.73762	0.00439949	-0.494474	0.181535	6.80646	6.82853	6.84973	6.69106	6.88311	7.03556	8.2758	8.01287	7.16062	6.75764	7.65218	7.64712
ILMN_3253456	FNDC3B	-0.184233	0.981105	0.652637	5.11335e-05	0.552436	0.000699745	-1.46077	2.50467e-12	-0.782766	5.0137e-06	0.678006	0.00020067	-0.623902	6.81031e-05	-0.046096	0.864905	0.577806	0.00064216	0.83687	0.000413344	0.73667	0.0026384	-0.1002	0.899275	10.0223	10.3294	10.0311	9.95209	8.71418	8.71591	9.36227	9.37309	9.5317	9.2544	9.92787	9.9631
ILMN_1727023	AMMECR1L	-0.21392	0.978564	0.592411	0.000253092	0.52262	0.00164099	-0.361264	0.0385757	-0.336464	0.0675596	0.0248006	0.96027	0.445067	0.00458036	0.400076	0.0138047	-0.0449909	0.894881	0.806331	0.000788642	0.736539	0.00309134	-0.0697916	0.938754	8.04708	7.81496	7.65057	7.78363	7.63249	7.50702	8.09835	8.22598	7.50534	7.68378	8.25138	7.98297
ILMN_1693727	SDCCAG3L	-0.382601	0.949671	0.270362	0.11707	0.353146	0.0408365	-0.166818	0.417725	-0.346967	0.0490385	-0.180149	0.514072	0.486145	0.00139902	0.38878	0.0138509	-0.0973647	0.725269	0.652962	0.00603207	0.735747	0.0022659	0.0827843	0.921227	6.40966	6.25429	5.98973	5.90902	6.2782	6.05212	6.44934	6.4217	6.08806	5.88196	6.25862	6.4177
ILMN_1782142	S100A13	0.0570955	0.997255	1.81992	1.1053e-15	0.792337	1.48528e-06	-0.142815	0.504697	-0.229159	0.244393	-0.0863436	0.811778	1.62001	2.11779e-14	0.506083	0.00097806	-1.11393	2.73315e-09	1.76283	1.07818e-10	0.735241	0.00205498	-1.02758	7.36392e-05	5.83558	5.93381	5.97205	5.91152	5.79329	5.69046	7.65231	7.47129	5.76793	5.54313	6.36836	6.52738
ILMN_1723486	HK2	0.210276	0.978564	0.831716	4.10634e-07	0.945243	3.38877e-08	-0.291351	0.0931931	0.13845	0.550408	0.429801	0.0239963	0.33009	0.0326213	0.873418	1.20137e-07	0.543328	0.000996041	0.621441	0.00851969	0.734968	0.00195998	0.113527	0.879163	8.58748	8.78934	8.93579	8.86158	8.35409	8.44003	9.29889	9.15866	8.7367	8.91703	9.70444	9.83977
ILMN_3247261	RAPGEF2	-0.20892	0.978564	0.984757	3.41408e-09	0.523569	0.000501466	-0.206805	0.246241	-0.0170001	0.958951	0.189805	0.43997	0.986872	2.11403e-09	0.715489	2.22107e-06	-0.271383	0.123577	1.19368	2.46643e-07	0.732489	0.00108392	-0.461188	0.139273	8.23793	8.23511	8.07713	7.97807	8.05141	8.00802	8.97335	9.05559	8.26773	8.17131	8.77014	8.71603
ILMN_1720916	SETD7	-0.108231	0.994666	0.949753	1.88366e-08	0.624058	7.37697e-05	-0.193716	0.311261	-0.0585475	0.839291	0.135168	0.654854	0.864268	9.78089e-08	0.673741	1.34586e-05	-0.190527	0.364314	1.05798	5.73973e-06	0.732289	0.00179445	-0.325695	0.445825	6.04758	6.10999	5.89171	6.0494	5.87277	5.89736	6.90172	6.76792	6.07457	5.9659	6.53874	6.74985
ILMN_1743232	MICALCL	-0.0692941	0.997255	0.958642	1.64662e-08	0.662018	2.9773e-05	0.0375124	0.897414	0.0401822	0.899288	0.00266976	0.996079	1.06545	9.73538e-10	0.771494	1.23118e-06	-0.293954	0.105884	1.02794	1.0279e-05	0.731312	0.00189302	-0.296624	0.516765	6.72814	6.86457	6.70137	6.75275	6.87206	6.79567	7.65231	7.93271	6.8317	6.84137	7.52833	7.46878
ILMN_1666522	LOC730077	-0.124439	0.994666	1.23855	3.0627e-11	0.605942	0.000115561	-0.324034	0.0530742	0.00350867	0.991885	0.327543	0.110526	1.03895	1.65383e-09	0.73389	2.96215e-06	-0.305061	0.0887611	1.36298	3.20384e-08	0.730381	0.00186637	-0.632604	0.023645	6.31291	6.11675	6.1333	6.04749	5.84209	5.9395	7.15805	7.10064	6.31759	6.11909	6.86457	6.784
ILMN_1695812	KRT72	0.135363	0.994666	1.45254	2.25807e-13	0.865273	1.18894e-07	-0.0170189	0.953899	-0.109549	0.646739	-0.0925305	0.786223	1.30016	3.4621e-12	0.62036	3.71294e-05	-0.679798	2.4586e-05	1.31718	4.32887e-08	0.72991	0.00145572	-0.587268	0.0366061	5.72699	5.92908	5.96494	5.96186	5.83221	5.78982	7.22342	7.3037	5.74324	5.69373	6.64444	6.52308
ILMN_1791840	RALBP1	0.119235	0.994666	0.831489	8.30635e-07	0.847477	7.3566e-07	0.380731	0.0263701	0.155401	0.507522	-0.22533	0.382192	1.09299	1.5152e-09	0.883643	1.99131e-07	-0.209343	0.333581	0.712254	0.00314988	0.728242	0.00327402	0.0159876	0.98753	7.91125	7.62141	7.87479	7.89634	8.09096	8.20316	8.89017	9.06693	7.94435	7.89911	8.89722	8.64119
ILMN_1743316	FAM109A	-0.120473	0.994666	0.624382	7.84454e-05	0.606694	0.000156663	-0.113774	0.622152	-0.391175	0.0227595	-0.277402	0.223211	0.631081	4.43606e-05	0.335992	0.0373887	-0.295089	0.112997	0.744855	0.00145687	0.727167	0.00252313	-0.0176878	0.985931	7.30209	7.40534	7.14611	7.32039	7.21674	7.26315	8.02121	7.70744	6.93332	6.99177	7.55651	7.58196
ILMN_1811489	OXSR1	-0.16209	0.986712	0.708754	5.96367e-06	0.563839	0.000283194	-0.344856	0.0354023	-0.28618	0.107061	0.0586766	0.880183	0.525988	0.000374124	0.439749	0.00349559	-0.0862384	0.751661	0.870844	0.000121835	0.725929	0.00180192	-0.144915	0.824474	10.4965	10.4689	10.3124	10.3288	10.0705	10.2052	10.816	10.8772	10.0968	10.2963	10.84	10.6808
ILMN_1737308	GLRX	-0.114318	0.994666	0.500988	0.000878501	0.60891	8.20521e-05	-0.775625	1.78827e-06	-0.343811	0.0408382	0.431814	0.0182845	-0.160318	0.361406	0.379418	0.0120449	0.539737	0.000754907	0.615307	0.00717376	0.723229	0.00168473	0.107922	0.882787	8.91474	8.71544	8.76383	8.6377	8.02643	8.0525	8.49087	8.59003	8.46038	8.48217	9.11268	9.04769
ILMN_1658911	LOC647349	-0.123227	0.994666	0.733597	1.04995e-05	0.598284	0.000313196	-0.114707	0.636303	0.17594	0.439122	0.290647	0.216817	0.742117	5.59632e-06	0.89745	1.82331e-07	0.155333	0.525664	0.856824	0.000392925	0.721511	0.0041213	-0.135313	0.85223	9.44077	9.69563	9.42773	9.46222	9.43358	9.47341	10.1851	10.1891	9.70967	9.77861	10.5341	10.1507
ILMN_2098446	PMAIP1	-0.0704009	0.997255	0.990546	4.47e-08	0.647671	0.000144131	-0.500815	0.00376355	-0.434182	0.0162293	0.0666323	0.87539	0.560133	0.000524503	0.28389	0.114455	-0.276243	0.180149	1.06095	2.27531e-05	0.718072	0.00552756	-0.342875	0.468319	6.5998	6.24339	6.26917	6.43322	5.82968	6.01188	6.92405	6.89861	6.04102	5.93381	6.50241	6.76776
ILMN_1792363	KLK4	-0.120636	0.994666	0.789238	1.04421e-06	0.596095	0.0001615	0.133726	0.534883	0.361191	0.0348974	0.227465	0.347822	1.0436	1.70941e-09	1.07792	8.98501e-10	0.0343222	0.919415	0.909874	7.77251e-05	0.716731	0.00250186	-0.193143	0.741351	6.53407	6.46267	6.39075	6.36472	6.63673	6.62746	7.3916	7.45107	6.79513	6.924	7.6055	7.30582
ILMN_1736828	CHST10	-0.138926	0.994666	0.636905	0.00011119	0.574558	0.000597317	-0.124056	0.603041	-0.453822	0.00992381	-0.329766	0.142665	0.651775	5.25515e-05	0.259662	0.149826	-0.392113	0.0311759	0.775831	0.00150679	0.713484	0.00500889	-0.062347	0.947741	6.44197	6.65513	6.59389	6.22535	6.46227	6.38671	7.14746	6.97533	6.02984	6.15961	6.69047	6.6481
ILMN_1704571	FAM53B	-0.153288	0.990485	0.731152	7.85698e-06	0.558902	0.000605005	0.153475	0.475911	0.0637118	0.831084	-0.0897633	0.808344	1.03792	4.07592e-09	0.775901	2.14491e-06	-0.262014	0.185806	0.88444	0.00019427	0.712189	0.00383622	-0.172251	0.789862	7.41586	7.39445	7.35119	7.15254	7.54334	7.57392	8.43091	8.14865	7.37716	7.56058	7.94829	8.10725
ILMN_1757237	DDEF2	0.0019784	0.999315	0.987844	3.52216e-08	0.711943	2.58948e-05	-0.0575398	0.842341	-0.0180747	0.961649	0.0394651	0.930599	0.928326	8.98445e-08	0.69189	2.64691e-05	-0.236436	0.267985	0.985866	5.78848e-05	0.709965	0.00539441	-0.275901	0.603962	8.7303	8.67354	8.76202	8.64577	8.61458	8.67418	9.65606	9.60839	8.70382	8.66387	9.62791	9.16366
ILMN_1722089	RNF217	-0.148101	0.989821	0.498879	0.000890761	0.56041	0.000260231	-0.329121	0.0432858	-0.405333	0.0124446	-0.0762124	0.83325	0.317859	0.0338893	0.303178	0.0526564	-0.0146811	0.968668	0.64698	0.00421417	0.708511	0.00208119	0.0615313	0.941967	6.5608	6.59713	6.41693	6.4448	6.33421	6.16548	6.76455	6.7329	6.22359	6.12367	6.81117	6.65691
ILMN_1762561	PLA2G10	-0.0992497	0.997255	0.79677	2.22471e-06	0.608172	0.00023913	0.623888	0.000214625	0.380409	0.034258	-0.24348	0.334728	1.51991	3.94926e-13	1.08783	2.35159e-09	-0.432078	0.014427	0.89602	0.000203682	0.707422	0.00492108	-0.188598	0.765207	7.57323	7.71327	7.43007	7.65793	8.17102	8.36326	9.14727	8.98054	8.06502	7.9823	8.76438	8.49928
ILMN_1810595	PLA2G4E	-0.115138	0.994666	0.622224	0.000214963	0.591534	0.00055	0.125543	0.606884	-0.03478	0.92208	-0.160323	0.613493	0.862904	6.1367e-07	0.671892	5.85825e-05	-0.191012	0.420609	0.737362	0.00339448	0.706672	0.00701219	-0.0306895	0.978059	5.9391	6.10999	6.09704	5.72178	6.0988	6.20138	6.74414	6.80048	5.95577	6.02376	6.73774	6.42485
ILMN_2222317	DNAJB4	0.0313039	0.997814	1.07277	3.57474e-09	0.736076	1.05925e-05	-0.106773	0.662213	-0.144373	0.547604	-0.0375999	0.933365	0.934692	5.07037e-08	0.5604	0.000420504	-0.374292	0.0375473	1.04146	1.77469e-05	0.704773	0.00472738	-0.336692	0.456331	6.46179	6.22552	6.26714	6.48277	6.16205	6.31171	7.37194	7.24735	6.31209	6.08647	6.89538	6.97533
ILMN_1774547	MPRIP	0.0832274	0.997255	0.902059	9.34886e-08	0.787986	1.84071e-06	-0.288266	0.102315	-0.0699032	0.806371	0.218363	0.385564	0.530566	0.000488319	0.634855	4.94082e-05	0.104289	0.699018	0.818832	0.000441895	0.704758	0.00356674	-0.114073	0.880333	8.80679	9.11932	9.05021	9.04235	8.75443	8.59514	9.56374	9.58995	8.82252	8.96378	9.66718	9.69509
ILMN_1726388	ACBD7	0.0226618	0.997814	0.711122	5.21555e-06	0.72722	4.43503e-06	0.0883293	0.709434	0.0618996	0.826328	-0.0264297	0.953462	0.77679	6.57375e-07	0.766457	1.0264e-06	-0.0103326	0.979515	0.688461	0.00240085	0.704558	0.00244088	0.0160971	0.986879	7.73119	7.78768	7.8025	7.76169	7.80403	7.8915	8.48196	8.63581	7.77624	7.86642	8.45427	8.64283
ILMN_1806703	LOC643037	-0.0884182	0.997255	0.909828	5.78201e-08	0.616043	0.000101963	0.0137344	0.964047	0.159501	0.470015	0.145766	0.6215	1.01198	3.62392e-09	0.863962	1.41662e-07	-0.148019	0.524535	0.998246	1.84548e-05	0.704461	0.00309652	-0.293785	0.526427	5.85667	5.99634	5.73492	5.94126	6.01244	5.86804	6.93763	6.76251	6.103	6.06901	6.66996	6.73414
ILMN_1658902	DEAF1	-0.133391	0.994666	0.505849	0.00122822	0.569295	0.000370745	0.175642	0.384879	0.188132	0.374966	0.0124901	0.981127	0.814882	4.97389e-07	0.890818	9.79932e-08	0.0759353	0.796002	0.639241	0.00719111	0.702686	0.00366236	0.0634452	0.942814	7.36733	7.4815	7.25222	7.32983	7.68101	7.5191	8.21761	7.9942	7.70051	7.52459	8.11606	8.24763
ILMN_1692219	RAB11FIP1	0.164056	0.986712	1.02526	3.53019e-09	0.865985	1.88215e-07	0.0746229	0.769841	-0.194532	0.340727	-0.269155	0.22966	0.935831	1.81976e-08	0.507397	0.000810167	-0.428434	0.00999588	0.861208	0.000166622	0.701929	0.00301744	-0.159279	0.800822	11.7996	11.8596	12.0385	11.9488	11.9457	11.8628	13.0562	12.8028	11.7065	11.5636	12.4717	12.5304
ILMN_1713846	PPM1H	0.0389632	0.997814	1.29195	2.06463e-11	0.740019	6.68969e-06	-1.05056	7.94832e-09	-0.728294	1.49188e-05	0.322266	0.1334	0.202425	0.247112	-0.0272376	0.921553	-0.229663	0.261556	1.25299	3.72215e-07	0.701056	0.00404239	-0.55193	0.0764423	9.07366	9.2712	9.12661	9.29618	8.26145	7.9823	9.43399	9.39366	8.3955	8.49277	9.18325	9.18507
ILMN_1742869	TBC1D20	-0.098231	0.997255	0.877871	1.57095e-07	0.60132	0.000168882	0.010888	0.97205	0.0130552	0.97174	0.00216723	0.996979	0.98699	8.03704e-09	0.712606	7.01313e-06	-0.274384	0.147624	0.976102	3.18891e-05	0.699551	0.00373102	-0.276551	0.572979	7.23236	7.5727	7.29002	7.31858	7.35266	7.47418	8.30638	8.2762	7.37716	7.45401	8.00329	8.03052
ILMN_1800530	CENTG2	-0.115129	0.994666	0.799881	6.01036e-07	0.584329	0.000173459	-0.161535	0.417531	-0.186558	0.361651	-0.0250229	0.956848	0.753476	1.28499e-06	0.5129	0.000632012	-0.240575	0.208911	0.915011	5.68637e-05	0.699458	0.00279577	-0.215552	0.694591	9.77962	9.556	9.57939	9.52598	9.57979	9.43277	10.2666	10.3457	9.4389	9.52361	10.0588	10.0723
ILMN_1749502	ZNF215	-0.232642	0.978564	0.564821	0.000239355	0.46445	0.00341882	-0.264728	0.131238	-0.305741	0.0836381	-0.041013	0.921737	0.532734	0.000355233	0.39135	0.0108553	-0.141384	0.54624	0.797462	0.000474738	0.697092	0.00318873	-0.100371	0.894556	7.21488	7.35758	6.91791	7.18927	7.04203	7.00098	7.54218	7.63047	6.9868	6.97418	7.45911	7.43077
ILMN_1754580	FRMPD1	-0.0968709	0.997255	0.901502	3.13629e-07	0.594165	0.000451661	-0.107226	0.672212	-0.090188	0.756459	0.0170377	0.974537	0.891147	2.61663e-07	0.600848	0.000253493	-0.290299	0.149617	0.998373	5.64972e-05	0.691036	0.00787816	-0.307337	0.547466	5.56436	5.57901	5.43779	5.51183	5.2525	5.67642	6.3197	6.41221	5.60616	5.35683	6.03352	6.1178
ILMN_3207122	LOC644563	0.0776975	0.997255	0.701523	5.50386e-06	0.767372	1.32262e-06	0.0368948	0.896244	-0.154588	0.470052	-0.191483	0.445294	0.66072	1.01394e-05	0.535087	0.000305694	-0.125634	0.593673	0.623826	0.00592617	0.689675	0.00277355	0.0658493	0.937223	10.6034	10.4951	10.6604	10.5935	10.5203	10.6519	11.3509	11.2244	10.3478	10.4415	11.1879	11.1362
ILMN_2219681	RBP2	-0.0056829	0.999277	1.13753	1.88198e-10	0.682033	1.32784e-05	0.154236	0.441107	0.119147	0.610567	-0.0350883	0.933511	1.29745	4.12705e-12	0.806864	3.53846e-07	-0.490583	0.00230905	1.14321	9.87113e-07	0.687716	0.00310231	-0.455495	0.167999	5.64484	5.85148	5.70735	5.7776	5.93675	5.86804	7.10954	6.97031	5.86473	5.86988	6.5756	6.52308
ILMN_1779711	DTL	-0.155546	0.990709	0.765886	7.52802e-06	0.530169	0.00197552	-0.162065	0.469697	-0.042367	0.902131	0.119698	0.735241	0.759367	5.75895e-06	0.643347	0.000103323	-0.11602	0.680944	0.921432	0.000202663	0.685714	0.00885066	-0.235718	0.695559	7.86426	7.9451	7.68345	7.81482	7.64192	7.84332	8.57847	8.43854	7.84452	7.88011	8.17591	8.60906
ILMN_1768958	RASGRP1	0.0382983	0.997814	0.985722	6.76691e-09	0.722506	5.31421e-06	0.11834	0.589131	0.23591	0.211557	0.11757	0.708901	1.06576	7.15247e-10	0.920118	2.51024e-08	-0.145646	0.524	0.947424	3.30728e-05	0.684208	0.00353472	-0.263217	0.588292	5.61402	5.62065	5.59451	5.71676	5.85439	5.61697	6.74016	6.70264	5.79589	5.91061	6.56373	6.58778
ILMN_1707551	AFMID	-0.123955	0.994666	0.777388	1.96664e-06	0.560137	0.000483988	-0.235252	0.208674	-0.47247	0.00471657	-0.237217	0.330652	0.666091	1.93906e-05	0.211623	0.244985	-0.454468	0.00727513	0.901343	0.000118616	0.684093	0.0050396	-0.21725	0.703934	7.69073	7.9219	7.75681	7.60791	7.48844	7.65368	8.40008	8.29682	7.40591	7.26178	7.95712	7.83084
ILMN_2255256	MARVELD3	-0.00119872	0.999343	1.22994	2.36774e-11	0.681628	1.32872e-05	-0.309581	0.0620051	-0.265729	0.13836	0.0438525	0.9131	0.921553	1.72819e-08	0.417098	0.00537458	-0.504454	0.00169744	1.23113	2.12653e-07	0.682827	0.00332515	-0.548307	0.0586098	8.08078	8.14698	8.06892	8.15644	7.90219	7.7064	9.05139	9.01708	7.92209	7.77421	8.53681	8.52275
ILMN_1792094	TMEM63C	0.157863	0.986712	1.11895	5.09274e-10	0.83664	4.32594e-07	-0.0118348	0.969183	0.184748	0.377797	0.196583	0.448098	0.949254	1.51849e-08	0.863526	1.42137e-07	-0.0857286	0.758258	0.961089	3.43961e-05	0.678778	0.00462919	-0.282311	0.555843	5.71676	5.89918	6.01746	5.91421	5.7383	5.85397	7.00154	6.82863	6.07243	5.913	6.86694	6.79178
ILMN_1806165	HSPA6	0.0403764	0.997814	0.736137	3.71818e-06	0.718271	7.43596e-06	-0.442421	0.00587305	-0.406829	0.0147431	0.0355922	0.933955	0.253339	0.115528	0.271065	0.100996	0.0177263	0.961411	0.69576	0.00255563	0.677894	0.00447843	-0.0178659	0.985931	6.46417	6.63909	6.59986	6.58415	5.99049	6.22793	6.77596	6.91473	6.1369	6.15271	6.89255	6.83359
ILMN_1771966	BCCIP	0.0606297	0.997255	0.775571	4.73243e-06	0.736343	1.50456e-05	-0.0837851	0.75462	-0.214686	0.320166	-0.1309	0.696296	0.631156	8.83969e-05	0.461028	0.00466456	-0.170128	0.481183	0.714941	0.00378101	0.675713	0.00890159	-0.0392279	0.970239	10.3303	10.2912	10.3094	10.4334	10.2711	10.1829	11.1077	10.8974	10.2666	9.9256	10.9515	10.7134
ILMN_1795227	DNCL1	0.00601929	0.999277	0.931019	3.90668e-08	0.681572	2.15631e-05	-0.242079	0.186045	-0.15441	0.492456	0.0876683	0.80805	0.682921	1.06702e-05	0.521142	0.000671812	-0.161779	0.47778	0.925	6.67372e-05	0.675552	0.00510742	-0.249447	0.628311	13.4593	13.4856	13.6126	13.3443	13.2367	13.2241	14.2556	14.0672	13.2971	13.339	13.932	14.0672
ILMN_1730928	CDK5R1	-0.0987328	0.997255	1.46104	7.05241e-13	0.57583	0.000342195	-0.176479	0.385254	-0.223684	0.266023	-0.0472055	0.909823	1.38329	2.25802e-12	0.450879	0.00384817	-0.932412	1.72125e-07	1.55977	2.6994e-09	0.674563	0.00599781	-0.885207	0.00077958	7.27209	6.98637	7.00857	7.05243	6.98082	6.92469	8.42878	8.3988	6.99115	6.81994	7.38544	7.57732
ILMN_1685022	CAPN7	-0.0553219	0.997255	0.91735	3.6746e-08	0.618866	7.84633e-05	-0.137933	0.512763	-0.0835466	0.754201	0.0543863	0.889902	0.834739	1.83128e-07	0.590641	0.000100903	-0.244098	0.201903	0.972672	2.31557e-05	0.674188	0.00436659	-0.298484	0.509436	8.90736	8.89617	8.85652	8.83636	8.82613	8.70153	9.73127	9.63109	8.94942	8.68702	9.42917	9.445
ILMN_1704055	HSPC111	-0.0427055	0.997814	0.625623	4.3815e-05	0.631308	4.93016e-05	-0.113929	0.604942	-0.363672	0.0293647	-0.249743	0.270282	0.5544	0.00017261	0.310342	0.0482625	-0.244058	0.197156	0.668329	0.00325116	0.674014	0.00394903	0.00568503	0.996179	8.96173	8.88896	8.89806	8.86721	8.74409	8.87874	9.39384	9.48023	8.45895	8.66439	9.16132	9.22463
ILMN_3249651	ZDHHC8P	-0.124338	0.994666	0.603647	0.00015483	0.549533	0.000713613	-0.241926	0.198388	-0.187303	0.386518	0.0546235	0.893897	0.486058	0.00157474	0.486568	0.00191737	0.00051003	0.99913	0.727985	0.00220279	0.673871	0.00659024	-0.0541134	0.954539	6.53693	6.77233	6.53744	6.52314	6.56702	6.25838	6.99045	7.04225	6.50129	6.43336	7.07405	6.95967
ILMN_1769290	TTC39B	-0.195809	0.978564	0.545792	0.000476756	0.472107	0.00347882	0.313998	0.0685239	-0.137905	0.555794	-0.451903	0.0169416	1.0556	1.7379e-09	0.53001	0.000589026	-0.525589	0.00158766	0.741601	0.0014767	0.667916	0.00613827	-0.0736855	0.931352	7.38303	7.40048	7.12576	7.26613	7.71402	7.69749	8.1928	8.31029	7.28093	7.22676	7.56594	7.88597
ILMN_1700628	DDX24	0.00713349	0.999277	0.926869	1.82293e-08	0.673784	1.36662e-05	-0.0438914	0.871996	0.142943	0.512827	0.186834	0.459392	0.875844	4.22013e-08	0.809593	2.67658e-07	-0.0662506	0.816788	0.919735	3.99188e-05	0.666651	0.00389152	-0.253085	0.599472	10.8646	11.0215	10.9366	10.9637	10.9621	10.8362	11.8349	11.8172	11.1455	11.0265	11.7541	11.7655
ILMN_1686319	USP37	-0.304799	0.960939	0.512851	0.000799604	0.361711	0.0295053	-0.289845	0.0900324	-0.129317	0.57692	0.160528	0.564746	0.527805	0.000388157	0.537193	0.000382562	0.00938775	0.981354	0.81765	0.000328425	0.66651	0.00503529	-0.151141	0.812551	7.27759	7.42224	6.98457	7.10567	7.00211	7.11804	7.55204	7.59381	7.32429	7.11691	7.54322	7.62141
ILMN_2405018	PPP1CB	0.104075	0.994666	0.957273	2.2285e-08	0.766365	2.80006e-06	-0.0725024	0.780755	-0.0837957	0.759431	-0.0112933	0.983373	0.780696	1.02902e-06	0.578494	0.000179472	-0.202202	0.335743	0.853198	0.000231856	0.66229	0.00646309	-0.190909	0.749123	9.53045	9.48087	9.64801	9.57146	9.44288	9.42343	10.2566	10.5243	9.53614	9.30759	10.1977	10.1787
ILMN_1657627	CBFA2T3	-0.0981563	0.995727	0.576197	0.00013475	0.563855	0.000235318	0.0195911	0.946538	0.121193	0.600212	0.101602	0.755108	0.693944	4.4924e-06	0.783204	5.66869e-07	0.0892597	0.738219	0.674353	0.00272993	0.662011	0.00441027	-0.0123422	0.989489	5.95547	5.97358	5.75975	5.973	5.96533	6.00291	6.52712	6.59351	6.07457	6.09687	6.70333	6.59582
ILMN_1743456	ZCCHC14	0.0540091	0.997255	0.883998	1.21989e-07	0.715674	9.48669e-06	-0.000563652	0.998721	0.149253	0.510827	0.149817	0.609263	0.829425	2.99848e-07	0.810918	5.68937e-07	-0.0185072	0.960044	0.829988	0.000329589	0.661665	0.00638944	-0.168324	0.78907	8.99505	9.21747	9.23427	9.08628	9.17373	9.03766	9.98546	9.99394	9.19226	9.31877	9.89531	10.0471
ILMN_2063586	CLIC4	-0.0321111	0.997814	0.88012	6.53936e-08	0.629062	4.76459e-05	-0.289548	0.0832997	-0.101304	0.677514	0.188244	0.45889	0.622683	2.8402e-05	0.55987	0.000174182	-0.0628133	0.829584	0.912231	5.08623e-05	0.661173	0.00457612	-0.251058	0.607236	9.70984	9.58449	9.67194	9.55818	9.34884	9.3664	10.3223	10.1532	9.52444	9.56728	10.1298	10.2201
ILMN_1767448	LHFP	0.106669	0.995727	0.939634	8.18582e-08	0.767122	5.80834e-06	-0.293349	0.109882	-0.235105	0.254267	0.0582438	0.889251	0.539616	0.000604822	0.425347	0.00855576	-0.114268	0.676017	0.832965	0.000554309	0.660453	0.009784	-0.172512	0.793393	8.24023	8.22945	8.47495	8.20807	7.89645	7.98653	8.9462	8.81605	7.96902	8.03045	8.93631	8.5974
ILMN_1688621	C9orf80	-0.0680533	0.997255	0.603471	0.000194767	0.590068	0.000342729	-0.317931	0.0749915	0.163284	0.481009	0.481215	0.0129334	0.353594	0.0272342	0.821405	9.17178e-07	0.467812	0.0071159	0.671524	0.00592617	0.658121	0.00963705	-0.0134036	0.989406	8.98362	8.77748	8.87722	8.74777	8.4136	8.71163	9.26298	9.0692	9.10462	8.98305	9.66295	9.60485
ILMN_2113728	FLJ31568	-0.00217067	0.999277	0.69299	1.04135e-05	0.654969	3.41865e-05	0.0397757	0.889997	-0.00384683	0.991378	-0.0436225	0.917025	0.734936	2.40726e-06	0.653293	2.2674e-05	-0.081643	0.772079	0.69516	0.00250137	0.65714	0.00604627	-0.0380205	0.968455	7.07735	7.1418	7.17754	7.03727	7.05654	7.24215	7.93048	7.7542	7.11915	7.0923	7.82125	7.70014
ILMN_3180114	C14orf65	-0.0546466	0.997255	0.727905	5.17748e-06	0.600623	0.000153292	0.0199296	0.947184	0.220142	0.266047	0.200212	0.437456	0.802481	5.4507e-07	0.875412	1.13014e-07	0.0729305	0.803184	0.782552	0.000675047	0.65527	0.00683022	-0.127282	0.855157	6.91024	7.05153	6.98992	6.86255	7.05654	6.94509	7.70413	7.75331	7.12209	7.27996	7.69334	7.90995
ILMN_1695719	EIF2C2	0.0287204	0.997814	0.926862	3.40156e-08	0.683038	1.74624e-05	-0.143363	0.494951	-0.301161	0.0903674	-0.157798	0.575246	0.754779	1.50635e-06	0.353157	0.0237313	-0.401621	0.0167414	0.898141	8.94258e-05	0.654318	0.00638944	-0.243823	0.634567	9.99357	10.1644	10.0968	10.1187	10.0052	9.86604	10.864	10.861	9.67688	9.87881	10.3943	10.5274
ILMN_1677432	SRGAP1	0.0772983	0.997255	0.951155	1.25666e-08	0.730377	3.79269e-06	-0.202533	0.273739	-0.147237	0.501811	0.0552958	0.887163	0.671324	8.58648e-06	0.505842	0.000670777	-0.165482	0.443852	0.873857	0.00010154	0.653079	0.00532991	-0.220778	0.678195	6.74829	6.82509	6.75264	6.97533	6.60128	6.56702	7.54128	7.52934	6.66854	6.61036	7.31531	7.42435
ILMN_2392352	CTPS2	-0.161242	0.986712	0.741432	3.53744e-06	0.491664	0.00198518	0.422387	0.00915879	0.158178	0.474398	-0.264209	0.245001	1.32506	4.37655e-12	0.811084	5.09102e-07	-0.513977	0.00180175	0.902674	9.04094e-05	0.652906	0.00689822	-0.249768	0.624703	9.76601	9.81192	9.61881	9.63663	10.3522	10.0705	11.0013	10.9042	10.0284	9.86586	10.4531	10.4245
ILMN_2168933	TNIP2	-0.180258	0.978564	0.797863	4.0143e-07	0.470241	0.002107	-0.0104238	0.972024	-0.246531	0.172181	-0.236107	0.294841	0.967697	4.02654e-09	0.403968	0.00624475	-0.563729	0.000348789	0.978121	1.33071e-05	0.650499	0.0047572	-0.327621	0.420746	7.50041	7.59938	7.33557	7.40371	7.50392	7.57502	8.34493	8.32974	7.26373	7.343	7.84332	7.7039
ILMN_1736527	TFCP2L1	0.0694125	0.997255	1.15105	4.13271e-10	0.718936	1.12199e-05	-0.0521809	0.85331	-0.057667	0.84626	-0.00548604	0.992106	1.02945	3.80571e-09	0.591857	0.000154446	-0.437596	0.010369	1.08163	6.32281e-06	0.649524	0.00875951	-0.43211	0.241853	6.18907	6.1644	6.33942	6.15288	6.26449	5.98462	7.27473	7.27647	6.03627	6.20187	6.7758	6.90021
ILMN_1661895	PI15	-0.204559	0.978564	0.500919	0.000686312	0.443406	0.00371822	-0.165778	0.384343	0.0225413	0.945321	0.188319	0.445917	0.5397	0.0001786	0.670506	7.52198e-06	0.130806	0.56578	0.705478	0.00135926	0.647965	0.00464509	-0.0575132	0.946676	5.80538	5.85397	5.58227	5.66796	5.64318	5.68462	6.19155	6.13809	5.89777	5.80666	6.34992	6.24133
ILMN_1685580	CBLB	-0.0581684	0.997255	0.601373	0.000120867	0.585926	0.000226426	0.411615	0.0118593	0.156787	0.483446	-0.254828	0.274977	1.07116	1.09295e-09	0.800881	7.30501e-07	-0.270275	0.153304	0.659541	0.00491083	0.644094	0.00829095	-0.0154472	0.98753	7.32777	7.14497	7.2752	7.0812	7.72513	7.57083	8.31937	8.17934	7.45233	7.33397	7.9938	7.96436
ILMN_1656186	SLC41A1	0.249749	0.968848	0.895219	5.45423e-08	0.891647	7.68704e-08	0.145606	0.478058	0.542304	0.000683209	0.396699	0.0353062	0.791075	4.80411e-07	1.1842	5.3227e-11	0.393127	0.0177486	0.64547	0.00479156	0.641898	0.00681706	-0.00357144	0.997376	7.54147	7.45419	7.72246	7.7727	7.63475	7.65212	8.44324	8.63406	8.08437	7.9959	9.01671	8.84685
ILMN_1747451	PLCXD1	-0.141644	0.994666	0.743036	4.2302e-06	0.496449	0.0020388	0.375543	0.0241499	0.606796	0.000233436	0.231253	0.345325	1.26022	2.17191e-11	1.24489	3.20629e-11	-0.0153345	0.968668	0.88468	0.000147485	0.638092	0.00963705	-0.246588	0.638593	8.61823	8.46766	8.54897	8.25363	8.89735	8.93962	9.61187	9.71118	9.19911	9.10037	9.59579	9.69658
ILMN_1751097	CREB3L2	0.0126378	0.999277	0.856232	1.37906e-07	0.650701	3.04581e-05	0.0608724	0.813626	0.0975147	0.695604	0.0366423	0.930268	0.904467	2.81169e-08	0.735578	2.21623e-06	-0.168889	0.434329	0.843594	0.000182217	0.638063	0.0070542	-0.205531	0.712717	9.4456	9.63027	9.54838	9.55277	9.68961	9.508	10.4943	10.4157	9.59547	9.67542	10.2794	10.2929
ILMN_1766408	CBFB	-0.073209	0.997255	0.645178	3.62201e-05	0.563261	0.000346872	-0.379186	0.0204747	-0.367564	0.0309561	0.0116221	0.982639	0.339201	0.0265506	0.268906	0.105102	-0.070295	0.810427	0.718387	0.00183803	0.63647	0.00858489	-0.0819171	0.919939	8.99192	8.95565	8.94047	8.86068	8.50007	8.68912	9.19095	9.2886	8.54125	8.67118	9.27358	9.06538
ILMN_1724658	BNIP3	-0.093129	0.997255	0.955043	1.00897e-08	0.539495	0.000421425	-0.469229	0.0025453	-0.0678506	0.80343	0.401379	0.0301057	0.578943	8.20748e-05	0.564774	0.000146476	-0.0141688	0.969742	1.04817	4.4043e-06	0.632624	0.00692357	-0.415548	0.233476	11.2204	11.2917	11.0585	11.2674	10.8116	10.7621	11.7849	11.6988	11.1906	11.1858	11.7518	11.7036
ILMN_1716766	CEBPG	-0.0201125	0.997814	1.19342	9.26105e-11	0.610102	0.000110226	-0.178938	0.363605	-0.0352219	0.912494	0.143716	0.6265	1.03459	1.99044e-09	0.594992	0.000102878	-0.439602	0.00812971	1.21353	4.4465e-07	0.630214	0.0093565	-0.583318	0.0451433	8.65865	8.90188	8.6909	8.82941	8.65557	8.54709	9.84643	9.74306	8.77824	8.71185	9.31508	9.39521
ILMN_1796737	APM-1	0.00796098	0.999277	1.25952	8.01039e-12	0.638172	2.99588e-05	1.08553	8.66271e-10	0.784127	1.26778e-06	-0.301407	0.137284	2.33709	8.76757e-20	1.41434	2.54412e-13	-0.922751	6.26774e-08	1.25156	1.03893e-07	0.630211	0.00651955	-0.621344	0.0205145	6.08294	6.0799	6.1178	6.06096	7.17662	7.15728	8.33075	8.52219	6.88972	6.84137	7.51457	7.49287
ILMN_1708841	GOLPH3	-0.104831	0.994666	0.783783	1.05271e-06	0.519843	0.000927076	-0.193665	0.311318	-0.213143	0.280868	-0.0194782	0.967463	0.694949	6.33513e-06	0.41153	0.00703282	-0.283418	0.122042	0.888614	0.000101752	0.624674	0.00975827	-0.26394	0.590975	10.1608	10.1089	10.1648	9.89531	9.93309	9.94933	10.7827	10.6673	9.94985	9.8936	10.3881	10.4951
ILMN_1711005	CDC25A	-0.0661397	0.997255	1.0627	7.36017e-10	0.55795	0.000247781	-0.300094	0.0679622	-0.148683	0.490395	0.151411	0.580775	0.828746	1.288e-07	0.475407	0.00121744	-0.353339	0.0332401	1.12884	9.84205e-07	0.62409	0.00751958	-0.504749	0.0924884	8.1955	8.2345	8.14563	8.15209	7.87652	7.9533	8.91925	9.03597	8.13404	7.9986	8.56988	8.67867
ILMN_1717434	DFNB31	-0.265582	0.966119	0.539614	0.000358305	0.353909	0.0312668	-0.162149	0.411396	-0.167435	0.423753	-0.00528618	0.992106	0.643047	1.81912e-05	0.452056	0.00245758	-0.190991	0.352868	0.805196	0.000337377	0.619491	0.00919975	-0.185705	0.748169	6.30473	6.31209	6.06616	6.0195	6.25572	6.03681	6.71973	6.65203	6.14575	6.13621	6.42275	6.56702
ILMN_1734478	PIP5K1B	-0.0560525	0.997255	1.05786	7.52722e-10	0.560661	0.000222483	0.0935455	0.681677	0.216869	0.249595	0.123323	0.680093	1.20745	1.72856e-11	0.833583	1.29573e-07	-0.373871	0.0220093	1.11391	1.16081e-06	0.616714	0.00815522	-0.497195	0.0993183	6.21843	6.15321	6.06849	6.19105	6.26676	6.29197	7.27038	7.40407	6.36341	6.44197	6.94465	6.98205
ILMN_2197030	ZFYVE21	-0.0906602	0.997255	0.749423	1.37026e-06	0.517398	0.000664528	-0.309141	0.0577706	0.0143411	0.966491	0.323482	0.101268	0.530943	0.000245963	0.6224	2.96219e-05	0.0914569	0.727835	0.840084	0.00014906	0.608059	0.0093729	-0.232025	0.643565	10.8921	10.8798	10.7536	10.8369	10.5319	10.6217	11.2674	11.3851	10.9663	10.8343	11.4132	11.4222
ILMN_2113938	TOR1AIP2	0.000251334	0.999758	0.69346	1.56799e-05	0.593342	0.000226245	-0.311959	0.073048	-0.11473	0.646739	0.197229	0.457992	0.38125	0.0134644	0.478361	0.00208973	0.0971106	0.726771	0.693209	0.00335809	0.59309	0.0194289	-0.100118	0.897972	7.50659	7.40683	7.55513	7.35879	7.09121	7.19829	7.90781	7.76861	7.2888	7.39517	7.80972	8.06093
ILMN_1753111	NAMPT	0.192246	0.978564	1.01789	4.09357e-09	0.730254	5.24382e-06	-0.175937	0.372002	-0.278725	0.123192	-0.102789	0.758364	0.649703	1.98079e-05	0.259283	0.118939	-0.390421	0.0202454	0.82564	0.000298161	0.538008	0.0338679	-0.287632	0.538026	7.34917	7.47496	7.50031	7.70831	7.22205	7.2502	8.32147	8.18655	7.10256	7.16411	7.93929	7.7879
ILMN_1753353	SLBP	-0.0745466	0.997255	0.900938	4.11217e-08	0.363497	0.0256874	-0.245932	0.159224	-0.172627	0.404111	0.0733047	0.840222	0.729553	1.97193e-06	0.265416	0.100993	-0.464136	0.00398909	0.975485	1.77988e-05	0.438044	0.104039	-0.537441	0.0667704	9.37668	9.48933	9.30197	9.41495	9.25417	9.11998	10.1512	10.0248	9.30328	9.21747	9.59147	9.65628

## Sheet: LD Violet - WT
Probe ID	Gene Name	(null +ligand) vs (null –ligand) Expression	B-H p-value	(WT +ligand) vs (WT –ligand) Expression	B-H p-value	(KR +ligand) vs (KR –ligand) Expression	B-H p-value	(WT –ligand) vs (null –ligand) Expression	B-H p-value	(KR –ligand) vs (null –ligand) Expression	B-H p-value	(KR –ligand) vs (WT –ligand) Expression	B-H p-value	(WT +ligand) vs (null +ligand) Expression	B-H p-value	(KR +ligand) vs (null +ligand) Expression	B-H p-value	(KR +ligand) vs (WT +ligand) Expression	B-H p-value	[(WT +ligand) vs (WT –ligand)] vs [(null +ligand) vs (null –ligand)]	B-H p-value	[(KR +ligand) vs (KR –ligand)] vs [(null +ligand) vs (null –ligand)]	B-H p-value	[(KR +ligand) vs (KR –ligand)] vs [(WT +ligand) vs (WT –ligand)]	B-H p-value	null –ligand replicate1	null –ligand replicate2	null +ligand replicate1	null +ligand replicate2	WT –ligand replicate1	WT –ligand replicate2	WT +ligand replicate1	WT +ligand replicate2	KR –ligand replicate1	KR –ligand replicate2	KR +ligand replicate1	KR +ligand replicate2
ILMN_1721626	ARID5B	0.0487642	0.997814	-1.89735	3.4036e-15	0.0238697	0.95396	0.82493	4.61699e-06	0.125614	0.637848	-0.699316	0.000309094	-1.12119	2.57692e-09	0.100719	0.683678	1.22191	2.07196e-09	-1.94612	7.00478e-11	-0.0248946	0.974572	1.92122	1.55507e-09	9.63109	9.64228	9.81983	9.55106	10.4971	10.4261	8.79658	8.33194	9.77579	9.7488	9.74084	9.83149
ILMN_1810274	HOXB2	0.00428891	0.999277	-1.77617	1.97012e-13	-0.681851	0.000262243	0.0245658	0.944837	-0.103496	0.743077	-0.128062	0.744728	-1.7559	2.05486e-13	-0.789637	1.79418e-05	0.966259	1.57369e-06	-1.78046	3.99289e-09	-0.68614	0.0200182	1.09432	0.000317541	9.46538	8.95898	9.22215	9.21079	9.27335	9.20015	7.62524	7.29591	9.25161	8.96576	8.53681	8.31686
ILMN_1768534	BHLHB2	0.00901942	0.999277	-1.43891	5.11787e-13	-0.367741	0.0267773	0.453837	0.00443792	0.477896	0.00333573	0.0240595	0.959073	-0.99409	4.50215e-09	0.101136	0.643244	1.09523	2.79579e-09	-1.44793	8.03505e-09	-0.37676	0.208116	1.07117	2.96593e-05	9.00164	9.04151	9.07568	8.98551	9.57473	9.3761	7.98192	8.09109	9.53849	9.46046	9.22672	9.03675
ILMN_1672004	TOB1	0.0306931	0.997814	-1.37404	1.76169e-12	-0.43462	0.00645462	0.173152	0.379964	0.121965	0.60605	-0.0511867	0.897677	-1.23158	2.2271e-11	-0.343348	0.0279204	0.888231	2.54508e-07	-1.40473	1.5436e-08	-0.465313	0.081935	0.939418	0.000218939	10.1265	10.3622	10.3033	10.2468	10.4613	10.3736	9.1291	8.95775	10.3601	10.3725	9.90203	9.96129
ILMN_1734366	RORC	-0.0836564	0.997255	-1.4647	2.0516e-12	-0.719185	2.16892e-05	0.685196	6.50701e-05	0.832876	2.74131e-06	0.14768	0.644946	-0.69585	1.92112e-05	0.197347	0.316351	0.893197	8.84237e-07	-1.38105	1.08646e-07	-0.635529	0.0153324	0.745517	0.00965272	7.08886	6.77772	6.76007	6.9392	7.4648	7.77218	6.18148	6.12608	7.80497	7.72736	7.00646	7.0875
ILMN_1763228	MEF2D	-0.170942	0.986712	-1.48561	1.07185e-12	-0.713976	2.10253e-05	0.172311	0.418164	-0.017196	0.962855	-0.189507	0.504558	-1.14236	6.71973e-10	-0.56023	0.000478882	0.58213	0.000754437	-1.31467	2.53904e-07	-0.543034	0.0469156	0.771637	0.00603196	9.27947	9.56835	9.18219	9.32375	9.64246	9.54998	8.26395	7.95727	9.41471	9.39872	8.74865	8.63682
ILMN_2405254	GRB7	-0.0213081	0.997814	-1.32109	4.39247e-11	-0.528149	0.00195836	0.016889	0.958362	-0.00946569	0.979607	-0.0263547	0.958549	-1.28289	6.15473e-11	-0.516307	0.0016048	0.766581	1.73623e-05	-1.29978	4.88736e-07	-0.506841	0.0797804	0.792936	0.00558697	8.08866	7.97644	8.06493	7.95756	7.86791	8.23097	6.66439	6.79232	8.17339	7.87278	7.49773	7.49214
ILMN_2218935	GPR37	-0.05073	0.997814	-1.24344	5.97489e-11	-0.575974	0.000353475	0.109638	0.643043	-0.235547	0.235717	-0.345185	0.0993214	-1.08308	1.21398e-09	-0.760791	2.56919e-06	0.322285	0.0777423	-1.19271	1.02304e-06	-0.525244	0.0482836	0.667469	0.0188718	7.88597	7.78489	7.62105	7.94836	7.8974	7.99274	6.69268	6.71057	7.61166	7.58811	7.11323	6.93459
ILMN_1744635	IGDCC3	0.128356	0.994666	-1.05147	4.08495e-09	-0.437043	0.00854902	0.432244	0.00932254	0.369476	0.0358335	-0.0627676	0.876714	-0.747581	3.18205e-06	-0.195923	0.299682	0.551658	0.00108113	-1.17982	1.33894e-06	-0.565399	0.0295815	0.614426	0.0383305	6.05897	5.96937	6.17733	6.10772	6.26901	6.62382	5.40892	5.38097	6.43308	6.33421	5.8789	6.01431
ILMN_1669352	LY6G6C	0.127113	0.994666	-1.04888	4.18984e-09	-0.44539	0.00706265	0.717369	1.70227e-05	0.213473	0.302011	-0.503896	0.00711837	-0.458619	0.00280676	-0.35903	0.0260092	0.0995892	0.72041	-1.17599	1.3803e-06	-0.572503	0.0267348	0.603485	0.0434885	6.29489	6.42981	6.60912	6.36981	6.96213	7.19731	5.98215	6.07954	6.6525	6.49916	6.14915	6.11173
ILMN_1794017	SERTAD1	0.0481948	0.997814	-1.12357	5.88066e-10	-0.534933	0.000811686	0.0417938	0.885932	0.0581	0.844086	0.0163062	0.974151	-1.12997	3.32023e-10	-0.525028	0.000652527	0.604939	0.000264503	-1.17176	1.14684e-06	-0.583128	0.0208157	0.588633	0.0461064	9.18289	9.36488	9.35358	9.29058	9.38112	9.25024	8.15011	8.23411	9.2119	9.45206	8.72832	8.86578
ILMN_2119793	ANKRD34A	0.0641172	0.997255	-1.10049	6.45341e-09	-0.336835	0.0808953	0.0693708	0.810468	-0.120073	0.657139	-0.189443	0.529032	-1.09524	4.70087e-09	-0.521024	0.00182625	0.574215	0.00144992	-1.16461	6.05883e-06	-0.400952	0.234228	0.763658	0.0102263	7.48194	7.27139	7.39573	7.48583	7.43679	7.45528	6.565	6.12608	7.34744	7.16575	7.0074	6.83212
ILMN_1752510	FAM13A	0.0851463	0.997255	-1.0567	5.95366e-09	-0.284511	0.140581	0.711725	2.82427e-05	0.804458	4.10093e-06	0.0927329	0.805269	-0.430117	0.00634543	0.4348	0.00697402	0.864917	1.28894e-06	-1.14184	3.75044e-06	-0.369657	0.260291	0.772185	0.00575791	7.58629	7.36481	7.68145	7.43994	8.27104	8.10351	7.21375	7.04741	8.23673	8.32328	7.89478	8.09621
ILMN_1655748	ZNF323	0.0645911	0.997255	-1.07456	8.81593e-09	-0.517094	0.00278563	0.459066	0.00896523	-0.368244	0.0504568	-0.82731	1.82047e-05	-0.680085	3.92843e-05	-0.949929	1.05852e-07	-0.269843	0.198193	-1.13915	7.51358e-06	-0.581685	0.0364185	0.557467	0.102256	7.45436	7.12701	7.41586	7.29469	7.67896	7.82053	6.70425	6.64613	7.11029	6.73459	6.41038	6.40031
ILMN_1687652	TGFB3	-0.10272	0.997255	-1.20172	2.30834e-10	-0.704704	2.17176e-05	-0.807919	2.75924e-06	-0.776825	6.75858e-06	0.0310942	0.946234	-1.90692	4.23941e-16	-1.37881	4.45677e-12	0.528114	0.00204367	-1.099	6.78669e-06	-0.601984	0.020332	0.49702	0.14933	8.45303	8.58015	8.35204	8.4757	7.68277	7.73457	6.3182	6.6957	7.66981	7.80972	7.04212	7.02801
ILMN_1707695	IFIT1	0.492123	0.960939	-0.592816	0.00416537	-0.14584	0.67507	-1.0471	2.22602e-06	-1.42608	3.75723e-09	-0.378984	0.197533	-2.13204	2.42569e-14	-2.06405	6.3037e-14	0.0679926	0.87175	-1.08494	0.000394115	-0.637963	0.0735582	0.446976	0.429274	7.68186	7.87622	7.85724	8.68509	6.66297	6.80091	6.17717	6.10108	6.51495	6.19096	6.24339	6.17084
ILMN_2090802	TMEM79	0.04158	0.997814	-1.03828	6.07454e-09	-0.360565	0.038858	0.43416	0.00933504	0.0128434	0.973215	-0.421317	0.0327378	-0.645699	3.96541e-05	-0.389302	0.0152141	0.256396	0.198193	-1.07986	7.80469e-06	-0.402145	0.189969	0.677713	0.017808	10.0988	10.3191	10.2794	10.2217	10.699	10.5872	9.65018	9.55955	10.3461	10.0975	9.96448	9.75804
ILMN_2113490	NTN4	0.0817967	0.997255	-0.985669	1.72549e-08	-0.339603	0.0545229	-2.88943	2.89564e-21	-3.57474	3.38919e-24	-0.68531	0.000159806	-3.95689	4.38762e-26	-3.99614	4.0966e-26	-0.0392444	0.90785	-1.06747	8.91351e-06	-0.421399	0.155025	0.646066	0.0257663	10.4277	10.2555	10.4454	10.4013	7.4761	7.42816	6.32824	6.60468	6.65757	6.87607	6.47672	6.37771
ILMN_1789074	HSPA1A	0.00756103	0.999277	-1.05072	2.69677e-09	-0.502307	0.00166687	-0.0185991	0.951102	-0.436066	0.00901815	-0.417467	0.0297086	-1.07688	9.82873e-10	-0.945933	2.28461e-08	0.130945	0.592268	-1.05828	7.37508e-06	-0.509868	0.0528257	0.548412	0.0732953	11.2067	11.236	11.2917	11.1662	11.0938	11.3117	10.2421	10.062	10.7558	10.8148	10.3705	10.1955
ILMN_3178307	KRT18P28	0.0686457	0.997255	-0.984466	5.96159e-08	-0.348004	0.0642715	-0.257618	0.193129	-0.414202	0.0242563	-0.156584	0.626103	-1.31073	4.63498e-11	-0.830852	1.51587e-06	0.479878	0.00791129	-1.05311	2.90143e-05	-0.41665	0.19978	0.636462	0.0443393	9.03372	9.02225	9.06561	9.12765	8.78238	8.75836	7.58422	7.98759	8.44788	8.77968	8.31141	8.22015
ILMN_1759513	RND3	0.0980801	0.997255	-0.953797	1.32698e-08	0.66432	2.1745e-05	-0.246436	0.161389	-0.87029	2.35371e-07	-0.623854	0.000338257	-1.29831	4.44559e-12	-0.30405	0.0544427	0.994263	2.05532e-08	-1.05188	5.12105e-06	0.56624	0.0207575	1.61812	5.69665e-09	8.16349	8.17277	8.27189	8.26053	7.82588	8.01751	7.06886	6.86694	7.28302	7.31266	7.93497	7.98935
ILMN_1700967	C3orf59	-0.0328792	0.997814	-1.06655	2.30907e-09	-0.0701386	0.821176	-0.484636	0.00291063	-0.118644	0.630137	0.365991	0.0732523	-1.51831	1.63988e-13	-0.155904	0.434304	1.3624	2.54032e-11	-1.03367	1.31829e-05	-0.0372594	0.958267	0.996413	0.000129633	8.56379	8.25138	8.39056	8.35886	7.8979	7.948	6.80506	6.90774	8.21959	8.35829	8.15536	8.28224
ILMN_1687978	PHLDA1	0.0247157	0.997814	-1.00373	7.76952e-09	0.682893	2.16494e-05	-1.24999	8.33956e-11	-1.34658	1.5024e-11	-0.0965864	0.783256	-2.27844	7.81835e-19	-0.688401	1.21186e-05	1.59003	4.278e-13	-1.02844	1.26684e-05	0.658178	0.00686302	1.68662	4.75499e-09	9.75499	9.63386	9.72348	9.7148	8.50958	8.37929	7.36533	7.51609	8.32795	8.36774	9.16921	8.89227
ILMN_1750324	IGFBP5	0.0534654	0.997255	-0.970306	1.23714e-08	-0.319	0.0644974	2.28484	1.543e-18	2.3255	1.23662e-18	0.0406609	0.922431	1.26107	1.36266e-11	1.95303	6.98156e-17	0.691967	2.66277e-05	-1.02377	1.08e-05	-0.372465	0.218193	0.651306	0.0185572	10.4572	10.3036	10.4426	10.4252	12.6718	12.6586	11.755	11.6349	12.5945	12.8173	12.3171	12.4567
ILMN_2394561	IRF2BP2	-0.254851	0.968848	-1.27144	1.91356e-11	-0.853785	2.88286e-07	0.116339	0.605721	0.157069	0.479363	0.04073	0.92278	-0.900253	4.94233e-08	-0.441865	0.00395694	0.458388	0.00576961	-1.01659	1.37984e-05	-0.598934	0.0154159	0.417658	0.253507	8.22811	8.28446	8.10234	7.90053	8.28875	8.4565	7.05392	7.14844	8.41681	8.4099	7.65852	7.46062
ILMN_1668822	BATF	0.027353	0.997814	-0.982436	5.86144e-08	0.173561	0.482101	-0.491812	0.00469264	-0.177652	0.450176	0.31416	0.183799	-1.5016	1.2419e-12	-0.0314438	0.914743	1.47016	1.90946e-11	-1.00979	5.35088e-05	0.146208	0.780751	1.156	3.44363e-05	7.74489	7.47496	7.48947	7.78508	7.02741	7.20881	6.16381	6.10755	7.34492	7.51963	7.49154	7.72013
ILMN_1789233	VPS37C	-0.0174695	0.997814	-1.02178	1.16185e-08	-0.646532	9.35141e-05	0.00978003	0.976095	-0.0176081	0.961775	-0.0273881	0.955099	-0.994534	1.40792e-08	-0.64667	5.90243e-05	0.347864	0.0587877	-1.00431	3.39495e-05	-0.629062	0.0145473	0.375252	0.37835	11.8884	11.8212	11.807	11.8677	11.8799	11.8493	10.8487	10.8369	11.634	12.0405	11.1041	11.2773
ILMN_1697448	TXNIP	-0.218603	0.978564	-1.21076	1.04485e-10	-0.444972	0.00657369	0.0411457	0.888785	0.413613	0.0151077	0.372467	0.0667207	-0.951011	2.05578e-08	0.187244	0.320965	1.13825	2.03164e-09	-0.992157	2.64136e-05	-0.226369	0.576343	0.765787	0.00443549	10.864	10.8749	10.6012	10.7005	10.9156	10.9056	9.88333	9.51637	11.2674	11.2988	10.8122	10.864
ILMN_1811014	PGR	0.0239773	0.997814	-0.966364	1.10772e-08	0.778681	1.35321e-06	3.13279	5.98983e-23	3.48781	2.58303e-24	0.355017	0.0736399	2.14245	2.54495e-18	4.24251	2.18794e-27	2.10006	6.58795e-17	-0.990341	1.64841e-05	0.754704	0.00112782	1.74505	1.53695e-09	5.38326	5.45706	5.43779	5.45047	8.48882	8.61707	7.6584	7.51476	8.85545	8.96048	9.78212	9.59117
ILMN_1789400	FOXD2	-0.119066	0.994666	-1.10288	9.37444e-10	-0.3875	0.0210127	0.440098	0.00709059	0.169023	0.440004	-0.271075	0.23736	-0.543717	0.000348245	-0.0994114	0.658839	0.444305	0.00845858	-0.983815	2.86969e-05	-0.268434	0.462776	0.71538	0.00906346	8.1401	8.13522	8.08506	7.95213	8.52851	8.627	7.45542	7.49433	8.14061	8.47276	7.93869	7.89967
ILMN_1664978	TJP2	0.00250209	0.999277	-0.980064	4.52556e-08	-0.634801	0.000166239	0.0647045	0.818473	0.086845	0.764176	0.0221405	0.966431	-0.917861	1.23354e-07	-0.550458	0.00070332	0.367403	0.0481996	-0.982566	6.48629e-05	-0.637303	0.0154848	0.345263	0.455605	8.54935	8.8918	8.65469	8.79147	8.75002	8.82054	7.66955	7.94089	8.89533	8.71952	8.14732	8.19792
ILMN_2377430	AGPAT2	0.0256128	0.997814	-0.954999	1.49898e-08	-0.436307	0.00604257	0.514774	0.00112527	0.104035	0.672964	-0.410738	0.0291004	-0.465839	0.00161926	-0.357884	0.0205604	0.107954	0.67393	-0.980612	1.99508e-05	-0.46192	0.0840087	0.518693	0.0904405	8.82974	8.86423	8.90625	8.83894	9.41143	9.31208	8.27158	8.54193	8.92885	8.97319	8.48573	8.54369
ILMN_1773561	RAP2C	-0.0333549	0.997814	-1.01392	6.52137e-09	-0.414723	0.0119176	0.578716	0.000352971	1.34791	1.53677e-11	0.769193	1.85095e-05	-0.401852	0.00829827	0.966541	1.52499e-08	1.36839	2.01628e-11	-0.980568	2.90447e-05	-0.381368	0.211484	0.5992	0.0413669	10.5582	10.4197	10.525	10.3862	11.0245	11.1108	10.0423	10.0652	11.9511	11.7226	11.3242	11.52
ILMN_2352131	ERBB2	-0.00112196	0.999431	-0.973333	2.28588e-08	-0.529554	0.00111713	-0.0454491	0.875388	0.058007	0.84626	0.103456	0.76724	-1.01766	5.61396e-09	-0.470425	0.00268722	0.547235	0.00118062	-0.972211	4.26539e-05	-0.528432	0.0478809	0.443779	0.226129	10.9565	11.2099	11.1849	10.9792	11.0159	11.0596	10.0036	10.1253	11.0355	11.2469	10.602	10.6213
ILMN_1722811	CDKN1B	0.181066	0.986712	-0.783223	1.4824e-05	-0.522267	0.00446959	0.144557	0.565612	0.0695814	0.834038	-0.0749758	0.865477	-0.819732	4.40059e-06	-0.633752	0.000297501	0.18598	0.471751	-0.964289	0.000251584	-0.703333	0.0122276	0.260956	0.675403	8.44335	8.76657	8.75669	8.81536	8.77748	8.72155	8.21565	7.71693	8.58354	8.76553	8.23021	8.07433
ILMN_1793672	SIX5	-0.00684514	0.999277	-0.968133	5.3728e-09	-0.340579	0.0346429	0.444925	0.00374046	0.0873017	0.727785	-0.357624	0.0594663	-0.516363	0.000325654	-0.246432	0.124972	0.269931	0.127199	-0.961288	1.62931e-05	-0.333734	0.267612	0.627554	0.0181226	7.4937	7.45206	7.51305	7.41902	7.96976	7.86585	6.9945	6.90484	7.56989	7.55048	7.25678	7.18242
ILMN_1803408	KRT18	0.125134	0.994666	-0.834105	3.51115e-07	-0.291235	0.104075	-0.335748	0.0449872	-0.631829	0.000105914	-0.296081	0.171495	-1.29499	7.67157e-12	-1.0482	1.75808e-09	0.246789	0.201606	-0.959239	3.44998e-05	-0.41637	0.145527	0.54287	0.0742033	9.60696	9.62251	9.74548	9.73426	9.25229	9.30569	8.59003	8.29973	9.05773	8.90808	8.72778	8.65557
ILMN_1763104	TRAF4	-0.0501514	0.997814	-1.00147	1.15269e-08	-0.480441	0.00328993	0.390386	0.0199589	0.389441	0.0248696	-0.000944296	0.998982	-0.560934	0.000268851	-0.0408478	0.880541	0.520086	0.00201745	-0.95132	5.68149e-05	-0.430289	0.140803	0.521031	0.10743	7.13673	6.88128	7.04759	6.87011	7.37983	7.41895	6.44569	6.35014	7.28093	7.51596	6.92237	6.91364
ILMN_1744211	PLA2G4F	0.223074	0.978564	-0.727458	4.88803e-06	-0.232086	0.237513	0.537589	0.00078084	0.0980688	0.700553	-0.43952	0.0193067	-0.412944	0.00595836	-0.357092	0.0226375	0.0558516	0.856046	-0.950533	3.97304e-05	-0.455161	0.0963452	0.495372	0.123936	7.99443	8.00936	8.20587	8.24408	8.68413	8.39484	7.89134	7.73271	8.1224	8.07753	7.84068	7.89508
ILMN_1741346	EPHB3	0.0852534	0.997255	-0.859906	4.04438e-07	-0.310788	0.0914395	0.00495888	0.988428	-0.177336	0.424342	-0.182295	0.517898	-0.9402	4.08319e-08	-0.573378	0.000296454	0.366823	0.0416022	-0.945159	7.63238e-05	-0.396041	0.203734	0.549118	0.0863557	6.65894	6.96623	6.89073	6.90495	6.93968	6.69541	6.0454	5.86988	6.60468	6.66581	6.32862	6.3203
ILMN_1719219	ZNF616	-0.029897	0.997814	-0.96917	2.4295e-08	-0.550684	0.000667979	-0.0230373	0.940695	0.0332524	0.921135	0.0562898	0.890105	-0.96231	1.89572e-08	-0.487535	0.00180969	0.474776	0.0051626	-0.939273	7.03649e-05	-0.520787	0.051782	0.418486	0.270898	7.83833	7.92883	7.89662	7.81074	7.99862	7.72246	6.95194	6.8308	7.81106	8.0226	7.30794	7.42435
ILMN_1755727	KDM5B	0.2424	0.978564	-0.683882	1.35907e-05	-0.328626	0.0552652	0.325503	0.0524276	0.286428	0.111668	-0.0390743	0.926211	-0.600779	7.00596e-05	-0.284597	0.0809975	0.316182	0.0753016	-0.926282	5.60995e-05	-0.571026	0.0217216	0.355256	0.383293	9.65165	9.84643	9.88295	10.0999	10.1421	10.007	9.39872	9.38261	10.0532	10.0178	9.67466	9.73903
ILMN_1786722	ZNF385A	-0.0227928	0.997814	-0.948567	3.4675e-08	-0.655471	5.11687e-05	-0.0425575	0.884341	0.188496	0.376778	0.231054	0.350798	-0.968331	1.4683e-08	-0.444182	0.00444876	0.524149	0.00177904	-0.925774	8.09901e-05	-0.632678	0.0110494	0.293095	0.543219	8.54349	8.80378	8.68339	8.6183	8.65052	8.61164	7.58648	7.77855	8.7953	8.92897	8.12616	8.28717
ILMN_2337263	PKIB	0.25071	0.978564	-0.674753	3.37593e-05	-0.226891	0.278106	0.422677	0.0123215	0.282311	0.13897	-0.140366	0.658049	-0.502787	0.00121757	-0.195291	0.309231	0.307496	0.10487	-0.925464	0.000109791	-0.477601	0.0920302	0.447862	0.229508	8.97799	8.82039	9.0533	9.2465	9.35571	9.28802	8.78635	8.50787	9.11139	9.25161	9.04009	8.86913
ILMN_1792689	HIST1H2AC	0.197443	0.978564	-0.725507	5.99794e-06	-0.408899	0.0131925	-0.283998	0.10633	-0.593099	0.000300145	-0.309101	0.151193	-1.20695	5.92765e-11	-1.19944	7.50143e-11	0.00750656	0.985386	-0.92295	7.21171e-05	-0.606342	0.0147305	0.316608	0.480032	8.6957	8.54637	8.86821	8.76874	8.40431	8.26976	7.72759	7.49547	8.07328	7.98259	7.69099	7.54707
ILMN_1668194	LMTK3	0.00859246	0.999277	-0.913946	9.18943e-08	-0.26222	0.176081	0.296331	0.095521	-0.182126	0.40268	-0.478456	0.0117848	-0.626208	5.97472e-05	-0.452938	0.0039587	0.17327	0.446749	-0.922539	9.61914e-05	-0.270813	0.466424	0.651726	0.024318	10.2075	10.2033	10.1644	10.2635	10.4252	10.5783	9.52677	9.64879	9.85371	10.1928	9.79917	9.72293
ILMN_1779147	ENC1	-0.0539522	0.997814	-0.975479	6.83966e-08	-0.59681	0.000468912	-0.100863	0.69816	0.0814007	0.783539	0.182264	0.543911	-1.02239	1.6419e-08	-0.461457	0.00540308	0.560933	0.00161786	-0.921527	0.000208857	-0.542858	0.0556228	0.378669	0.399106	8.63148	8.48822	8.55961	8.45219	8.60112	8.31686	7.54128	7.42574	8.76723	8.51527	8.19381	7.89508
ILMN_1808404	RHBDF1	0.00539262	0.999277	-0.913566	4.52556e-08	-0.534489	0.000663609	0.169045	0.396336	-0.00136209	0.99693	-0.170407	0.533542	-0.749914	1.66588e-06	-0.541244	0.000361513	0.20867	0.306187	-0.918959	6.13924e-05	-0.539882	0.0331296	0.379077	0.325507	9.94866	10.1052	10.0059	10.0588	10.3131	10.0789	9.22896	9.33589	9.97323	10.0779	9.4748	9.5074
ILMN_1685156	ADCY6	0.041238	0.997814	-0.877173	4.53868e-07	-0.383417	0.0320845	-0.0237069	0.940887	-0.202334	0.359371	-0.178627	0.546383	-0.942118	6.76593e-08	-0.626989	0.000122889	0.315128	0.104569	-0.918411	0.000174428	-0.424655	0.17459	0.493756	0.169623	10.2597	10.1113	10.1831	10.2703	10.2383	10.0853	9.1002	9.46897	9.89123	10.075	9.67085	9.52858
ILMN_1703955	FBXO32	-0.0966901	0.997255	-1.01342	6.95396e-09	-0.12147	0.635328	-0.144168	0.502422	-0.357554	0.0403678	-0.213387	0.399746	-1.06089	1.59742e-09	-0.382335	0.0152395	0.678559	4.85307e-05	-0.916725	8.54443e-05	-0.0247803	0.973199	0.891945	0.000643591	9.45724	9.12305	9.1725	9.21441	9.14552	9.14644	8.11228	8.15285	8.92343	8.94176	8.89195	8.7303
ILMN_1742044	GNAI1	0.072003	0.997255	-0.843764	1.74721e-07	-0.537154	0.000493282	0.493615	0.00160454	0.375873	0.0230225	-0.117742	0.705253	-0.422152	0.00394767	-0.233284	0.163106	0.188868	0.359308	-0.915767	5.05708e-05	-0.609157	0.0105869	0.30661	0.480357	6.46417	6.57006	6.49909	6.67914	7.01869	7.00276	6.1197	6.21423	6.88525	6.90072	6.4273	6.28437
ILMN_1771261	SYNC1	0.00953897	0.999277	-0.905397	1.1314e-06	-0.518684	0.00495603	0.980263	4.64542e-07	0.422692	0.0315922	-0.55757	0.00846228	0.0653267	0.801713	-0.10553	0.685694	-0.170857	0.523233	-0.914936	0.000540244	-0.528223	0.0930345	0.386713	0.42831	6.51646	6.39462	6.41369	6.51646	7.50719	7.36441	6.52027	6.54054	6.609	7.14746	6.51087	6.20823
ILMN_1740900	BMP4	-0.0897836	0.997255	-1.00139	1.51608e-08	-0.494968	0.00271997	-0.162281	0.445636	-0.410848	0.0184518	-0.248567	0.310469	-1.07388	2.0538e-09	-0.816033	8.95968e-07	0.25785	0.198193	-0.911602	0.000132524	-0.405185	0.188606	0.506417	0.133016	8.74948	9.14046	8.85734	8.85304	8.71821	8.84717	7.8406	7.72201	8.50787	8.56037	8.05808	8.02023
ILMN_3252936	KRT18P17	0.00362975	0.999277	-0.900355	4.90444e-07	-0.486397	0.00580676	-0.48384	0.0062629	-0.578798	0.00119878	-0.0949583	0.809432	-1.38782	1.42503e-11	-1.06882	1.00146e-08	0.319	0.1129	-0.903985	0.000332307	-0.490026	0.106524	0.413958	0.333586	9.73988	9.94739	9.89439	9.80014	9.3547	9.36488	8.36527	8.55361	9.0869	9.44277	8.62292	8.93395
ILMN_2214117	NDST4	-0.040484	0.997814	-0.94369	1.31943e-08	-0.512215	0.000838599	0.549097	0.000412689	0.581403	0.000233651	0.0323064	0.939469	-0.354109	0.016274	0.109672	0.595189	0.463781	0.00380727	-0.903206	5.57743e-05	-0.471731	0.0675026	0.431475	0.20105	6.66239	6.57668	6.65894	6.49916	7.14446	7.1928	6.29786	6.15202	7.22467	7.17721	6.71494	6.66251
ILMN_1761812	DMD	0.0711582	0.997255	-0.831337	1.93686e-06	-0.289956	0.150621	0.763287	1.62751e-05	0.73528	3.65834e-05	-0.0280072	0.956101	-0.139208	0.503879	0.374166	0.0291442	0.513374	0.00429816	-0.902495	0.000301449	-0.361114	0.304127	0.541381	0.120403	6.93557	6.90122	7.05279	6.92632	7.81456	7.54881	6.64402	7.05668	7.61677	7.69059	7.28198	7.44547
ILMN_1654441	OAT	0.0201819	0.997814	-0.876972	5.51347e-08	-0.49128	0.00127185	0.616228	7.32599e-05	0.48765	0.00192562	-0.128578	0.662664	-0.280926	0.0631889	-0.0238112	0.92807	0.257115	0.156349	-0.897154	5.49295e-05	-0.511462	0.0388284	0.385693	0.284954	10.4157	10.4659	10.5116	10.4104	11.0323	11.0818	10.2377	10.1224	10.8713	10.9856	10.3993	10.4751
ILMN_1678961	FRMD4A	0.100169	0.99719	-0.795343	9.15311e-07	-0.335113	0.0507846	0.469825	0.00341068	0.221439	0.260806	-0.248385	0.287057	-0.425688	0.00455316	-0.213843	0.227829	0.211844	0.300652	-0.895512	0.000101448	-0.435283	0.12042	0.460229	0.176049	6.89255	6.81075	7.02471	6.87892	7.31888	7.32407	6.54661	6.50566	7.00502	7.14116	6.60665	6.86929
ILMN_1719069	FOXN4	-0.0715248	0.997255	-0.965537	2.76372e-07	-0.707516	9.32699e-05	0.7948	1.90415e-05	0.644389	0.000522351	-0.150411	0.6688	-0.099213	0.677565	0.00839721	0.979646	0.10761	0.731255	-0.894013	0.000653301	-0.635992	0.0274616	0.258021	0.679261	5.79396	5.8197	5.62915	5.84146	6.53329	6.66996	5.82501	5.44717	6.66747	6.23496	5.68181	5.8056
ILMN_2158003	KIAA1683	0.0236251	0.997814	-0.858788	2.53154e-06	-0.463987	0.0127078	0.21267	0.338259	0.158208	0.546574	-0.0544617	0.905456	-0.669744	0.00010103	-0.329404	0.0765397	0.34034	0.100261	-0.882413	0.000739584	-0.487612	0.129743	0.394802	0.407513	7.67467	7.88395	7.85554	7.75033	8.08428	7.89967	7.2437	7.02268	7.87108	8.00395	7.72098	7.22608
ILMN_1708778	ASS1	0.144935	0.990137	-0.734003	1.87017e-06	-0.308943	0.0624271	0.254179	0.132875	-0.967766	1.38052e-08	-1.22195	2.59678e-10	-0.624758	2.05604e-05	-1.42164	2.02304e-13	-0.796886	1.09475e-06	-0.878937	6.90039e-05	-0.453878	0.0778409	0.425059	0.202452	10.7422	10.7117	10.8709	10.8728	10.9254	11.0369	10.2566	10.2377	9.68665	9.83174	9.47851	9.422
ILMN_1741389	B3GNT8	0.0932038	0.997255	-0.780556	3.60198e-06	-0.361313	0.0442274	0.25236	0.189183	0.0878179	0.758971	-0.164542	0.584239	-0.6214	9.85434e-05	-0.366699	0.0273771	0.254701	0.215995	-0.873759	0.000310991	-0.454517	0.126014	0.419243	0.291086	6.37576	6.3148	6.48043	6.39655	6.64797	6.54731	5.69604	5.93813	6.24592	6.62028	6.10493	6.03865
ILMN_1797804	BACE1	0.436133	0.864622	-0.434683	0.00617031	0.179637	0.421996	0.619939	0.000154417	0.106834	0.674406	-0.513105	0.00563028	-0.250877	0.129571	-0.149662	0.458967	0.101215	0.712482	-0.870816	0.00020214	-0.256496	0.498774	0.61432	0.0366702	6.17916	5.97586	6.46267	6.56462	6.81684	6.57806	6.26308	6.26245	6.25854	6.11015	6.43975	6.28822
ILMN_1744252	LOC729264	-0.0296634	0.997814	-0.897666	3.73876e-07	-0.438389	0.0129235	0.162124	0.469479	0.0567858	0.858972	-0.105338	0.77676	-0.705878	1.9482e-05	-0.35194	0.040748	0.353938	0.0632534	-0.868002	0.000459355	-0.408726	0.208802	0.459276	0.236302	8.70594	8.34722	8.42841	8.56543	8.71158	8.66584	7.74749	7.83459	8.71779	8.44895	8.24882	8.04114
ILMN_1814151	AGR2	0.201884	0.978564	-0.664314	2.92415e-05	-0.41149	0.0131094	0.577221	0.000380246	0.523695	0.00153784	-0.0535256	0.894869	-0.288977	0.0708538	-0.0896791	0.69792	0.199298	0.348604	-0.866198	0.000202692	-0.613374	0.0139363	0.252824	0.624808	9.40574	9.20048	9.54114	9.46886	9.7488	10.0119	9.16773	9.26431	9.85172	9.8019	9.35304	9.47759
ILMN_1659936	PPP1R15A	-0.0326234	0.997814	-0.897949	2.97038e-07	-0.362605	0.0465807	-0.390993	0.0261018	-0.303778	0.116139	0.0872145	0.823663	-1.25632	8.96503e-11	-0.63376	0.000109426	0.622559	0.000369969	-0.865326	0.000413344	-0.329982	0.358676	0.535344	0.115327	8.40431	8.56335	8.24787	8.65455	8.12892	8.05675	7.14746	7.24232	8.28475	8.07535	7.80843	7.82647
ILMN_2094360	NR2F2	-0.153405	0.990485	-1.00982	1.7624e-08	-0.528015	0.00155616	0.967377	9.60468e-08	0.648055	0.000157197	-0.319321	0.157867	0.110957	0.598525	0.273446	0.120978	0.162489	0.502065	-0.856419	0.000394945	-0.374609	0.254046	0.48181	0.180495	9.37237	9.52598	9.33905	9.25249	10.251	10.5821	9.53964	9.27382	10.0546	10.1398	9.58537	9.55306
ILMN_1654392	KHNYN	-0.032755	0.997814	-0.888688	5.40114e-07	-0.421533	0.0191382	-0.112791	0.657993	-0.33478	0.0836618	-0.221989	0.422778	-0.968724	5.97389e-08	-0.723558	1.87977e-05	0.245166	0.26058	-0.855933	0.000610388	-0.388778	0.250993	0.467154	0.231143	7.33185	7.61481	7.54334	7.3378	7.37444	7.34663	6.48908	6.45461	7.34289	6.9342	6.70333	6.73069
ILMN_2116127	NPEPPS	0.119727	0.994666	-0.732135	5.36528e-06	-0.385987	0.0214205	0.352594	0.0363167	0.524477	0.00145794	0.171883	0.538054	-0.499267	0.000966157	0.018763	0.946751	0.51803	0.00184161	-0.851862	0.000246064	-0.505714	0.0568824	0.346148	0.416585	9.76768	9.54287	9.85829	9.69171	10.0698	9.94593	9.36106	9.19041	10.1235	10.236	9.76725	9.82028
ILMN_1708006	MICB	0.0311407	0.997814	-0.818063	6.27736e-07	-0.531849	0.000853098	0.124033	0.578705	0.305016	0.0910052	0.180983	0.506484	-0.72517	4.06383e-06	-0.257974	0.128745	0.467197	0.00521492	-0.849203	0.000251223	-0.56299	0.0270376	0.286214	0.551858	9.0105	9.17571	9.06775	9.18074	9.29936	9.13492	8.29154	8.50661	9.32716	9.46908	8.84735	8.88519
ILMN_1687867	LOC647954	0.144652	0.994666	-0.701981	2.97819e-05	-0.12475	0.648641	-0.19279	0.362395	-0.470603	0.00809293	-0.277812	0.259072	-1.03942	9.45634e-09	-0.740004	1.01394e-05	0.299419	0.133381	-0.846633	0.000590136	-0.269402	0.499999	0.577231	0.0786762	12.2036	12.0796	12.3378	12.2347	11.8988	11.9989	11.1522	11.3415	11.4536	11.8884	11.5434	11.5492
ILMN_1690646	SATB1	-0.0987675	0.997255	-0.945114	2.96336e-07	-0.788266	1.18869e-05	0.144142	0.556323	-0.00323961	0.993406	-0.147382	0.669963	-0.702204	4.04795e-05	-0.692738	6.20066e-05	0.00946643	0.983734	-0.846346	0.00104618	-0.689498	0.0121079	0.156848	0.836201	7.7928	7.50626	7.6405	7.46103	7.93702	7.65033	7.00618	6.69094	7.7073	7.58529	6.74072	6.97533
ILMN_1681467	RAB11FIP4	0.0676538	0.997255	-0.777081	9.31607e-07	-0.291073	0.0946074	0.526865	0.000771807	0.208466	0.285798	-0.318399	0.117407	-0.31787	0.0350342	-0.150261	0.434011	0.167609	0.437477	-0.844735	0.000173246	-0.358727	0.232312	0.486007	0.122497	6.50208	6.53836	6.50248	6.67326	6.98462	7.10954	6.20579	6.33421	6.78198	6.67538	6.41636	6.45885
ILMN_1715684	LAMB3	-0.00094533	0.999481	-0.842154	3.55384e-07	-0.518778	0.00116358	-0.472018	0.00355835	-0.565923	0.000561671	-0.0939049	0.791338	-1.31323	6.98387e-12	-1.08376	9.94106e-10	0.229471	0.254213	-0.841209	0.000285724	-0.517833	0.0488096	0.323375	0.463917	10.0528	10.0779	10.0196	10.1092	9.51709	9.66959	8.72566	8.77671	9.36778	9.63109	8.89279	9.06853
ILMN_1667319	LPPR2	0.21653	0.978564	-0.614433	9.20216e-05	-0.321102	0.0673593	0.313484	0.0684066	0.0614501	0.833425	-0.252034	0.283129	-0.51748	0.000623376	-0.476182	0.00199337	0.0412972	0.900195	-0.830964	0.000337857	-0.537633	0.0381671	0.293331	0.535666	7.20173	7.49041	7.64222	7.48298	7.69569	7.62342	7.10567	6.98457	7.42606	7.38898	7.04923	7.12361
ILMN_2376953	KCNK2	0.11147	0.994666	-0.719433	4.20945e-06	0.11831	0.632263	1.15049	3.3719e-10	0.801342	1.2345e-06	-0.349143	0.0782724	0.319582	0.0344011	0.808181	3.62643e-07	0.488599	0.00248799	-0.830903	0.000225899	0.00683943	0.991506	0.837743	0.000945053	5.71423	5.80064	5.93891	5.79891	6.88805	6.9278	6.08239	6.29459	6.59756	6.52	6.67503	6.67914
ILMN_1776925	PRSS22	-0.00377905	0.999277	-0.833633	1.47951e-07	-0.400998	0.00997501	0.0375702	0.89264	0.0647653	0.810951	0.0271951	0.950695	-0.792283	2.79888e-07	-0.332453	0.0276905	0.45983	0.00364475	-0.829854	0.000165671	-0.397219	0.148349	0.432635	0.189596	6.48607	6.58597	6.56652	6.49796	6.60128	6.5459	5.68814	5.79178	6.64077	6.5608	6.17117	6.22841
ILMN_1714990	DBT	0.221593	0.978564	-0.6075	0.000237305	-0.253863	0.221252	0.369205	0.0382608	0.162132	0.498467	-0.207073	0.455919	-0.459889	0.00406907	-0.313325	0.0714619	0.146564	0.564485	-0.829093	0.000718547	-0.475457	0.10791	0.353637	0.437642	9.55713	9.35636	9.87556	9.48112	9.85347	9.79843	9.1542	9.2827	9.69488	9.54287	9.31006	9.41997
ILMN_2195482	CACNB3	0.12	0.994666	-0.706558	1.87222e-05	-0.474027	0.00484502	0.414955	0.0153432	0.097997	0.71924	-0.316958	0.160363	-0.411603	0.00933419	-0.496029	0.00195311	-0.0844267	0.777308	-0.826558	0.00060679	-0.594026	0.0241719	0.232532	0.689965	10.2727	9.96902	10.3171	10.1646	10.5419	10.5297	9.77908	9.87941	10.0731	10.3646	9.77561	9.71403
ILMN_2347068	MKNK2	0.10129	0.997255	-0.722906	1.3741e-05	-0.0694624	0.830956	0.284153	0.125471	0.353561	0.0537951	0.0694086	0.865268	-0.540044	0.00062163	0.182808	0.359681	0.722852	3.28223e-05	-0.824196	0.000650499	-0.170753	0.721116	0.653443	0.0297514	10.5143	10.4895	10.4762	10.7302	10.8791	10.693	10.0185	10.1079	10.6892	11.0218	10.7572	10.8148
ILMN_1696991	DYRK1B	0.176478	0.986712	-0.645189	7.22367e-05	-0.292144	0.123826	0.364454	0.0359375	0.361225	0.0452957	-0.00322873	0.995613	-0.457214	0.00344422	-0.107397	0.63864	0.349817	0.0566032	-0.821668	0.000604785	-0.468622	0.103755	0.353046	0.425164	6.52587	6.64708	6.86715	6.65876	6.93968	6.96218	6.44934	6.16213	6.99016	6.90524	6.54054	6.77057
ILMN_1730433	CD2AP	0.0830854	0.997255	-0.738215	6.76987e-06	-0.441683	0.00823854	0.0657925	0.808772	0.224495	0.272392	0.158702	0.592971	-0.755508	2.96773e-06	-0.300274	0.0747023	0.455233	0.00816361	-0.8213	0.000539927	-0.524769	0.0519164	0.296531	0.544334	8.53298	8.28446	8.37742	8.6062	8.48991	8.45912	7.69811	7.77448	8.51113	8.7553	8.20599	8.17707
ILMN_1695475	SEMA3C	-0.0910179	0.997255	-0.911934	6.50631e-07	-0.515588	0.00429169	-0.159865	0.50433	-0.110902	0.699607	0.0489629	0.917237	-0.980781	9.83661e-08	-0.535472	0.00184077	0.445309	0.0194825	-0.820916	0.00160408	-0.42457	0.213195	0.396346	0.396647	8.12372	7.74778	7.77624	7.91322	7.6278	7.92397	7.00725	6.72064	7.87422	7.77547	7.2148	7.40371
ILMN_1751346	ERBB3	0.0719631	0.997255	-0.745424	5.05738e-06	-0.555303	0.000606305	0.434416	0.00889464	0.217022	0.290887	-0.217394	0.396322	-0.382971	0.0136876	-0.410244	0.00955391	-0.0272726	0.940814	-0.817387	0.000521843	-0.627266	0.0125836	0.190122	0.756134	11.2028	11.5603	11.3779	11.5291	11.7996	11.8324	11.0615	11.0796	11.5819	11.6152	10.9848	11.1017
ILMN_3250398	CNGB1	0.163234	0.986712	-0.651829	1.51131e-05	-0.429813	0.00503043	1.19449	6.78488e-11	0.705927	8.04518e-06	-0.488561	0.00484187	0.379426	0.00839639	0.11288	0.574511	-0.266546	0.133637	-0.815062	0.000206138	-0.593047	0.0110494	0.222015	0.664934	5.7347	5.71904	5.82968	5.95052	6.96988	6.87283	6.31563	6.22342	6.42584	6.43975	5.98869	6.01727
ILMN_1729851	ODAM	-0.010397	0.999277	-0.824554	2.21463e-07	-0.502295	0.00100344	-0.0636906	0.800893	0.449153	0.00464053	0.512843	0.00329908	-0.877848	3.83345e-08	-0.0427455	0.866049	0.835102	5.13613e-07	-0.814157	0.000243391	-0.491898	0.0509509	0.322259	0.434425	9.15701	9.17477	9.16502	9.14597	9.12248	9.08192	8.36614	8.18915	9.66232	9.56776	9.16201	9.06349
ILMN_1680738	C5orf13	0.204955	0.978564	-0.607305	0.000114527	-0.263668	0.164624	0.715573	1.45879e-05	0.608577	0.00022344	-0.106996	0.751068	-0.0966875	0.639851	0.139954	0.493971	0.236641	0.23714	-0.81226	0.000479782	-0.468623	0.0887857	0.343637	0.423448	7.28232	7.20861	7.40165	7.49919	8.06113	7.86094	7.38753	7.31994	7.91439	7.79369	7.46062	7.72013
ILMN_1786326	KCTD15	-0.0285035	0.997814	-0.838661	5.73642e-07	-0.57773	0.000375809	0.206998	0.292679	0.111785	0.661034	-0.0952125	0.793538	-0.60316	0.000107246	-0.437441	0.00562973	0.165719	0.477579	-0.810158	0.000611689	-0.549226	0.037813	0.260932	0.616734	6.97772	6.82133	6.88835	6.85369	7.09121	7.12183	6.10528	6.43044	7.01508	7.00754	6.53667	6.33049
ILMN_1768754	PILRB	0.0146234	0.999008	-0.795314	4.55494e-07	-0.55758	0.000249951	0.258926	0.128005	0.0249164	0.939971	-0.234009	0.30232	-0.551012	0.000152541	-0.547287	0.000209338	0.00372564	0.992481	-0.809938	0.000259162	-0.572203	0.0164497	0.237735	0.631492	8.677	8.52688	8.62943	8.6037	8.86615	8.85558	8.00672	8.12439	8.68568	8.56804	8.07606	8.0625
ILMN_2361807	OS9	0.149264	0.990485	-0.660203	2.14695e-05	0.0254267	0.943508	0.452588	0.00438838	0.0958423	0.704832	-0.356745	0.0729112	-0.356879	0.0176757	-0.0279947	0.916314	0.328885	0.0590234	-0.809467	0.00036442	-0.123837	0.802625	0.68563	0.0107556	7.7399	7.90566	8.08122	7.86288	8.30754	8.24321	7.56774	7.6626	7.93249	7.90476	7.98511	7.90299
ILMN_1732071	HIST2H2BE	0.060776	0.997255	-0.746742	5.17748e-06	-0.00073037	0.998163	-1.26644	1.00304e-10	-1.36393	1.78688e-11	-0.0974847	0.786912	-2.07396	2.53513e-17	-1.42543	1.40765e-12	0.648527	0.000124983	-0.807518	0.000629214	-0.0615064	0.923309	0.746011	0.00686971	9.48087	9.73736	9.68095	9.65883	8.43672	8.24862	7.68178	7.51008	8.33874	8.15163	8.28617	8.20274
ILMN_2224657	KLRG2	0.108791	0.995727	-0.698485	3.28047e-05	-0.172154	0.482486	0.471229	0.00654692	0.268977	0.185365	-0.202252	0.476127	-0.336047	0.0435934	-0.0119679	0.968616	0.324079	0.0955719	-0.807276	0.00108135	-0.280945	0.472065	0.526331	0.130869	7.67296	7.29981	7.76105	7.4293	7.94836	7.96686	7.20906	7.30919	7.78206	7.72866	7.56976	7.59665
ILMN_1811272	GPR81	0.0371677	0.997814	-0.769754	9.84408e-07	-0.0257337	0.942203	-0.119518	0.578151	-0.177887	0.383217	-0.0583697	0.879408	-0.92644	1.35713e-08	-0.240789	0.143804	0.685651	2.07992e-05	-0.806922	0.00030107	-0.0629015	0.914652	0.74402	0.00370191	8.23079	8.31222	8.31937	8.29798	8.14346	8.16052	7.26452	7.49995	8.10247	8.08477	8.05506	8.08071
ILMN_1794659	FUT2	-0.0698498	0.997255	-0.876722	1.57139e-07	-0.674598	2.75052e-05	0.857967	4.87847e-07	1.03882	9.22793e-09	0.180857	0.506973	0.0510946	0.825295	0.434076	0.00506615	0.382982	0.0263266	-0.806873	0.000504817	-0.604748	0.0152961	0.202125	0.728213	6.52027	6.58252	6.3656	6.59749	7.36591	7.45281	6.4961	6.56918	7.58629	7.59415	6.78721	7.04403
ILMN_2383455	SUOX	-0.0357235	0.997814	-0.842557	1.52955e-07	-0.539392	0.000419085	0.439532	0.00482719	0.276137	0.116044	-0.163396	0.543911	-0.367302	0.0122533	-0.227532	0.172863	0.13977	0.539623	-0.806834	0.000291788	-0.503669	0.0450279	0.303165	0.482298	9.61493	9.53334	9.52338	9.55345	10.0873	9.94006	9.24421	9.09801	9.8936	9.80694	9.29034	9.33142
ILMN_3245236	FBRS	-0.00944269	0.999277	-0.811405	4.58867e-07	-0.300873	0.0834345	0.357097	0.0281461	0.19578	0.330334	-0.161316	0.559104	-0.444866	0.00255024	-0.0956502	0.663297	0.349215	0.0409488	-0.801962	0.00039289	-0.291431	0.38952	0.510532	0.0978897	8.7403	8.62406	8.64271	8.70276	8.95483	9.12372	8.3246	8.13114	8.91319	8.84273	8.58575	8.56842
ILMN_2396546	IGSF3	0.0258482	0.997814	-0.774034	2.82883e-06	-0.578729	0.000379051	-0.330965	0.0584244	-0.00105254	0.997873	0.329912	0.126445	-1.13085	5.48743e-10	-0.60563	0.000131084	0.525217	0.00199073	-0.799882	0.000740427	-0.604578	0.0184258	0.195305	0.749123	9.35062	9.43336	9.46293	9.37274	8.99639	9.12565	8.26321	8.31076	9.20596	9.57591	8.76438	8.86003
ILMN_1737650	DIO2	0.132176	0.994666	-0.667595	2.9e-05	1.77166	3.81899e-15	0.523173	0.00132735	0.349403	0.0475447	-0.17377	0.536708	-0.276599	0.0882336	1.98889	7.90021e-17	2.26549	1.8241e-17	-0.799771	0.000625499	1.63949	9.81529e-10	2.43926	7.59548e-13	6.5036	6.37229	6.41693	6.72331	6.90293	7.01931	6.33488	6.25217	6.78999	6.78471	8.48642	8.6316
ILMN_1680390	GCNT2	-0.0218104	0.997814	-0.820907	4.57248e-07	-0.490396	0.0019457	0.236052	0.194292	0.226265	0.244817	-0.009787	0.985906	-0.563045	0.000176447	-0.24232	0.153473	0.320724	0.0700378	-0.799097	0.000479175	-0.468586	0.0813524	0.330511	0.436597	6.68709	6.59886	6.63333	6.609	6.91364	6.84442	6.0923	6.02394	6.93332	6.80516	6.24149	6.5162
ILMN_1771746	C6orf165	0.13677	0.994666	-0.660013	1.65313e-05	-0.440348	0.00473736	0.255931	0.137324	0.209193	0.279793	-0.0467378	0.905393	-0.540852	0.000222684	-0.367925	0.015073	0.172927	0.41462	-0.796783	0.000362761	-0.577118	0.0164381	0.219665	0.679261	6.96449	6.80312	7.05279	6.98836	7.09555	7.18392	6.49922	6.46022	7.1743	7.01169	6.65882	6.64648
ILMN_1727589	SULT2B1	-0.0325458	0.997814	-0.829291	8.07444e-07	-0.454328	0.00649075	0.567291	0.000631034	0.394511	0.0247697	-0.17278	0.54957	-0.229454	0.18473	-0.0272714	0.922936	0.202183	0.353189	-0.796745	0.000813273	-0.421782	0.160954	0.374963	0.370894	9.16311	8.93804	8.97629	9.05977	9.73765	9.49808	8.91024	8.6669	9.41624	9.47392	8.94081	9.0407
ILMN_1653711	FZD2	0.060104	0.997255	-0.735912	2.86661e-06	-0.408611	0.010551	0.274678	0.109453	0.0219338	0.94872	-0.252744	0.263555	-0.521338	0.000406442	-0.446781	0.0029081	0.0745564	0.792193	-0.796016	0.000417706	-0.468715	0.0748055	0.327301	0.435221	7.95456	7.82245	7.90071	7.99651	8.09632	8.23005	7.38095	7.4736	7.89134	7.92954	7.58689	7.41677
ILMN_3235593	ZNF841	0.0735287	0.997255	-0.720907	6.33965e-06	-0.481514	0.00262647	-0.0487882	0.861204	-0.111407	0.652944	-0.0626184	0.873557	-0.843224	2.09227e-07	-0.666449	1.97374e-05	0.176775	0.421214	-0.794436	0.00057736	-0.555042	0.0291377	0.239393	0.650102	7.90781	7.81377	7.97907	7.88957	7.82875	7.79525	6.92647	7.25573	7.7431	7.75567	7.27209	7.26365
ILMN_1770338	TM4SF1	0.141826	0.992291	-0.652367	2.85668e-05	-0.331909	0.0519317	-0.785248	2.02638e-06	-1.1329	8.2983e-10	-0.347651	0.0853668	-1.57944	2.92805e-14	-1.60663	1.82936e-14	-0.0271929	0.93877	-0.794192	0.000504817	-0.473734	0.0754544	0.320458	0.458883	7.32418	7.56358	7.57785	7.59356	6.68586	6.6314	5.98859	6.02394	6.387	6.23496	6.05193	5.90622
ILMN_1735014	KLF6	0.0642636	0.997255	-0.723505	6.23851e-06	-0.205257	0.32567	-0.354218	0.0345527	0.013453	0.970571	0.367671	0.0683875	-1.14199	2.36588e-10	-0.256068	0.131471	0.885919	3.79077e-07	-0.787768	0.000657552	-0.269521	0.457689	0.518248	0.101585	8.63923	8.57814	8.59557	8.75033	8.32645	8.18249	7.51733	7.5446	8.76481	8.47947	8.43513	8.39864
ILMN_2199389	VIPR1	-0.0576807	0.997255	-0.842383	1.37906e-07	-0.489851	0.00134792	0.309504	0.0581046	-0.10912	0.644817	-0.418624	0.021493	-0.475198	0.000991124	-0.54129	0.000243504	-0.0660924	0.816788	-0.784702	0.00039626	-0.43217	0.105024	0.352532	0.362026	11.3394	11.4739	11.3314	11.3665	11.7766	11.6558	10.8362	10.9114	11.3463	11.2488	10.7885	10.8269
ILMN_3191922	KRT8P9	0.0869707	0.997255	-0.696409	6.39261e-06	-0.305481	0.0715784	-0.197641	0.285218	-0.316715	0.062614	-0.119074	0.698338	-0.981021	3.70779e-09	-0.709167	3.69101e-06	0.271854	0.13194	-0.78338	0.000447437	-0.392452	0.165393	0.390928	0.281946	9.83253	9.78212	9.86604	9.92254	9.61375	9.6056	9.01741	8.80913	9.43608	9.54513	9.20738	9.16287
ILMN_1809889	CCDC117	0.0528585	0.997814	-0.730245	9.08211e-06	-0.535562	0.00112612	0.518978	0.00180724	0.345245	0.0568736	-0.173733	0.548042	-0.264126	0.115617	-0.243175	0.1744	0.0209506	0.955957	-0.783104	0.00104769	-0.58842	0.024091	0.194683	0.751739	8.87993	8.8955	8.94742	8.93373	9.46897	9.34442	8.74231	8.61059	9.13647	9.32946	8.52239	8.87241
ILMN_1676278	ABCC2	0.214035	0.978564	-0.568257	0.000398747	-0.36849	0.0355404	0.0900199	0.722876	-0.0432012	0.894493	-0.133221	0.680093	-0.692272	1.45622e-05	-0.625726	8.97184e-05	0.0665462	0.830878	-0.782292	0.00105656	-0.582524	0.0260003	0.199767	0.743433	5.94595	6.22181	6.36239	6.23344	6.15068	6.19712	5.73763	5.47366	6.11546	5.9659	5.63473	5.70965
ILMN_1655720	CNNM4	0.0459965	0.997814	-0.733963	1.25207e-05	-0.495358	0.00354549	0.200793	0.331741	0.32604	0.0852119	0.125247	0.713188	-0.579166	0.000291618	-0.215314	0.262211	0.363852	0.0502135	-0.779959	0.00146557	-0.541354	0.0511622	0.238605	0.683332	6.94728	7.33154	7.23909	7.13173	7.25844	7.42197	6.58478	6.6277	7.51133	7.41958	6.86333	7.07686
ILMN_1681252	C17orf44	-0.0471938	0.997814	-0.825307	2.17151e-06	-0.424443	0.0177742	0.288258	0.132672	0.00161878	0.996668	-0.286639	0.244928	-0.489855	0.00257654	-0.37563	0.0281353	0.114225	0.690514	-0.778113	0.00192535	-0.377249	0.270476	0.400864	0.351287	6.95445	6.84368	6.76455	6.9392	7.27875	7.0959	6.2276	6.49643	6.89083	6.91054	6.66227	6.29022
ILMN_1741440	SLC35A1	-0.146706	0.990485	-0.922432	4.52556e-08	-0.526883	0.000896079	0.360433	0.0300754	0.237732	0.219507	-0.122701	0.699319	-0.415293	0.00589225	-0.142445	0.478794	0.272848	0.146709	-0.775726	0.000762439	-0.380177	0.209257	0.395549	0.297418	9.79734	9.75454	9.59252	9.66595	10.296	9.97671	9.23582	9.19207	9.97697	10.0504	9.53023	9.44335
ILMN_2410771	KEAP1	0.0549654	0.997255	-0.720431	3.75099e-06	-0.444025	0.00449847	0.492012	0.00163601	0.41998	0.00948475	-0.0720313	0.843983	-0.283385	0.064559	-0.0790097	0.729424	0.204375	0.307525	-0.775397	0.000540244	-0.49899	0.0496299	0.276407	0.552542	8.24775	8.24271	8.32147	8.27892	8.7636	8.71088	7.9592	8.07442	8.58557	8.74485	8.1378	8.30457
ILMN_2298365	PPP2R2B	-0.00249356	0.999277	-0.776745	1.15398e-06	-0.37165	0.0240622	0.199607	0.290002	0.14375	0.521575	-0.0558567	0.887343	-0.574645	0.000119632	-0.225406	0.189172	0.349239	0.042029	-0.774252	0.00064573	-0.369156	0.220282	0.405095	0.26899	9.51992	9.44812	9.60546	9.3576	9.6466	9.72065	8.96018	8.85358	9.62267	9.63287	9.20064	9.3116
ILMN_1784863	CD36	0.113283	0.994666	-0.660065	1.3718e-05	-0.312594	0.0600628	2.5305	2.52772e-20	1.89267	2.66974e-16	-0.637831	0.0001778	1.75715	4.60475e-16	1.4668	9.59864e-14	-0.290359	0.0953363	-0.773348	0.000464165	-0.425877	0.111151	0.347471	0.372177	5.65321	5.61477	5.74324	5.7513	8.1317	8.19729	7.56387	7.44498	7.58033	7.47299	7.15551	7.27263
ILMN_3247848	NCRNA00085	0.00250541	0.999277	-0.77013	1.93616e-05	-0.372986	0.0597568	0.142408	0.573473	-0.100909	0.741009	-0.243316	0.395469	-0.630228	0.000257456	-0.476401	0.00686677	0.153827	0.576309	-0.772635	0.00368267	-0.375492	0.31594	0.397143	0.407878	9.22353	8.83389	9.16602	8.89642	9.10517	9.23707	8.49712	8.30486	8.87832	8.97729	8.73399	8.37564
ILMN_2214197	TP53INP1	0.0602294	0.997255	-0.709816	6.54008e-06	-0.245976	0.193505	0.292696	0.0862379	0.263182	0.151193	-0.0295138	0.946588	-0.47735	0.00128779	-0.0430234	0.869156	0.434327	0.00859833	-0.770046	0.000716713	-0.306205	0.359375	0.46384	0.164466	8.3907	8.32147	8.38101	8.45162	8.627	8.67056	7.88942	7.98851	8.62647	8.61207	8.23277	8.51382
ILMN_2366864	JUP	0.0245774	0.997814	-0.744797	1.89382e-06	-0.270241	0.127965	0.237342	0.177946	0.140417	0.525509	-0.0969256	0.770801	-0.532032	0.000274764	-0.154402	0.41492	0.37763	0.0221212	-0.769374	0.000571245	-0.294818	0.372589	0.474556	0.133516	8.03158	7.87998	8.04219	7.91852	8.22746	8.15878	7.43066	7.46599	8.0522	8.14018	7.76873	7.88318
ILMN_1784678	PBX1	0.0353173	0.997814	-0.733548	2.74906e-06	-0.405154	0.0108534	0.503578	0.00127789	0.510686	0.00133728	0.00710765	0.990004	-0.265287	0.0882736	0.0702145	0.766033	0.335501	0.0490924	-0.768865	0.000609471	-0.440472	0.101775	0.328394	0.428241	7.09603	6.94309	7.11272	6.99704	7.49606	7.55022	6.79518	6.784	7.53122	7.52927	7.03336	7.21682
ILMN_2063168	MALL	0.18209	0.981105	-0.586029	0.00019614	-0.269891	0.152322	-0.304474	0.0799495	-0.845999	8.38325e-07	-0.541525	0.00315427	-1.07259	1.30167e-09	-1.29798	1.17298e-11	-0.225388	0.269303	-0.768119	0.000996145	-0.451981	0.107857	0.316138	0.484341	7.75748	7.96379	7.98797	8.09748	7.47197	7.64035	6.92741	7.01285	6.92286	7.10641	6.67114	6.81834
ILMN_1806387	LOC340598	0.0722894	0.997255	-0.694762	2.41781e-05	-0.511745	0.00214065	-0.275279	0.138045	-0.37332	0.0381439	-0.0980417	0.789885	-1.04233	5.22317e-09	-0.957355	4.23401e-08	0.0849747	0.775467	-0.767051	0.0015068	-0.584035	0.0272463	0.183016	0.77603	9.42749	9.32716	9.40956	9.48968	8.94901	9.25509	8.42166	8.39292	8.85843	9.14959	8.55444	8.43009
ILMN_1685415	HBP1	0.110263	0.994666	-0.65488	1.49894e-05	-0.182076	0.37474	-0.103647	0.639745	-0.000599092	0.998645	0.103048	0.747045	-0.86879	4.19564e-08	-0.292938	0.0587222	0.575852	0.000253037	-0.765143	0.000515163	-0.292339	0.36952	0.472804	0.127913	7.80072	7.68759	7.86112	7.84772	7.66695	7.61407	7.03159	6.93968	7.80795	7.67917	7.56825	7.55472
ILMN_2396148	HIP1R	0.319132	0.960939	-0.445387	0.00746918	-0.149241	0.559754	0.215723	0.288886	0.0792853	0.78683	-0.136438	0.681001	-0.548795	0.000595855	-0.389088	0.019579	0.159707	0.518558	-0.764519	0.00192535	-0.468373	0.115954	0.296146	0.563453	6.99891	6.71962	7.27368	7.08311	6.96449	7.18549	6.6802	6.57901	6.9429	6.9342	6.6525	6.92612
ILMN_2350574	MYADM	0.279604	0.96156	-0.484897	0.00196365	-0.18247	0.407877	0.00803771	0.979546	-0.0486822	0.874033	-0.0567199	0.888461	-0.756463	2.02564e-06	-0.510756	0.000930091	0.245707	0.213404	-0.764501	0.00103074	-0.462074	0.0957675	0.302427	0.515844	6.54145	6.71962	6.84494	6.97533	6.48895	6.78819	6.1432	6.16415	6.60468	6.55902	6.41636	6.38239
ILMN_1717046	MOBKL2B	0.189917	0.981105	-0.573995	0.000399971	-0.12371	0.643209	0.446375	0.00858375	0.4939	0.00414326	0.0475252	0.912215	-0.317537	0.0523682	0.180273	0.365781	0.49781	0.00411553	-0.763911	0.00161369	-0.313626	0.382275	0.450285	0.231766	6.15421	6.09053	6.29022	6.33436	6.55109	6.5864	5.94848	6.04102	6.75386	6.47868	6.31759	6.66753
ILMN_1713751	ADAM19	0.187132	0.978564	-0.575532	0.000190355	-0.349079	0.0380263	0.003692	0.991215	0.357655	0.0360711	0.353963	0.0785078	-0.758973	1.34493e-06	-0.178556	0.337908	0.580416	0.000369276	-0.762665	0.000839489	-0.536211	0.0349505	0.226453	0.675289	6.66239	6.77772	6.87703	6.93734	6.80431	6.64318	6.17034	6.12608	7.15626	6.99915	6.82482	6.63243
ILMN_1656118	ZBTB7A	0.223769	0.978564	-0.537931	0.00313333	-0.0738978	0.839541	0.318259	0.123846	0.214363	0.386112	-0.103896	0.805639	-0.443441	0.0126406	-0.0833037	0.76953	0.360137	0.0895131	-0.7617	0.00548799	-0.297667	0.495461	0.464033	0.296217	6.75785	6.96122	7.26037	6.90624	7.02921	7.32639	6.46567	6.81406	6.98277	7.16503	6.8657	7.13431
ILMN_2172124	ZNF630	0.246664	0.966767	-0.514154	0.000525777	-0.326969	0.046156	0.355198	0.0246048	0.277006	0.110528	-0.0781916	0.824776	-0.40562	0.00491367	-0.296626	0.0554412	0.108994	0.656219	-0.760818	0.000564015	-0.573633	0.0155912	0.187186	0.737626	6.69918	6.69523	6.85634	7.0314	7.04813	7.05668	6.51863	6.55787	7.0088	6.93963	6.68697	6.60752
ILMN_1781173	HDAC9	0.049842	0.997814	-0.710009	1.81184e-05	-0.396252	0.0238035	0.260857	0.16889	0.368915	0.042211	0.108058	0.760874	-0.498994	0.0015313	-0.0771795	0.760604	0.421814	0.0176192	-0.759851	0.00178097	-0.446094	0.135851	0.313757	0.516524	6.12815	5.83515	5.94848	6.11451	6.22021	6.26481	5.38038	5.68462	6.3693	6.33183	6.00703	5.9016
ILMN_1691535	CUL4B	0.175073	0.986712	-0.58476	0.000284291	-0.282637	0.140917	-0.10997	0.650646	0.0136302	0.971208	0.1236	0.711345	-0.869803	2.31717e-07	-0.444079	0.0054565	0.425724	0.0152966	-0.759833	0.00157358	-0.45771	0.115764	0.302124	0.53687	6.89255	6.90615	7.08554	7.0633	6.64059	6.93817	6.04321	6.36603	6.94602	6.87994	6.64444	6.61624
ILMN_1791423	LOC401052	0.182551	0.986712	-0.576379	0.000510908	-0.435225	0.0132697	-0.246	0.213554	-0.0915044	0.751636	0.154496	0.627385	-1.00493	2.06674e-08	-0.709281	2.11508e-05	0.29565	0.140329	-0.75893	0.00224228	-0.617777	0.0212389	0.141154	0.849385	7.5507	7.40048	7.66792	7.64836	7.01109	7.44808	6.56093	6.74548	7.43293	7.33524	6.90869	6.98903
ILMN_1696749	LMNA	0.0804684	0.997255	-0.677289	1.75052e-05	-0.541764	0.000616086	-0.0305402	0.919179	-0.142562	0.532392	-0.112021	0.732236	-0.788298	7.58646e-07	-0.764794	1.61198e-06	0.0235036	0.948596	-0.757758	0.00100691	-0.622233	0.011019	0.135525	0.842988	10.5505	10.4724	10.6344	10.5494	10.5314	10.4304	9.66595	9.94131	10.3544	10.3834	9.75537	9.8989
ILMN_1695945	MEIS2	0.0753282	0.997255	-0.68104	1.87222e-05	-0.115428	0.658042	0.781866	3.00094e-06	0.52312	0.00152188	-0.258747	0.267486	0.0254979	0.919268	0.332363	0.0391936	0.306865	0.093463	-0.756368	0.00116274	-0.190756	0.658834	0.565612	0.060052	6.93435	6.87022	6.94377	7.01146	7.71402	7.65428	6.99337	7.01285	7.3118	7.53901	7.17263	7.44732
ILMN_2210601	RNASEL	-0.0989832	0.997255	-0.852681	7.42338e-07	-0.309172	0.104293	-0.360485	0.0423523	-0.316331	0.0963564	0.0441546	0.920946	-1.11418	1.52647e-09	-0.526519	0.00112549	0.587663	0.0007462	-0.753698	0.00213056	-0.210189	0.638707	0.543509	0.103816	7.74195	7.55099	7.70459	7.39038	7.39863	7.17334	6.3449	6.5217	7.39991	7.26037	7.0314	7.01053
ILMN_1785170	ARMCX2	0.0442373	0.997814	-0.70823	1.19225e-05	-0.455185	0.0056224	0.0257344	0.933308	-0.521442	0.00179273	-0.547177	0.00310059	-0.726733	4.94972e-06	-1.02086	5.83271e-09	-0.294131	0.118617	-0.752468	0.001423	-0.499422	0.0659401	0.253046	0.62976	9.39168	9.14658	9.20064	9.42609	9.20154	9.38819	8.56304	8.61022	8.80435	8.69102	8.27754	8.30746
ILMN_1710523	ATP8B1	0.0346958	0.997814	-0.716997	4.07029e-06	-0.519937	0.000740217	0.09901	0.666737	0.273815	0.122776	0.174805	0.506643	-0.652683	1.36167e-05	-0.280817	0.0782955	0.371866	0.0253441	-0.751693	0.000788392	-0.554632	0.023329	0.197061	0.724866	7.63324	7.67485	7.77234	7.60514	7.82947	7.67664	7.01169	7.06042	7.8925	7.96321	7.35802	7.45782
ILMN_1651799	SLC38A2	0.150821	0.990485	-0.599421	0.000155306	-0.152245	0.524364	0.0876512	0.726216	0.269115	0.155569	0.181463	0.511753	-0.662591	2.23837e-05	-0.0339507	0.901867	0.62864	0.000175556	-0.750242	0.00143702	-0.303065	0.387322	0.447177	0.215442	10.0336	10.1699	10.164	10.3412	10.2004	10.1784	9.74581	9.43417	10.3943	10.3474	10.2629	10.1744
ILMN_1732609	KIAA1539	0.00915787	0.999277	-0.740377	4.62992e-06	-0.405882	0.0146774	-0.157392	0.45008	0.0465908	0.880839	0.203983	0.431009	-0.906927	5.47673e-08	-0.368449	0.020113	0.538478	0.00123044	-0.749535	0.00133809	-0.41504	0.156762	0.334495	0.440441	7.48857	7.49453	7.41241	7.58901	7.42816	7.24017	6.71973	6.46784	7.57634	7.49995	7.08732	7.17721
ILMN_1760556	C1orf63	-0.108146	0.994666	-0.855744	4.99388e-07	-0.751012	7.6354e-06	0.35683	0.0408605	0.216265	0.30493	-0.140565	0.659122	-0.390767	0.0133657	-0.426601	0.00793542	-0.0358339	0.919415	-0.747597	0.00193344	-0.642866	0.011765	0.104731	0.895272	8.17947	8.33681	8.1401	8.15989	8.6512	8.57874	7.92318	7.59528	8.59472	8.35409	7.68494	7.76185
ILMN_3204305	LOC100131169	-0.052616	0.997255	-0.800209	2.91148e-07	-0.479746	0.00143799	0.334628	0.0340321	0.07637	0.767531	-0.258258	0.227184	-0.412965	0.00371803	-0.35076	0.0179848	0.0622054	0.826437	-0.747593	0.000609006	-0.42713	0.103267	0.320463	0.42574	6.7167	6.75108	6.63333	6.72922	7.11575	7.02129	6.2524	6.28422	6.78198	6.83854	6.32675	6.33428
ILMN_1724897	C14orf93	0.172413	0.986712	-0.573716	0.000199055	-0.404405	0.012921	0.39516	0.0147582	0.313957	0.0741029	-0.0812022	0.823907	-0.35097	0.020691	-0.26286	0.113306	0.0881095	0.748934	-0.746129	0.00110991	-0.576818	0.0199346	0.169312	0.784887	7.05189	6.93332	7.20173	7.1283	7.3926	7.38292	6.95058	6.67751	7.309	7.30411	6.95832	6.84598
ILMN_1727574	ZNF827	-0.0466696	0.997814	-0.790369	9.73737e-07	-0.380341	0.0215601	0.399982	0.0137228	0.36229	0.0338649	-0.0376921	0.929639	-0.343718	0.0242091	0.0286181	0.916082	0.372336	0.02918	-0.7437	0.00119689	-0.333672	0.299188	0.410028	0.264416	6.93821	7.16155	7.11272	6.89371	7.45007	7.44966	6.67509	6.6439	7.45618	7.36816	7.06742	6.99624
ILMN_1806999	B9D2	-0.0218505	0.997814	-0.765283	7.42732e-06	-0.0764534	0.814786	0.558384	0.00118759	0.249474	0.232817	-0.308911	0.191581	-0.185048	0.335101	0.194871	0.332996	0.379919	0.0422246	-0.743432	0.00288684	-0.0546029	0.938733	0.688829	0.0228156	7.47759	7.26815	7.31519	7.38685	7.89831	7.96419	7.2829	7.04904	7.60277	7.64192	7.3461	7.74567
ILMN_3271000	LOC100130502	0.0396119	0.997814	-0.703687	1.53256e-05	-0.289563	0.122967	0.559923	0.000707863	0.253151	0.198193	-0.306772	0.170152	-0.183376	0.313652	-0.0760238	0.759794	0.107352	0.69501	-0.743299	0.00183375	-0.329175	0.336259	0.414124	0.283758	6.29489	6.52328	6.5705	6.32689	7.07057	6.86745	6.18396	6.34668	6.66084	6.66363	6.36108	6.38427
ILMN_2328776	MST4	0.0952248	0.997255	-0.645978	5.86522e-05	-0.517393	0.00154365	0.0326036	0.915697	-0.0196107	0.95587	-0.0522143	0.900022	-0.708599	8.59172e-06	-0.632229	6.76682e-05	0.0763703	0.798607	-0.741202	0.00184961	-0.612618	0.0161954	0.128585	0.859162	8.6535	8.60481	8.57686	8.8719	8.78238	8.54114	7.99538	8.03619	8.68387	8.53522	8.05808	8.12622
[truncated: 149 more rows]

## Sheet: LD Orange - KR
Probe ID	Gene Name	(null +ligand) vs (null –ligand) Expression	B-H p-value	(WT +ligand) vs (WT –ligand) Expression	B-H p-value	(KR +ligand) vs (KR –ligand) Expression	B-H p-value	(WT –ligand) vs (null –ligand) Expression	B-H p-value	(KR –ligand) vs (null –ligand) Expression	B-H p-value	(KR –ligand) vs (WT –ligand) Expression	B-H p-value	(WT +ligand) vs (null +ligand) Expression	B-H p-value	(KR +ligand) vs (null +ligand) Expression	B-H p-value	(KR +ligand) vs (WT +ligand) Expression	B-H p-value	[(WT +ligand) vs (WT –ligand)] vs [(null +ligand) vs (null –ligand)]	B-H p-value	[(KR +ligand) vs (KR –ligand)] vs [(null +ligand) vs (null –ligand)]	B-H p-value	[(KR +ligand) vs (KR –ligand)] vs [(WT +ligand) vs (WT –ligand)]	B-H p-value	null –ligand replicate1	null –ligand replicate2	null +ligand replicate1	null +ligand replicate2	WT –ligand replicate1	WT –ligand replicate2	WT +ligand replicate1	WT +ligand replicate2	KR –ligand replicate1	KR –ligand replicate2	KR +ligand replicate1	KR +ligand replicate2
[truncated: 96 more rows]

[truncated: 7 more sheets: LD Red - WT, KR, LI Blue - WT, LI Yellow - KR, LI Green - WT, KR, LI Violet - WT, LI Orange - KR, LI Red - WT, KR]
