# Supplementary material for: Phosphorylated and sumoylation-deficient progesterone receptors drive proliferative gene signatures during breast cancer progression
Source: Breast Cancer Res. 2012 Jun 14;14(3):R95. doi: 10.1186/bcr3211 (PMC3446358; doi:10.1186/bcr3211)
Supplement: Additional file 3 — Overlapping lists of PR-dependent target genes from previously described gene expression microarrays. Excel workbook comparing previously known PR target genes [21,22] to novel PR target genes discovered herein. Three different gene lists were compared using Venn diagram analyses: genes upregulated by WT PR, upregulated by SUMO-deficient KR PR, or previously known genes upregulated by WT PR-B. Genes identified herein were upregulated > 1.5 fold BH adjusted P < 0.01. Analyses were performed for genes upregulated in response to progestin treatment or genes upregulated in ligand-independent conditions. Analyses of genes downregulated by PR were omitted (few PR target genes were previously known to be downregulated by PR-B). Notably, very few ligand-independent PR target genes have been reported to date [21]. Perhaps not surprisingly, we observed little overlap between these datasets. [file bcr3211-S3.XLS]

## Sheet: Instructions
Additional file 3 - Overlapping lists of PR-dependent target genes from previously described gene expression microarrays.
Knutson et al.
This file contains all the novel and previously identified progesterone receptor target genes.
Ligand Dependent
Ligand Independent

## Sheet: LD Genes
Venn Category:	A	B	C	D	E	F	G
Dataset(s):	Knutson et al.	Knutson et al.	Richer et al. and Jacobson et al. combined	Overlapping datasets	Overlapping datasets	Overlapping datasets	Overlapping datasets
PR isoform/mutant:	WT PR-B (constiutive and inducible combined)	K388R PR-B (constiutive and inducible combined)	WT PR-B	WT vs. K388R PR-B	K388R PR-B vs WT PR-B	WT PR-B vs WT PR-B	WT/K388R PR-B
Up or down regulated:	Up-regulated	Up-regulated	Up-regulated	Up-regulated	Up-regulated	Up-regulated	Up-regulated
Ligand dependent (LD) or independent (LI):	LD	LD	LD	LD	LD	LD	LD
Fold change cutoff/threshold:	>1.5 fold	>1.5 fold	?? Approx. >1.5 fold
	FAM43A	SPINK5L3	NUP160	PHACTR3	PNMT	TTLL12	STAT5A
	BBS12	SPRYD5	PFKP	ACOT6	AKR1C3	SMPDL3B	URB2
	ALPL	RGS2	ITGA6	FOXO4	DDC	F2RL1	FOXC1
	LOC653103	SCNN1G	CDC6	C6orf81	GLUL	DYNLL1	GOT1
	DKFZP586I1420	LOC340970	PPIF	KRT73	KLF9	DPYSL2	CTDSPL
	SYT11	HBEGF	CHKA	UTS2D	GAL	EZR	PIP5K1B
	CITED1	DLL1	CCND3	LAD1	PDGFA	NQO2	S100P
	MGC87042	AFAP1L2	PRRX1	C15orf27	SNAPC1	ZNF354A	GAS6
	PRDM1	SOCS2	CTBS	RHOU	KCNK1	RRP1B	SNTB2
	MUC5AC	THY1	VASP	C3orf70	KIAA0513	CAPN2	ACSL1
	MYT1L	CLDN8	PCNA	EGFLAM	MSX2	STEAP1	CREB3L2
	SLC6A12	DDIT4	BTG1	LOC653764	HPCAL1	UGCG	PDLIM1
	RGL1	LOC100134265	GSTM3	SEPT5		PISD	ACOX1
	MMP15	SLC37A2	IER3	RASD2		ATP1B1	TRAF5
	CTSH	SAG	NPC1	LOC642031		KANK1	NET1
	TNFRSF10A	IGSF11	ZEB1	KCNK13		GREB1	KCNG1
	HCN3	DTX2	CPT2	MMP25			KLF4
	NINJ1	C18orf54	DDX21	ZNF812			F3
	BAG3	FOXJ2	EIF1AX	CCDC15			FKBP5
	SLC7A5	ADAMTS8	PTP4A2	ZDHHC14			CEBPD
	C7orf57	ESRRG	ALDH1A3	SLC25A18			VDR
	ATF3	SLC35C1	SERPINA5	RBPMS2			RASSF2
	RIPK4	LOC100134006	PRAME	GJB6			PIM2
	NKD2	TCEB1	CAP2	CA4			TIPARP
	LOC645381	LOC100129129	NOP16	GJB2			SLC31A2
	AVPI1	TRIM48	EIF5B	TRNP1			C18orf1
	TEX15	SLC2A3	NOP2	S100A13			HSD11B2
	GDPD5	LOC728715	ST3GAL4	FAM107B			BIRC3
	PSCD1	LOC100128737	VEGF	CMTM7			G6PC
	BCAR1	FAM129B	AP1G1	CLPTM1L			SLC39A14
	PLEKHG6	GCOM1	ELL2	HES2			ST3GAL1
	E2F3	SGSM1	LIG1	PACSIN1			CA12
	HSPB8	TNFAIP3	BCL6	ZNF57			MTSS1
	C19orf48	TRIB1	SRSF7	FOXP4			NDRG1
	PLEKHF1	LOC399939	AK4	STMN3			GRB10
	MIR1282	PPP1R13B		PRICKLE1			FAM49A
	C9orf84	LOX		ISG20L1			FOXO1
	CXCR4	TMEM61		SP110			MPHOSPH10
	FAM89A	EMX1		BTBD11			EP400
	GRPEL2	PDZD2		C17orf79			ADARB1
	NPHP3	B4GALT4		SGK			AMD1
	ZNF761	LOC440040		SLC25A25			PPM1H
	CDKN1A	HHEX		C13orf15			NFKBIA
	OSBPL3	CR2		AXUD1			CD59
	MCM10	KIAA0182		RBM24			MYO10
	LYSMD4	SLC5A3		SEPT4			HSPA2
	PCBP4	TMEM37		RNF24			TNFRSF21
	EPHB4	WDR45L		C1orf51			TBC1D8
	HLA-DMB	IGSF5		FHL3			DNAJB4
	TADA2B	FAM46B		FGF9			UCK2
	MT2A	IQCB1		HERC5			AKAP13
	RREB1	CPEB4		LRRC31			EGFR
	IFFO2	CHES1		PPP1R14C
	ORC6L	KCNJ11		PLCB2
	UHRF1	PAPD5		ELFN2
	RASSF5	STK39		NBPF20
	RERE	LOC650577		SEPX1
	ZNF579	TMEM80		HBA2
	KCNB1	SNF8		ITPKA
	PPFIA1	HOPX		SGPP2
	ITSN1	HSPH1		TSC22D3
	TMEM51	LOC642362		SPAG4
	FETUB	LOC100131392		FMNL2
	KIAA1545	LYAR		AK3L1
	CHST7	SETBP1		C6orf85
	OVGP1	SLC6A6		ACPL2
	PPARGC1B	LIFR		PDXP
	ADORA2A	MFSD6		CLCC1
	C16orf7	MAP1B		LOC730077
	LOC728969	TRIM24		TUBA3E
	GLCE	ETNK2		SLCO4A1
	SETD3	SV2B		TMEM43
	RRM2B	APOBEC2		KRT72
	CSPP1	LOC729384		C14orf149
	ASB13	FAM46C		TRK1
	C1orf41	SNX33		TUBA3D
	BFAR	SPINT3		PLD6
	CSPG5	IMPA2		PLCG1
	FIGNL1	PKD2		PLAUR
	GPRC5C	C9orf127		ACOT11
	ZC3H12A	NEO1		LCMT1
	ZMYND11	NFIC		ADCY1
	CITED4	GPR6		AEN
	ARHGAP17	C6orf192		PFKFB4
	PIK3C2A	FGFRL1		APM-1
	TMEM229B	PIAS1		CHST3
	PDPK1	SLC41A2		FAM104A
	RAB23	MSX1		C1orf172
	PEX14	CTCFL		MARVELD3
	EHD4	C14orf147		ABLIM3
	ETV7	ING1		CEBPG
	PIK3R2	WDYHV1		NAP1L4
	MND1	LAMA3		RAPGEF2
	KHK	DLX1		CALD1
	GRHL1	AADAT		HOMER2
	LMO7	SLCO2A1		AMOT
	PINX1	DKFZp686O24166		RYR3
	ZNF276	TRIM53		IMPDH1
	RNF216L	CKAP2		PLIN2
	AHDC1	KIAA2010		CACNA1I
	SIK1	PGR		CHSY1
	SQSTM1	C5orf33		ANKRD24
	MYCBP2	BCAS4		RBP2
	WNT1	HRASLS		LOC728944
	CEACAM1	ABCD3		CDC25A
	FAR1	UGP2		ATP5I
	TLN2	MBOAT2		PPP2CB
	PPIL5	ITPRIP		PUS1
	AHCTF1	P4HA1		GMPR
	PQLC1	RAB6B		LOC645548
	KLF13	NACC2		TP53RK
	OBFC2A	CRSP6		GPC4
	ZNF703	TGFBR3		B3GAT1
	UNC5B	SPIN1		SNX30
	UNC84B	LOC284023		NEURL1B
	KLHL5	ONECUT2		TFCP2L1
	LOC649095	SULF2		MTMR9
	SEPT14	SSBP2		SETD7
	ASAP2	CHST11		SLC22A23
	KIAA1026	ZBTB6		OPRL1
	STK24	LOC643583		RPS6KA5
	RIT1	M6PRBP1		BNIP3
	LARP6	SERPINA3		SLC5A6
	MAPRE3	GRHL2		FERMT2
	PAGE4	LOC650257		TESC
	ZBTB7C	PHF17		VAV2
	FAM103A1	CHD1L		MICALCL
	LOC643384	ZFYVE27		PTGER2
	TEX2	DENND5B		MAP3K3
	CNTNAP2	TUBA3C		FRMPD1
	PPRC1	C12orf24		LOC643037
	MARS2	FZD4		FCRLB
	DYRK3	RFTN1		NOTCH2NL
	MAMLD1	THOC5		SLC2A1
	PDS5B	TMEM158		C16orf55
	FLJ42289	DCBLD1		KIAA0194
	LOC339240	ELL		DDEF2
	HTRA1	MAML2		MERTK
	TRAF3IP2	NEBL		TNIP2
	FLJ12684	SNORA25		TBC1D20
	SLC2A10	CARD16		SLBP
	GPT2	RAB7L1		SRPK2
	C20orf20	FGF18		CAPN7
	ABTB2	RIOK1		GPR175
	TMEM181	ATP13A4		PKNOX2
	RNF122	DAGLA		TSC22D1
	LCOR	SHROOM3		TMEM63C
	MTMR12	VEZF1		C9orf109
	LOC400713	OSBPL5		GNA12
	PDE5A	PAG1		NBPF10
	PPP2R2D	P8		RANBP3L
	AIMP2	MRPS6		THAP7
	C8orf51	SFRS10		ZMYND19
	MYCN	RCOR3		FHDC1
	TPD52	PRKAG2		RNF14
	RNF149	MAMDC2		ACSL3
	ZNF282	FEM1A		ANKRD28
	C9orf41	JMJD1A		DNCL1
	ZNF784	GBA		GARNL4
	LOC100130967	LOC653778		FAM57A
	IFRD1	CRY2		ERN1
	LOC731007	AGPAT6		CENTG2
	PPL	PACSIN2		CLIC4
	RIC8A	CDC42EP3		KLK4
	GNRH1	MAP1A		CTPS2
	STC2	ZNF26		HSD17B2
	LOC440498	DIO2		AFMID
	FSTL3	ATG12		EIF2C2
	NKTR	SOX9		PLA2G10
	UBE3C	PLXNA1		NUPR1
	HS6ST1	SLC25A15		SLC25A17
	CCNE1	HEY1		PPP3CC
	LOC644151	PTGER4		GOLPH3
	SH3BP5	KLHL26		PLCXD1
	LOC644474	RAB20		FAM53B
	CAB39	TACC2		NFKBIE
	ECE2	C14orf132		WDR60
	GALK1	CRLF1		NAGK
	ZIC2	CEBPB		LOC255167
	SHQ1	POLS		SRGAP1
	CYB5A	RHOB		C12orf44
	SIAH2	LOC151162		OXSR1
	LOC100133163	PHLDA1		SLC26A11
	DNAJB6	SACS		CALB2
	RPP25	FMO5		SPSB1
	CAMK2B	PCGF2		RAB11FIP1
	CCNE2	CCNF		LOC647349
	GTPBP4	LOC647288		TNFAIP8L3
	GABRQ	LOC442240		PPP1CB
	SLC35A3	RSL1D1		OSBPL6
	POLR1E	SSR3		MRFAP1
	BAG5	LIPE		NHS
	ESPL1	RNF8		NAV2
	LTV1	DHCR7		ZFYVE21
	TBC1D2	ACTA1		FNDC3B
	ANKRD16	CCDC69		DEFB32
	ASPHD2	SNPH		VCL
	FZD9	ATP2C2		LHFP
	MALT1	ARNT2		SFRS7
	AKIRIN1	KLHL2		ZCCHC14
	LOC400707	DHX8		CD52
	TMEM185A	FUT7		LOC93622
	LOC100008589	MAPKBP1		CHST1
	LOC652903	TUBB2A		PKD2L1
	PLAGL2	CARD14		MPRIP
	WDR91	ARID3A		SLC16A9
	LOC730012	LOC23117		ABCB10
	CYorf15A	MARK3		USP37
	FAM160B1	CSNK1G1		CCDC86
	GOLM1	ERCC2		VEGFA
	GPR137C	RGS19		ABHD6
	TMEM70	SFTPC		AMMECR1L
	C11orf82	TMPRSS2		JMJD6
	GRHPR	THAP4		DFNB31
	KLF11	CDH10		ZNF215
	C12orf34	CDKN2B		KLF15
	ZNF319	COL4A2		LOC731486
	CDC20	GALNT10		C14orf65
	DUSP4	DVL2		PPTC7
	CHCHD4	TACR1		CHST10
	PATZ1	TPPP		KCNJ4
	FAM100A	PHC2		STS-1
	BNIP3L	DUSP6		VIL2
	DTWD1	STX11		B3GNT2
	UNC93B1	ABCG5		NPAL3
	XRCC3	C16orf44		C14orf159
	NIP7	KCNS3		FAM109A
	C1orf168	HSD17B1		TTC39B
	ARMC2	SNN		RPF2
	FAM171A1	MED27		ASB9
	LOC729952	NSDHL		PLA2G4E
	C1orf135	CPM		TDRD9
	FAM86B1	C1orf115		C9orf152
	C7orf49	SLC22A6		SHANK3
	LOC646993	CCL27		CLMN
	ADORA2B	CADM4		ZDHHC8P
	SDHALP1	C16orf35		TEX10
	ZNF598	C19orf6		NFIL3
	SLC30A1	EVL		LOC654103
	LOC100130746	FAS		CBFB
	MEAF6	GTPBP2		SEMA6A
	RAB11FIP5	IFT122		BCCIP
	LACTB	IL8		RALBP1
	SEC62	LHFPL2		PI15
	RRBP1	NF2		ARHGEF4
	PRKCE	PCSK6		AKR1D1
	CYTH1	PLCE1		ST5
	ARRB1	POMT1		HSPA6
	CDC2L6	PPFIBP2		FLJ31568
	LDHA	TCF15		TOR1AIP2
	MAP3K4	TP53BP1		ACBD7
	UST	ZNF259		LOC727908
	ALDOA	ZNF557		ZHX1
	KCNG3			LOC642342
	C18orf19			CBFA2T3
	LOC100128977			C9orf80
	ARHGAP27			HSPC111
	CASD1			CBLB
	CADM1			SMOX
	PFN2			ABCC8
	GEMIN4			BBS1
	MECP2			SDCCAG3L
	LOC100128667			TSPAN3
	LOC729435			AFF3
	DENND2C			ZNF280C
	SHB			RNF217
	MRPS25			SLC41A1
	DCUN1D5			C21orf122
	SGSM2			DEAF1
	CHUK			KHDRBS3
	LOC651212			ETS2
	SUV39H1			ERICH1
	SIRT2			LOC644563
	C10orf2			ZNF541
	NRG4			HK2
	BLM			FLJ41603
	TGIF1			GLRX
	NOP56			TRIM35
	LOC147804			ELK1
	RIPK1			GCLC
	MTP18			GPR124
	CBX4			SRGN
	SELS			IL20RA
	TUSC1			SCRG1
	ADORA1			BDNF
	WDR43			PDK4
	GADD45A			RCAN1
	MAPK1			NPTX1
	LOC730417			C16orf80
	EPN2			MRAS
	DNASE1L3			CAMSAP1
	NUP210			FAM105A
	LOC440422			MAFB
	LYPD6			PFKFB3
	SFRS17A			GOLSYN
	SLC2A8			YTHDF1
	FIP1L1			LEF1
	EIF1B			SGK1
	HNF1A			SEC14L2
	YWHAG			FJX1
	MLPH			SCML1
	KCND1			KIAA0040
	EXTL3			STOM
	LOC285296			PIK3CB
	NCOA1			C11orf75
	ASB1			CCND1
	LOC100131132			SERPINE2
	C17orf39			CDK5R1
	MTRR			ZBTB16
	LOC647886			GPSM2
	ELOVL1			BICD2
	C1orf163			MAN1A1
	ZNF473			PRKAB2
	LOC400891			TNFRSF10B
	LOC642282			SCRN1
	HCCS			EIF4A3
	ARRDC1			SLC22A5
	LRRC50			ATP1A1
	PART1			LRIG1
	FAM105B			DEGS1
	ANKRD11			OGFRL1
	EPB41L3			NETO2
	RPS6KA2			KIAA0232
	BCL2L11			EAF2
	ATP6V0A2			MAT2A
	P4HA2			KIAA0133
	ATP10A			ADRB2
	SCAND2			KBTBD11
	GRPEL1			NOL3
	TRIM22			TAF5L
	SOS1			CORO2B
	GGA2			CHMP1B
	CXorf15			GPR161
	LRP4			PMAIP1
	KLK3			FZD1
	KIAA0802			NOTCH2
	CRK			CXCL12
	EGF			PXMP4
	TSC22D2			C17orf80
	C9orf91			GINS2
	NUP153			FLVCR2
	KPNA3			PRLR
	ULK2			RCL1
	SLC4A7			ZNF189
	CFLAR			ATAD2
	JMJD2B			CHN2
	ERLIN1			KCTD3
	CTPS			HIF1A
	LRP8			RASGRP1
	GNPTAB			ELOVL5
	C4orf18			DTL
	ZXDB			DDX24
				CBLL1
				MYC
				CHAC1
				NAMPT
				VLDLR
				SLC26A3
				JAG1

## Sheet: LI Genes
Venn Category:	A	B	C	D	E	F	G
Dataset(s):	Knutson et al.	Knutson et al.	Richer et al. and Jacobson et al. combined	Overlapping datasets	Overlapping datasets	Overlapping datasets	Overlapping datasets
PR isoform/mutant:	WT PR-B (constiutive and inducible combined)	K388R PR-B (constiutive and inducible combined)	WT PR-B	WT vs. K388R PR-B	K388R PR-B vs WT PR-B	WT PR-B vs WT PR-B	WT/K388R PR-B
Up or down regulated:	Up-regulated	Up-regulated	Up-regulated	Up-regulated	Up-regulated	Up-regulated	Up-regulated
Ligand dependent (LD) or independent (LI):	LI	LI	LI	LI	LI	LI	LI
Fold change cutoff/threshold:	>1.5 fold	>1.5 fold	?? Approx. >1.5 fold
	MX1	CRYM	PRLR	TIMP1	HBA1	none	SEPP1
	NUDT7	RAP2C	CDKN1A	PYCARD	PLK2
	IL32	SERPINB1	MVP	CD36
	CYP1A2	TNFRSF19	SLC39A8	PGR
	ALDH1A3	DSCR6	GPRC5A	APOD
	SLC7A2	ZNF812	OGG1	TFF3
	DNALI1	MPP6	SPRY2	RAC2
	CEACAM6	TSPAN13	NQO1	SLC1A6
	IRX4	LOC100133565	UGDH	IGFBP5
	CENPV	CXCL14	P2RX4	SOX2
	FGFR4	NOS3	MAP2K3	SGK
	PADI3	SMPDL3A	PAPSS2	HYAL1
	RGMA	LOC100008589	MBOAT7	SERHL2
	PGM2L1	PLEKHA2	OCEL1	UPK3B
	NUDCD3	HBA2	RASGRP2	SGK1
	SOX9	RTN1	COL6A1	LOC389816
	PLA2G4B	ABCA3	TGFBI	ESR1
	ZDHHC1	TMEM106B	STC1	LRRC26
	SMAD6	C6orf141		NCAM2
	SPIRE2	SGCE		SERHL
	PLLP	ABCA1		DFNA5
	SYNC1	FLJ40125		CYP1A1
	LOC729920	DLX5		WBP5
	PTK6	BZW2		GATA5
	SIRPA	NLGN1		SIPA1
	MUC20	KIF16B		LOC730323
	MOSC1	LOC644919		COL17A1
	LRRC28	PIK3R1		WDR72
	RAP1GAP	PDE4B		LFNG
	ZDHHC4	ARHGDIB		HEY2
	LOC649970	LOC100134364		SVEP1
	CDK5RAP2	IRS1		PCDH17
	SH3PXD2A	KITLG		KIAA1324
	KIAA1688	FLJ45244		TDRD5
	LOC100129148	SPRED1		ATP2A3
	LOC652097	MDGA2		MEGF9
	PSCA	CRAT		NME4
	DUT	CD44		FAM20C
	VPS37D	EFCAB4A		STXBP6
	LOC730415	FLRT3		FMO4
	MRPS21	LOC100132394		ATP6V1C2
	C14orf78	CXXC4		OLFM1
	LOC100129890	PDIK1L		REEP1
	SCUBE2	AQP11		PQLC3
	CSK	LOC441763		CNGB1
	CLTCL1	LOC644033		SSPO
	DNAJA4	SGPP2		FMO1
	CXCR7	MAN1A1		ARL4A
	ELMO3	CORO2A		KCNK2
	EYA2	C7orf46		C6orf126
	ARID5B	GNMT		MYRIP
	POLM	TMTC2		MDK
	MIR1974	ATP7B		PVALB
	LOC402057	SPOPL		FIBCD1
	PIGB	SLCO3A1		APM-1
	PNCK	PC		MAGEA10
	TYRO3	LOC651576		FUT4
	C21orf29	DMTF1		RERGL
	PLXNA1	ABP1		DNAJC17
	C10orf141	C7orf28B		ALCAM
	LOC158345	LPHN2		CKMT1A
	GTPBP6	AGPAT4		MAGED2
	LOC641805	LOC440704		DTX2
	C10orf27	S100P		ID2
	AQR	RHOV		PTGR1
	MEIS2	HMGB3		ZBTB7C
	FCGRT	TMEM30B		GNAT3
	SELS	LINGO4		PHF14
	KLF13	AIF1L		SULF1
	ZNF512	DSP		CCPG1
	PLEKHG4B	VPS41		PMS2L4
	HISPPD2A	COBL		C1orf24
	RPL4	MTA3		AR
	ITGB1BP1	ZNF268		GRB10
	FBXO4	ADCK4		MGC87042
	AHNAK2	PMS2L5		FAM129A
	SLC41A3	LIPF		ODZ3
	EDC3	LOC653080		CKMT1B
	APCDD1	MAST4		ZNF296
	NEDD4	ITPK1		SQRDL
	RAPGEFL1	TMSB10		CGNL1
	NDRG2	RPL9		FGFR3
	STMN3	FAM13C1		KCNF1
	HDDC3	TIA1		NR2F2
	GRK4	RMND1		MGC61598
	A2LD1	HIBADH		RHOBTB1
	MB	ANKMY2		MAFB
	MTMR10	DOK4		CTNND2
	KLHL35	PLCB1		SLC16A14
	S1PR5	PLCXD1		FSTL5
	DET1	TC2N		B3GALT4
	LANCL2	LOC652968		ST6GALNAC2
	LY6G6C	KCNV1		PRODH
	RSL24D1	HMGCS1		LOC120376
	TMEM44	APP		C3orf58
	C13orf15	S100A8		PLAC2
	FAM174B	HIRA		FUT2
	MRPS11	ANP32A		ZNF217
	SUSD2	COL4A6		CLDN3
	C7orf26	APOBEC3A		LOC728650
	SNUPN	PAQR3		EXOSC10
	SORBS2	C6orf62		ICA1
	ENTPD8	SPRR3		FBP1
	ARPC1B	SLC16A1		SOCS2
	POM121C			LMO3
	GALK2			RADIL
	CHRM1			LOC647784
	PLCG2			GTF2IRD2B
	MRPL46			KCNMA1
	LOC100131138			LEF1
	ST6GAL1			FOXN4
	TBC1D2B			LOC340204
	CCNO			PCP4
	BMP7			DMD
	FGF12			EVL
	STARD13			MFSD7
	GEMIN8			ATP6V0A4
	RPAP1			KLK10
	ZFP106			ATP9A
	PRKAR1B			PIP
	UBL7			RHOB
	DBNL			THBS1
	TCF12			SLC25A29
	FXYD3			KCNK6
	FAM133A			CDC2L5
	DPY19L1			C15orf23
	C7orf41			PIWIL4
	ADCY9			UAP1L1
	MST1			CCT6B
	ZNF770			LOC440509
	LMO2			C5orf13
	RTN4			LGALS3BP
	LOC100008588			XBP1
	FLJ22795			GTF2I
	STOX1			FAM13A
	LOC653381			GYLTL1B
	EVPL			LCMT2
	FAM110B			WBSCR27
	EFTUD1			SPG11
	MYH14			MAGEE1
	CERK			RORC
	SLC24A1			CHES1
	C9orf150			BAMBI
	GCOM1			VASH2
	RP9			KIAA1324L
	PARP16			CTSC
	DDX56			FLJ10324
	DIS3L			RHOT1
	KBTBD11			BMF
	LOC100129882			TOX3
	KIAA0528			TMEM86A
	PEX11A			SNX13
	MGC42367			ACSS1
	LOC643438			MYLK4
	STEAP2			TP53BP2
	NEK8			LEO1
	HNRPDL			IL12A
	EML3			CLDN22
	PDS5B			HEY1
	LOC339970			DNAJC30
	WNT3A			LOC392285
	SIN3A			LOC648399
	SLTM
	ELF5
	GTF2IRD1
	FAH
	RPS23
	OAT
	TYW1B
	WDR61
	MTHFR
	ATP1B1
	LOC145853
	MAP2K5
	LOC728944
	CSF2RA
	CLK3
	NDUFAF1
	EPB41L5
	TPK1
	IL17RC
	TJP3
	LRIG3
	PLA2G10
	LOC653344
	CYB5D1
	C17orf49
	C9orf116
	ELF3
	BACE1
	OGDH
	UBE2Q2
	NOD1
	VAV3
	GGCT
	MYO5C
	PEPD
	HOXB7
	HES6
	HOXA5
	RPLP1
	FRAT2
	CCNDBP1
	PLEC1
	C21orf33
	FNBP1L
	DECR1
	CCDC77
