# Supplementary material for: Phosphorylated and sumoylation-deficient progesterone receptors drive proliferative gene signatures during breast cancer progression
Source: Breast Cancer Res. 2012 Jun 14;14(3):R95. doi: 10.1186/bcr3211 (PMC3446358; doi:10.1186/bcr3211)
Supplement: Additional file 8 — Breast tumor Oncomine concepts associated with PR dependent gene signatures. This Excel workbook contains detailed data produced from the Oncomine analysis described in Figure 5. All Oncomine breast cancer dataset concepts that were associated with various gene signatures are provided, including the LD KR > WT gene signature. Of these, five ERBB2-positive datasets (three tumor and two cell line) were associated with the LD KR > WT concept (rows shown in yellow background). For one of these significantly associated concepts, a table of the overlapping genes present in both the PR-gene signature concept (LD KR > WT) and the ERBB2-positive associated concept (from the Bonnefoi et al. dataset [64]) is available. Also, the top 20 genes presented in the heat map (Figure 5A) are available (shaded with yellow background), in addition to all other genes from the dataset [64] not shown in the heat map. This Oncomine dataset [64] is defined as 'genes over-expressed in Ductal Breast Carcinoma ERBB2-positive tumors'. [file bcr3211-S8.XLS]

## Sheet: Instructions
Additional file 8 - Breast tumor Oncomine concepts associated with PR dependent gene signatures.
Knutson et al.
The worksheets below contain the Oncomine data. The concepts associated with the 151 gene LD KR>WT gene signature are linked below. The concepts associated with other gene signatures are also provided.
All of these "associated concepts" are listed in the following sheets in this workbook, linked below. Only associated concepts that are described by Oncomine as Breast Cancer datasets are shown.
LD KR>WT associated concepts (Table s1)
LI KR>WT associated concepts
LD WT>KR associated concepts
LI WT>KR associated concepts
From the above analysis, there were 3 tumor and 2 cell line datasets associated with our KR>WT concept (rows shown in yellow background). Additional information regarding one of those datasets is provided in additional sheets of this workbook (see links below).
Bonnefoi - Overlapping Genes
Bonnefoi - Heat Map Genes

## Sheet: s1 LD KR>WT associated concepts
Concept Name (that is associated with LD KR>WT concept)	Overlapping Genes	P-Value	Q-Value	Odds Ratio	Dataset	Property	Expression	Top %	Concept Type
Cancer Type: Breast Cancer - Top 5% Over-expressed (Yu Multi-cancer)	21	4.95e-08	4.78e-05	4.8	Yu Multi-cancer	General Cancer Type	Over-expressed	5	Oncomine Gene Expression Signatures
Ductal Breast Carcinoma - ERBB2/ER/PR Negative - Top 5% Under-expressed (Bittner Breast)	24	7.25e-08	6.92e-05	4.1	Bittner Breast	Triple Negative Status (Ductal Breast Carcinoma)	Under-expressed	5	Oncomine Gene Expression Signatures
Breast Cancer Cell Line - ERBB2 Positive - Top 10% Over-expressed (Neve CellLine)	29	3.19e-07	0.000212	3.4	Neve CellLine	ERBB2 Status (Breast Cancer Cell Line)	Over-expressed	10	Oncomine Gene Expression Signatures
Estradiol Treatment + Luciferase shRNA Knockdown Control - MCF7 Cell Line - Top 1% Under-expressed (Zhang CellLine 3)	9	1.09e-06	0.000509	9.8	Zhang CellLine 3	Perturbation (MCF7 Cell Line)	Under-expressed	1	Oncomine Gene Expression Signatures
Ductal Breast Carcinoma - ERBB2 Positive - Top 10% Over-expressed (Lu Breast)	33	1.31e-06	0.000579	2.9	Lu Breast	ERBB2 Status (Ductal Breast Carcinoma)	Over-expressed	10	Oncomine Gene Expression Signatures
Estradiol Treatment - MCF7 Cell Line - Top 10% Under-expressed (Musgrove CellLine)	33	1.31e-06	0.000572	2.9	Musgrove CellLine	Perturbation (MCF7 Cell Line)	Under-expressed	10	Oncomine Gene Expression Signatures
CellLine (Adorno) - Cluster ID n9879	10	1.69e-06	0.000721	7.9	Adorno CellLine				Oncomine Clusters
Breast (Farmer) - Cluster ID n7789	6	2.8e-06	0.001	17.8	Farmer Breast				Oncomine Clusters
Estradiol Treatment - MCF7 Cell Line - Top 10% Under-expressed (Rae CellLine)	27	3.65e-06	0.001	3.1	Rae CellLine	Perturbation (MCF7 Cell Line)	Under-expressed	10	Oncomine Gene Expression Signatures
Breast Adenocarcinoma Type: Lobular Breast Carcinoma - Top 10% Over-expressed (Lu Breast)	32	3.83e-06	0.001	2.8	Lu Breast	Breast Adenocarcinoma Type	Over-expressed	10	Oncomine Gene Expression Signatures
Ductal Breast Carcinoma - ERBB2 Positive - Top 5% Over-expressed (Bonnefoi Breast)	21	4.37e-06	0.001	3.5	Bonnefoi Breast	ERBB2 Status (Ductal Breast Carcinoma)	Over-expressed	5	Oncomine Gene Expression Signatures
Breast Cancer Cell Line - ERBB2 Positive - Top 5% Over-expressed (Hoeflich CellLine 2)	21	4.4e-06	0.001	3.5	Hoeflich CellLine 2	ERBB2 Status (Breast Cancer Cell Line)	Over-expressed	5	Oncomine Gene Expression Signatures
Ductal Breast Carcinoma - High Grade - Top 5% Under-expressed (Bittner Breast)	21	4.4e-06	0.002	3.5	Bittner Breast	Grade (Ductal Breast Carcinoma)	Under-expressed	5	Oncomine Gene Expression Signatures
Estradiol Treatment - T-47D Cell Line - Top 5% Under-expressed (Rae CellLine)	18	4.64e-06	0.002	4	Rae CellLine	Perturbation (T-47D Cell Line)	Under-expressed	5	Oncomine Gene Expression Signatures
CellLine (Vivanco) - Cluster ID n9720	16	4.86e-06	0.002	4.3	Vivanco CellLine				Oncomine Clusters
CellLine (Gomez) - Cluster ID n9969	18	5.53e-06	0.002	3.9	Gomez CellLine				Oncomine Clusters
Breast Adenocarcinoma Type: Ductal Breast Carcinoma - Top 10% Under-expressed (Lu Breast)	31	1.07e-05	0.003	2.7	Lu Breast	Breast Adenocarcinoma Type	Under-expressed	10	Oncomine Gene Expression Signatures
Ductal Breast Carcinoma - ERBB2 Positive - Top 10% Over-expressed (Richardson Breast 2)	31	1.07e-05	0.003	2.7	Richardson Breast 2	ERBB2 Status (Ductal Breast Carcinoma)	Over-expressed	10	Oncomine Gene Expression Signatures
Ductal Breast Carcinoma - ERBB2/ER/PR Negative - Top 10% Under-expressed (Richardson Breast 2)	31	1.07e-05	0.003	2.7	Richardson Breast 2	Triple Negative Status (Ductal Breast Carcinoma)	Under-expressed	10	Oncomine Gene Expression Signatures
Breast Carcinoma - Metastatic Event at 1 Year - Top 10% Under-expressed (Minn Breast 2)	26	1.15e-05	0.003	3	Minn Breast 2	Metastatic Event Status at 1 Year (Breast Carcinoma)	Under-expressed	10	Oncomine Gene Expression Signatures
Epidermal Growth Factor Treatment + EGFR Transfection - MCF7 Cell Line - Top 5% Over-expressed (Creighton CellLine)	17	1.86e-05	0.004	3.7	Creighton CellLine	Perturbation (MCF7 Cell Line)	Over-expressed	5	Oncomine Gene Expression Signatures
Breast (Schmidt) - Cluster ID n1926	5	2.52e-05	0.005	16.7	Schmidt Breast				Oncomine Clusters
Cancer Type: Breast Cancer - Top 10% Over-expressed (Wooster CellLine)	30	2.9e-05	0.006	2.5	Wooster CellLine	General Cancer Type	Over-expressed	10	Oncomine Gene Expression Signatures
CellLine (Neve) - Cluster ID n7358	4	3.68e-05	0.007	25.8	Neve CellLine				Oncomine Clusters
Breast (Huang) - Cluster ID n1358	4	4.2e-05	0.008	25.7	Huang Breast				Oncomine Clusters
CellLine (Nickeleit) - Cluster ID n9006	13	5.05e-05	0.009	4.1	Nickeleit CellLine				Oncomine Clusters
Ductal Breast Carcinoma - ERBB2/ER/PR Negative - Top 5% Under-expressed (Bonnefoi Breast)	19	5.17e-05	0.009	3.1	Bonnefoi Breast	Triple Negative Status (Ductal Breast Carcinoma)	Under-expressed	5	Oncomine Gene Expression Signatures
Ductal Breast Carcinoma - Progesterone Receptor Positive - Top 5% Over-expressed (Bittner Breast)	19	5.2e-05	0.009	3.1	Bittner Breast	Progesterone Receptor Status (Ductal Breast Carcinoma)	Over-expressed	5	Oncomine Gene Expression Signatures
Ductal Breast Carcinoma in Situ Epithelia - Progesterone Receptor Positive - Top 5% Under-expressed (Schuetz Breast 2)	19	5.2e-05	0.009	3.1	Schuetz Breast 2	Progesterone Receptor Status (Ductal Breast Carcinoma in Situ Epithelia)	Under-expressed	5	Oncomine Gene Expression Signatures
CellLine (Creighton 2) - Cluster ID n9575	17	5.57e-05	0.009	3.4	Creighton CellLine 2				Oncomine Clusters
Breast (Turashvili) - Cluster ID n7678	5	5.77e-05	0.009	13.6	Turashvili Breast				Oncomine Clusters
Breast (Schuetz 2) - Cluster ID n9745	8	6.07e-05	0.01	6.5	Schuetz Breast 2				Oncomine Clusters
Breast Carcinoma - BRCA1 Mutation - Top 10% Under-expressed (vantVeer Breast)	23	6.22e-05	0.01	2.8	vantVeer Breast	BRCA1 Mutation Status (Breast Carcinoma)	Under-expressed	10	Oncomine Gene Expression Signatures

## Sheet: LI KR>WT associated concepts
Concept Name (that is associated with LI KR>WT concept)	Overlapping Genes	P-Value	Q-Value	Odds Ratio	Dataset	Property	Expression	Top %	Concept Type
Ductal Breast Carcinoma - ERBB2 Positive - Top 10% Over-expressed (Bonnefoi Breast)	21	5.27e-09	6.54e-05	6.4	Bonnefoi Breast	ERBB2 Status (Ductal Breast Carcinoma)	Over-expressed	10	Oncomine Gene Expression Signatures
Ductal Breast Carcinoma - ERBB2/ER/PR Negative - Top 10% Under-expressed (Bonnefoi Breast)	19	1.9e-07	0.001	5.4	Bonnefoi Breast	Triple Negative Status (Ductal Breast Carcinoma)	Under-expressed	10	Oncomine Gene Expression Signatures
Breast (Bonnefoi) - Cluster ID n6439	3	2.9e-06	0.01	149.1	Bonnefoi Breast				Oncomine Clusters

## Sheet: LD WT>KR associated concepts
Concept Name (that is associated with LD WT>KR concept)	Overlapping Genes	P-Value	Q-Value	Odds Ratio	Dataset	Property	Expression	Top %	Concept Type
Epidermal Growth Factor Treatment + EGFR Transfection - MCF7 Cell Line - Top 10% Over-expressed (Creighton CellLine)	24	7.62e-08	0.000236	4.5	Creighton CellLine	Perturbation (MCF7 Cell Line)	Over-expressed	10	Oncomine Gene Expression Signatures
CellLine (Creighton) - Cluster ID n9854	8	1.16e-06	0.002	11.9	Creighton CellLine				Oncomine Clusters
Temsirolimus Sensitive - Multi-cancer Cell Line - Top 10% Under-expressed (Wooster CellLine)	26	2.53e-06	0.003	3.3	Wooster CellLine	Temsirolimus Sensitivity (Cell Line)	Under-expressed	10	Oncomine Gene Expression Signatures

## Sheet: LI WT>KR associated concepts
Concept Name (that is associated with LI WT>KR concept)	Overlapping Genes	P-Value	Q-Value	Odds Ratio	Dataset	Property	Expression	Top %	Concept Type
Multi-cancer (Beroukhim) - Cluster ID n9353	7	8.52e-08	0.000488	22.4	Beroukhim Multi-cancer				Oncomine Clusters
CellLine (Nickeleit) - Cluster ID n9006	12	1.44e-06	0.005	6.5	Nickeleit CellLine				Oncomine Clusters
RAF1 Transfection - MCF7 Cell Line - Top 5% Under-expressed (Creighton CellLine)	14	3.01e-06	0.007	5.3	Creighton CellLine	Perturbation (MCF7 Cell Line)	Under-expressed	5	Oncomine Gene Expression Signatures

## Sheet: Bonnefoi - Overlaping Genes
Genes that appear in both concepts
Primary Concept:	LD KR>WT, greater than 1.5 fold
Associated Concept:	Ductal Breast Carcinoma - ERBB2 Positive - Top 5% Over-expressed (Bonnefoi Breast)
Interaction	P-value: 4.37E-6 Q-value: 0.001 Odds Ratio: 3.5 Size: 21 genes
Symbol	Gene Name
ARID5B	AT rich interactive domain 5B (MRF1-like)
C14orf147	chromosome 14 open reading frame 147
CHN2	chimerin (chimaerin) 2
DDC	dopa decarboxylase (aromatic L-amino acid decarboxylase)
FOXA1	forkhead box A1
GATA3	GATA binding protein 3
GPR81	G protein-coupled receptor 81
GRB7	growth factor receptor-bound protein 7
HOXB2	homeobox B2
KLF9	Kruppel-like factor 9
MSX2	msh homeobox 2
PNMT	phenylethanolamine N-methyltransferase
RHOB	ras homolog gene family, member B
S1PR3	sphingosine-1-phosphate receptor 3
SGSM1	small G protein signaling modulator 1
SPRY1	sprouty homolog 1, antagonist of FGF signaling (Drosophila)
TFAP2B	transcription factor AP-2 beta (activating enhancer binding protein 2 beta)
TOB1	transducer of ERBB2, 1
TSC22D1	TSC22 domain family, member 1
VAV3	vav 3 guanine nucleotide exchange factor
ZMYND8	zinc finger, MYND-type containing 8

## Sheet: Bonnefoi - Heat Map Genes
Gene Rank (ordered from top to bottom in heat map)	Gene Symbol	Gene Name	Reporter ID	t-Test	P-value	Q-value	Fold Change
3	GRB7	growth factor receptor-bound protein 7	g3256232_3p_a_at	16.5578	2.27e-17	4.63e-13	4.01845
4	FOXA1	forkhead box A1	g4758533_3p_at	10.1737	9.85e-17	1.51e-12	8.04152
41	TFAP2B	transcription factor AP-2 beta (activating enhancer binding protein 2 beta)	Hs.33102.0.S1_3p_at	7.98354	3.58e-10	3.38e-07	9.89116
72	C14orf147	chromosome 14 open reading frame 147	Hs.241507.2.A1_3p_at	6.62978	1.3e-08	6.37e-06	2.23032
105	SPRY1	sprouty homolog 1, antagonist of FGF signaling (Drosophila)	Hs.88044.0.S1_3p_at	5.95993	7e-08	2.5e-05	1.76915
117	MSX2	msh homeobox 2	210319_3p_x_at	5.99385	1.1e-07	3.5e-05	2.47432
127	S1PR3	sphingosine-1-phosphate receptor 3	Hs.55902.0.A1_3p_at	6.11898	1.36e-07	4.07e-05	1.82561
169	RHOB	ras homolog gene family, member B	Hs2.406064.1.A2_3p_s_at	5.5091	3.67e-07	8.62e-05	1.57999
184	ZMYND8	zinc finger, MYND-type containing 8	g12654362_3p_a_at	5.67853	4.7e-07	0.000101	1.7499
233	TSC22D1	TSC22 domain family, member 1	Hs.114360.1.A1_3p_a_at	5.12882	1.91e-06	0.000309	1.45305
282	PNMT	phenylethanolamine N-methyltransferase	g4505920_3p_at	5.43795	3.82e-06	0.000514	3.31298
383	GATA3	GATA binding protein 3	g13111765_3p_a_at	4.5658	1.2e-05	0.00120484	2.36742
479	HOXB2	homeobox B2	g4504464_3p_at	4.44678	2.76e-05	0.00221375	2.09311
521	VAV3	vav 3 guanine nucleotide exchange factor	g7262390_3p_at	4.18006	3.8e-05	0.00277204	1.63869
559	SGSM1	small G protein signaling modulator 1	Hs.128739.0.A1_3p_at	4.22558	5.21e-05	0.00349377	1.14364
593	TOB1	transducer of ERBB2, 1	Hs.178137.0.S2_3p_at	4.20121	6.3e-05	0.00399357	1.51432
633	CHN2	chimerin (chimaerin) 2	Hs.286055.2.S1_3p_at	4.19148	8.24e-05	0.00487243	1.91585
689	GPR81	G protein-coupled receptor 81	g13517963_3p_at	4.04361	0.000108	0.00583306	1.15546
728	ARID5B	AT rich interactive domain 5B (MRF1-like)	Hs.12702.0.S1_3p_at	3.90157	0.000129	0.00655311	1.42101
746	KLF9	Kruppel-like factor 9	g4557374_3p_a_at	3.86732	0.000137	0.006848	1.33101
952	DDC	dopa decarboxylase (aromatic L-amino acid decarboxylase)	Hs.150403.1.S1_3p_x_at	3.58884	0.00031	0.0121772	1.07352
1304	THY1	Thy-1 cell surface antigen	g7328010_3p_s_at	3.24984	0.000861	0.0240579	1.32388
1401	SNX30	sorting nexin family member 30	Hs.101937.1.A1_3p_at	3.23006	0.00108994	0.0281895	1.24447
1423	EMX1	empty spiracles homeobox 1	Hs.140400.0.A1_3p_at	3.1988	0.00114328	0.0290787	1.06774
1507	C14orf132	chromosome 14 open reading frame 132	231859_3p_at	3.20399	0.00140399	0.0333715	1.17745
1531	KIAA0513	KIAA0513	g7662163_3p_at	3.08439	0.00147734	0.0345397	1.30063
1556	PGM2L1	phosphoglucomutase 2-like 1	Hs.13337.0.A1_3p_at	3.09496	0.00157011	0.0358477	1.29135
1655	ESRRG	estrogen-related receptor gamma	g4503604_3p_a_at	3.08497	0.00184703	0.039509	2.02258
1759	RAB20	RAB20, member RAS oncogene family	g8923400_3p_at	2.95736	0.00219236	0.0441118	1.3103
1907	DIO2	deiodinase, iodothyronine, type II	g7549802_3p_a_at	2.85757	0.00289656	0.0529336	1.45415
2135	PXMP4	peroxisomal membrane protein 4, 24kDa	Hs.241205.0.S1_3p_a_at	2.78044	0.00400265	0.0646026	1.45833
2163	PIAS1	protein inhibitor of activated STAT, 1	Hs.75251.0.S3_3p_at	2.75181	0.0041564	0.0659052	1.22728
2174	ATG12	ATG12 autophagy related 12 homolog (S. cerevisiae)	Hs.264482.1.A1_3p_at	2.73773	0.00420343	0.0663421	1.24711
2210	HIST2H2BE	histone cluster 2, H2be	g4504276_3p_s_at	2.69919	0.00449479	0.0695802	1.47305
2402	KLHL26	kelch-like 26 (Drosophila)	g8922853_3p_at	2.64752	0.0057689	0.081042	1.18701
2528	EAF2	ELL associated factor 2	g8922098_3p_at	2.57711	0.00670328	0.08905	1.39696
2616	MFSD6	major facilitator superfamily domain containing 6	Hs.23412.1.S1_3p_at	2.52504	0.00734949	0.0941483	1.26969
2745	ETS2	v-ets erythroblastosis virus E26 oncogene homolog 2 (avian)	Hs.202273.0.A1_3p_at	2.46153	0.00849738	0.102597	1.06753
2838	MEF2D	myocyte enhancer factor 2D	Hs.111243.0.A2_3p_x_at	2.41258	0.00943988	0.109578	1.03752
3197	TP53BP1	tumor protein p53 binding protein 1	g5032188_3p_at	2.30416	0.0133274	0.135254	1.15215
3380	TMEM37	transmembrane protein 37	Hs.26216.0.S1_3p_at	2.19969	0.0154755	0.148042	1.16704
3535	ASNA1	arsA arsenite transporter, ATP-binding, homolog 1 (bacterial)	g4757795_3p_at	2.16034	0.0174549	0.158923	1.08776
3551	SLC11A2	solute carrier family 11 (proton-coupled divalent metal ion transporters), member 2	g3211761_3p_at	2.16953	0.0176215	0.159729	1.08167
3572	TFAP2A	transcription factor AP-2 alpha (activating enhancer binding protein 2 alpha)	Hs.18387.0.S2_3p_at	2.13844	0.0178658	0.161039	1.29797
3623	SNX33	sorting nexin 33	Hs.32365.0.A1_3p_at	2.12061	0.0186399	0.164939	1.05463
3944	FAM129B	family with sequence similarity 129, member B	g12805044_3p_a_at	2.01237	0.0237666	0.190917	1.05654
4024	MAP1A	microtubule-associated protein 1A	Hs.194301.0.S3_3p_at	2.00407	0.0252006	0.197573	1.05063
4272	TRIM48	tripartite motif-containing 48	g13129131_3p_at	1.908	0.030282	0.220399	1.07588
4371	PPAP2B	phosphatidic acid phosphatase type 2B	Hs.173717.0.A2_3p_at	1.88393	0.0324862	0.230028	1.15477
4397	FNBP1L	formin binding protein 1-like	Hs.239681.1.A1_3p_a_at	1.87029	0.0331079	0.232418	1.13097
4455	ADAMTS8	ADAM metallopeptidase with thrombospondin type 1 motif, 8	g5901889_3p_s_at	1.84578	0.0342099	0.236261	1.05609
4494	SLC35C1	solute carrier family 35, member C1	g12655144_3p_at	1.84923	0.0350535	0.239579	1.1012
4646	PCDH17	protocadherin 17	g7657446_3p_at	1.79181	0.0382478	0.251708	1.11904
4703	FAM13A	family with sequence similarity 13, member A	Hs.177664.1.A1_3p_a_at	1.80528	0.0396087	0.257079	1.22566
4914	KCNK2	potassium channel, subfamily K, member 2	g4101565_3p_at	1.73646	0.0445922	0.275215	1.10672
4998	CXCL12	chemokine (C-X-C motif) ligand 12	g10834987_3p_at	1.71018	0.0463828	0.280953	1.19844
5084	RUNX1	runt-related transcription factor 1	Hs.166060.0.S1_3p_x_at	1.68714	0.048328	0.287903	1.03939
5255	IGFBP5	insulin-like growth factor binding protein 5	Hs.103391.0.A2_3p_s_at	1.64892	0.0524202	0.300577	1.30226
5476	DLL1	delta-like 1 (Drosophila)	Hs.250500.2.S1_3p_a_at	1.59523	0.0585206	0.318528	1.03928
5686	SLC26A3	solute carrier family 26, member 3	g4557534_3p_at	1.53731	0.0642121	0.335116	1.32551
5813	MBNL2	muscleblind-like 2 (Drosophila)	Hs.283609.0.S2_3p_at	1.51404	0.0677185	0.344963	1.1142
5960	MBOAT2	membrane bound O-acyltransferase domain containing 2	Hs.15641.0.A1_3p_x_at	1.49604	0.0715998	0.354979	1.25395
6166	SOX2	SRY (sex determining region Y)-box 2	Hs.816.1.A1_3p_at	1.43911	0.0785556	0.373584	1.03634
6403	VASN	vasorin	Hs.102267.1.S1_3p_at	1.36763	0.0878765	0.397717	1.09245
6811	C3orf59	chromosome 3 open reading frame 59	Hs.12251.0.S1_3p_at	1.27577	0.103502	0.432772	1.14767
6973	LOC100129129	hypothetical protein LOC100129129	Hs2.385797.1.S1_3p_at	1.237	0.110553	0.448171	1.05318
7040	SPINK13	serine peptidase inhibitor, Kazal type 13 (putative)	Hs.99545.0.S1_3p_at	1.22823	0.113072	0.453383	1.02624
7086	SLC39A14	solute carrier family 39 (zinc transporter), member 14	Hs2.89868.1.S1_3p_x_at	1.21445	0.115208	0.458144	1.0362
7318	PTGER4	prostaglandin E receptor 4 (subtype EP4)	Hs.199248.0.S3_3p_at	1.15762	0.125788	0.481041	1.11997
7461	UTS2D	urotensin 2 domain containing	Hs.177653.0.S1_3p_at	1.129	0.132167	0.493921	1.0292
7551	RORC	RAR-related orphan receptor C	Hs.81295.0.A1_3p_at	1.11082	0.136625	0.5028	1.0705
7565	SPINT3	serine peptidase inhibitor, Kunitz type, 3	Hs.184930.0.S1_3p_at	1.10499	0.137271	0.504117	1.02994
7891	PHF17	PHD finger protein 17	Hs.99669.0.A1_3p_at	1.03219	0.153145	0.532725	1.03843
7978	BHLHE40	basic helix-loop-helix family, member e40	g4503298_3p_a_at	1.01488	0.157713	0.540193	1.07309
8043	SGPP2	sphingosine-1-phosphate phosphotase 2	Hs.222728.0.A1_3p_at	1.00321	0.160643	0.544963	1.1099
8070	FOXJ2	forkhead box J2	Hs2.120844.2.A1_3p_at	0.992974	0.162051	0.547531	1.02122
8178	NHS	Nance-Horan syndrome (congenital cataracts and dental anomalies)	Hs.213659.0.A1_3p_at	0.974657	0.166842	0.555038	1.02416
8221	GLUL	glutamate-ammonia ligase	Hs.247984.0.S1_3p_at	0.965925	0.169184	0.559068	1.02978
8356	SLC16A9	solute carrier family 16, member 9 (monocarboxylic acid transporter 9)	Hs.238927.0.A1_3p_at	0.937441	0.177236	0.573081	1.13576
8848	SCNN1G	sodium channel, nonvoltage-gated 1, gamma	207295_3p_at	0.821669	0.207418	0.623332	1.01636
9108	CYP1A2	cytochrome P450, family 1, subfamily A, polypeptide 2	g13325061_3p_a_at	0.765354	0.223278	0.646451	1.02006
9139	BATF	basic leucine zipper transcription factor, ATF-like	g5453562_3p_at	0.759459	0.225311	0.649182	1.07333
9141	OVOL2	ovo-like 2 (Drosophila)	g10864030_3p_at	0.759718	0.225422	0.649288	1.09242
9203	SAG	S-antigen; retina and pineal gland (arrestin)	g10880124_3p_at	0.74471	0.229419	0.654897	1.01852
9205	SPRYD5	SPRY domain containing 5	g13477118_3p_at	0.745125	0.229577	0.655134	1.0173
9257	TRIB1	tribbles homolog 1 (Drosophila)	Hs.188886.0.A1_3p_at	0.73527	0.232907	0.65985	1.01828
9300	PDK4	pyruvate dehydrogenase kinase, isozyme 4	Hs.8364.0.A1_3p_at	0.725718	0.235798	0.664298	1.14549
9303	HBEGF	heparin-binding EGF-like growth factor	Hs.282208.0.A1_3p_at	0.724433	0.235881	0.664256	1.02281
9432	PON3	paraoxonase 3	Hs.296259.0.S1_3p_at	0.69994	0.243799	0.674388	1.19308
9527	CBLL1	Cas-Br-M (murine) ecotropic retroviral transforming sequence-like 1	Hs.44577.0.A1_3p_at	0.674061	0.251791	0.6861	1.06692
9799	FOXD2	forkhead box D2	g4758387_3p_s_at	0.614758	0.270581	0.710448	1.01122
9825	FLJ20021	hypothetical LOC90024	Hs.180450.2.A1_3p_at	0.609908	0.272851	0.714023	1.02674
9939	B3GAT1	beta-1,3-glucuronyltransferase 1 (glucuronosyltransferase P)	g12408651_3p_at	0.586366	0.280177	0.722683	1.06818
10162	SOCS2	suppressor of cytokine signaling 2	g4507262_3p_at	0.531362	0.298442	0.746415	1.05322
10782	RND3	Rho family GTPase 3	Hs.6838.0.S2_3p_at	0.397239	0.346128	0.799453	1.03239
11112	TRIM24	tripartite motif-containing 24	g7706233_3p_a_at	0.318474	0.375714	0.831895	1.02665
11246	SLC7A2	solute carrier family 7 (cationic amino acid transporter, y+ system), member 2	g4507048_3p_a_at	0.289816	0.386534	0.843343	1.00899
11518	SLC37A2	solute carrier family 37 (glycerol-3-phosphate transporter), member 2	Hs.148515.0.A1_3p_at	0.235349	0.407453	0.862867	1.00867
11662	ZBTB16	zinc finger and BTB domain containing 16	g5174752_3p_at	0.199859	0.42117	0.876248	1.01384
11809	HPCAL1	hippocalcin-like 1	g4504474_3p_a_at	0.1652	0.434636	0.889128	1.00653
12102	DTX2	deltex homolog 2 (Drosophila)	Hs.89135.2.S1_3p_a_at	0.0925731	0.463315	0.913497	1.00231
12631	AKR1C3	aldo-keto reductase family 1, member C3 (3-alpha hydroxysteroid dehydrogenase, type II)	g6624210_3p_at	-0.0309364	0.512278	0.95133	-1.0063
13004	TXNIP	thioredoxin interacting protein	g5454161_3p_a_at	-0.130545	0.551699	0.981944	-1.00694
13133	ZNF26	zinc finger protein 26	Hs2Affx.1.198.S1_3p_s_at	-0.166599	0.565897	0.992131	-1.00882
13312	PHLDA1	pleckstrin homology-like domain, family A, member 1	g6679302_3p_a_at	-0.20896	0.582436	1.00307	-1.00663
13315	PLXNA1	plexin A1	Hs2.398130.1.S1_3p_s_at	-0.210206	0.582781	1.00332	-1.0079
13371	CR2	complement component (3d/Epstein Barr virus) receptor 2	Hs.291816.0.A1_3p_x_at	-0.220568	0.586852	1.0057	-1.00754
13372	RANBP3L	RAN binding protein 3-like	Hs2.350595.1.S1_3p_at	-0.220656	0.586853	1.00568	-1.00512
13497	NBN	nibrin	g6996019_3p_a_at	-0.254524	0.600018	1.0129	-1.01495
13627	FBLN5	fibulin 5	g5453649_3p_at	-0.289824	0.613626	1.02184	-1.02995
14236	ELF3	E74-like factor 3 (ets domain transcription factor, epithelial-specific )	g1841524_3p_a_at	-0.471113	0.680101	1.05828	-1.03911
14335	PGR	progesterone receptor	g4505766_3p_at	-0.496046	0.68957	1.06253	-1.03185
14667	C18orf54	chromosome 18 open reading frame 54	Hs.60878.0.A1_3p_at	-0.610727	0.728235	1.07944	-1.02241
14826	IGSF11	immunoglobulin superfamily, member 11	Hs.6658.0.A1_3p_at	-0.664957	0.745607	1.08668	-1.02604
14892	CRLF1	cytokine receptor-like factor 1	g4758061_3p_at	-0.683132	0.751676	1.08815	-1.07134
15313	ITPKA	inositol 1,4,5-trisphosphate 3-kinase A	g4504788_3p_at	-0.821908	0.79346	1.10214	-1.02074
15345	FAM104A	family with sequence similarity 104, member A	Hs.283109.1.A1_3p_at	-0.841978	0.797758	1.10317	-1.06417
15394	APCDD1	adenomatosis polyposis coli down-regulated 1	Hs.20665.0.A1_3p_at	-0.85516	0.802636	1.10463	-1.04873
15522	SGK1	serum/glucocorticoid regulated kinase 1	g5032090_3p_at	-0.908041	0.816129	1.10792	-1.06862
15554	DDIT4	DNA-damage-inducible transcript 4	g9506686_3p_s_at	-0.920511	0.819547	1.10856	-1.12517
16334	ASB9	ankyrin repeat and SOCS box-containing 9	g13443013_3p_a_at	-1.27803	0.896578	1.11553	-1.11283
16500	TMEM61	transmembrane protein 61	Hs.112554.0.A1_3p_at	-1.35944	0.910806	1.1144	-1.06972
16546	SLC2A3	solute carrier family 2 (facilitated glucose transporter), member 3	Hs.7594.2.A1_3p_a_at*	-1.38651	0.914302	1.11388	-1.12546
16809	LPIN1	lipin 1	Hs.81412.0.A1_3p_at	-1.54029	0.935845	1.11105	-1.04628
17153	TDRD9	tudor domain containing 9	Hs.21454.0.A1_3p_at	-1.75156	0.958639	1.10534	-1.07256
17381	AFAP1L2	actin filament associated protein 1-like 2	Hs.23972.0.S1_3p_at	-1.94984	0.972473	1.09793	-1.16414
17774	GAL	galanin prepropeptide	g7705741_3p_x_at	-2.31477	0.988111	1.08055	-1.0779
18171	RGS2	regulator of G-protein signaling 2, 24kDa	g4506516_3p_at	-2.79764	0.996423	1.05887	-1.47873
18464	KHDRBS3	KH domain containing, RNA binding, signal transduction associated 3	g3273831_3p_a_at	-3.25218	0.999087	1.04084	-1.51792
18495	CALB2	calbindin 2	g6031158_3p_a_at	-3.3057	0.999235	1.03909	-1.39356
18510	SMOX	spermine oxidase	Hs2.92374.4.S1_3p_s_at	-3.27956	0.9993	1.03817	-1.10445
18582	FUT1	fucosyltransferase 1 (galactoside 2-alpha-L-fucosyltransferase, H blood group)	g4503804_3p_at	-3.51672	0.999562	1.03375	-1.18053
18649	FBXO32	F-box protein 32	Hs.61661.0.A1_3p_at	-3.63423	0.999736	1.0299	-1.5113
18706	NDRG1	N-myc downstream regulated 1	g5174656_3p_s_at	-3.84921	0.99983	1.02645	-1.73678
18712	TUBA3D	tubulin, alpha 3d	Hs.75318.1.S1_3p_s_at*	-3.72393	0.999844	1.02597	-1.24915
18907	OGFRL1	opioid growth factor receptor-like 1	Hs.13299.0.S1_3p_at	-4.56786	0.999985	1.0139	-1.64935
18948	ELF5	E74-like factor 5 (ets domain transcription factor)	g4557550_3p_a_at	-4.76548	0.999993	1.01115	-1.42882
N/A	LOC100134006	similar to hCG1988749	-
N/A	LOC340970	similar to tripartite motif-containing 53	-
N/A	LOC399939	ring finger protein 18-like	-
N/A	LOC440040	glutamate receptor, metabotropic 5 pseudogene	-
N/A	LOC728715	similar to hCG38149	-
N/A	LOC93622	hypothetical LOC93622	-
N/A	TRIM53	tripartite motif-containing 53	-
N/A	TUBA3E	tubulin, alpha 3e	-
N/A	ZNF812	zinc finger protein 812	-
