# Supplementary material for: Phosphorylated and sumoylation-deficient progesterone receptors drive proliferative gene signatures during breast cancer progression
Source: Breast Cancer Res. 2012 Jun 14;14(3):R95. doi: 10.1186/bcr3211 (PMC3446358; doi:10.1186/bcr3211)
Supplement: Additional file 9 — Detailed antibody and PCR primer set information. This Excel workbook contains all the antibody information and primers sets used in RT- and ChIP-qPCR assays. [file bcr3211-S9.XLS]

## Sheet: Instructions
Additional file 9 - Detailed antibody and PCR primer set information.
Knutson et al.
This file lists the antibodies and PCR primer sets described in the article.
Use the following links to access the Antibodies or PCR primer set lists (links to other sheets in this Excel workbook):
Antibodies
PCR Primer Sets

## Sheet: Antibodies
Antibody Name	Vendor	Catalog Number
PR	NeoMarkers	Ab-8
phospho-Ser294 PR	Dean Edwards, PhD (Baylor, Houston, TX)	Clemm et al. (2000) Mol Endocrinol 14: 52-65
CBP	Santa Cruz Biotechnology	A-22, sc-369
MLL2	Santa Cruz Biotechnology	I-18, sc-68671
H3K4me2	Active Motif	39141
Beta-Actin	Sigma	a4700
ERK1/2	Cell Signaling	9102
phospho-ERK1/2	Cell Signaling	9101
PARP	Cell Signaling	9541

## Sheet: PCR Primer Sets
Primer Name (Gene, application, direction)	Sequence (5' to 3')	Application
ABCA3-RTPCR-F	CTGTCTTTCATCCTTCCCAGAG	RT-PCR
ABCA3-RTPCR-R	TCTTTCTGCTTCTTCTCCAGTTTAG	RT-PCR
ACOT6-RTPCR-F	GGCTTATTTCAGATTTGAAGACCTC	RT-PCR
ACOT6-RTPCR-R	AGAAGCGCAATACTAGGACCTTTC	RT-PCR
BCHE-RTPCR-F	TGCTCAACAATGTCGATTCTG	RT-PCR
BCHE-RTPCR-R	TTCCACTCCCATTCTGCTTC	RT-PCR
BCL2L11-RTPCR-F	GTCTGACTCTGACTCTCGGACTG	RT-PCR
BCL2L11-RTPCR-R	GAACTTACATCAGAAGGTTGCTTTG	RT-PCR
CHN2-RTPCR-F	ACCAGCCTCCTATATGGAAATC	RT-PCR
CHN2-RTPCR-R	CTCCCGAGGACAAATGATTC	RT-PCR
DNALI1-RTPCR-F	AGAAGAAGCACAATGAGGAGATTC	RT-PCR
DNALI1-RTPCR-R	CATGTGGAAATTATCACTTCTTTGG	RT-PCR
GAPDH-RTPCR-F	GCCAAAAGGGTCATCATCTCTGCC	RT-PCR
GAPDH-RTPCR-R	TGGTGGTGCAGGAGGCATTG	RT-PCR
MAP1A-RTPCR-F	TGCTGGATGCCCTGCTGGAG	RT-PCR
MAP1A-RTPCR-R	ACCACTCACGAGTCACCTCCG	RT-PCR
MAT2A-RTPCR-F	AAATCCCTTGTTAAAGGAGGTCTG	RT-PCR
MAT2A-RTPCR-R	CTGAGAGGTACCATAATGGAAAATG	RT-PCR
MSX2-RTPCR-F	AGCGGCGTGGATGCAGGAAC	RT-PCR
MSX2-RTPCR-R	TGCGCGGCTTCCGATTGGTC	RT-PCR
PDK4-RTPCR-F	CATACTCCACTGCACCAACG	RT-PCR
PDK4-RTPCR-R	AGAAATTGGCAAGCCGTAAC	RT-PCR
RAC2-RTPCR-F	TCTCATCAGCTACACCACCAAC	RT-PCR
RAC2-RTPCR-R	ACATTGGCTGAATAGTTGTCAAAC	RT-PCR
RGS2-RTPCR-F	AGCTGTCCTCAAAAGCAAGG	RT-PCR
RGS2-RTPCR-R	TCTGGGCAATCAGAGTTTTG	RT-PCR
SULF1-RTPCR-F	CCGATGATCAAGATGTGGAG	RT-PCR
SULF1-RTPCR-R	CAAAGGCATTGATGAAGGTG	RT-PCR
P2RY6-RTPCR-F	ATAACAAGACCTCTGCCAGAAGAAC	RT-PCR
P2RY6-RTPCR-R	CAGGTGGGTTTCCTATGTTCAG	RT-PCR
PARP4-RTPCR-F	AGAAGATGTAGACTTCCTGCCCTAC	RT-PCR
PARP4-RTPCR-R	TTTCGTTTGGATAAACGTAATTCTG	RT-PCR
HBB-ChIP-F	TCCAACTCCTAAGCCAGTGC	ChIP
HBB-ChIP-R	TGCTCCTGGGAGTAGATTGG	ChIP
MAP1A-ChIP-F	GCCAGCCAACTGCTATCTTC	ChIP
MAP1A-ChIP-R	CTGGGAGTGCTCTGGAAGG	ChIP
MAT2A-ChIP-F	GTTCCCTGAGAACCTCATTAAACC	ChIP
MAT2A-ChIP-R	GGTCTCTGCAGCCTGTTCTG	ChIP
MSX2-ChIP-101-enhancer-F	CACATTTCTGTCTGACTCTGAAGC	ChIP
MSX2-ChIP-101-enhancer-R	CCACATTTGCTAGCTTATTAGTTCTG	ChIP
MSX2-ChIP-102-enhancer-F	GACGTCCAGATCAGAACTAATAAGC	ChIP
MSX2-ChIP-102-enhancer-R	CTGACTTTGACAATAGGTCCTCAAG	ChIP
MSX2-ChIP-103-enhancer-F	CTTGAGGACCTATTGTCAAAGTCAG	ChIP
MSX2-ChIP-103-enhancer-R	CAAGCTCATGGACATCAAATAGAAG	ChIP
MSX2-ChIP-104-enhancer-F	ATTCTTCTATTTGATGTCCATGAGC	ChIP
MSX2-ChIP-104-enhancer-R	TCAGACCCAGTCACTAACATTTCTAC	ChIP
MSX2-ChIP-105-enhancer-F	CATGCCAAGAGTAGAAATGTTAGTG	ChIP
MSX2-ChIP-105-enhancer-R	AAATGGTCCAAGAGAATATGGTAAG	ChIP
MSX2-ChIP-106-enhancer-F	GGATCCATTGTCAAGGAAACTTAC	ChIP
MSX2-ChIP-106-enhancer-R	AGAGATTGCCATCAGTACAGGAC	ChIP
MSX2-ChIP-107-enhancer-F	GTACTGATGGCAATCTCTGGTTC	ChIP
MSX2-ChIP-107-enhancer-R	ATCATTTTGTTCTGAAGGATTTCTC	ChIP
MSX2-ChIP-108-enhancer-F	AAATCCTTCAGAACAAAATGATCC	ChIP
MSX2-ChIP-108-enhancer-R	TAATCTTCTGGCTCTATCCTTCTCC	ChIP
MSX2-ChIP-109-enhancer-F	CTACTGGTTGAGGAGAAGGATAGAG	ChIP
MSX2-ChIP-109-enhancer-R	GAGTTTGGAATTCCTATTAATGCTC	ChIP
MSX2-ChIP-110-enhancer-F	AAACTCAGTATCAGCAGCCTGTC	ChIP
MSX2-ChIP-110-enhancer-R	CACTGATTTGCTTTCTAACCGATAC	ChIP
MSX2-ChIP-111-enhancer-F	TACTGCTGCTGCTTCTAACACATC	ChIP
MSX2-ChIP-111-enhancer-R	CACAAGGCAACTGGATAATTAACTG	ChIP
MSX2-ChIP-112-enhancer-F	TTAATTATCCAGTTGCCTTGTGAAG	ChIP
MSX2-ChIP-112-enhancer-R	AGAGAGGGCAGACAGATGTACC	ChIP
MSX2-ChIP-enhancerPRE-F	TGGACCATTTAAGGGCTGAG	ChIP
MSX2-ChIP-enhancerPRE-R	GACTCTGTGGGAAGCTGAGG	ChIP
MSX2-ChIP-proximal-promoter-F	GCATACATTTCTTTCACAGGGATAC	ChIP
MSX2-ChIP-proximal-promoter-F	TGGCTTACTTTACAGTTCCAGAAAG	ChIP
PDK4 ChIP-F	CGGAGCCCATAGTTCTTTCTC	ChIP
PDK4 ChIP-R	TTATTTGTCTCCCCGCACTC	ChIP
RGS2-ChIP-F	AACAAATAAAACTTAATCAAGGAAACTG	ChIP
RGS2-ChIP-R	CTTGTTGAGTTAGGATTTACCAGAAC	ChIP
